# Supplementary material for: Crystal structure of di­ethyl­ammonium dioxido{Z)-N-[(pyri­din-2-yl)car­bon­yl­azan­idyl]pyri­dine-2-car­box­imid­ato}vana­date(1−) monohydrate
Source: Acta Crystallogr E Crystallogr Commun. 2024 Feb 8;80(Pt 3):277–80. doi: 10.1107/S2056989024001166 (PMC10915662; doi:10.1107/S2056989024001166)
Supplement: Supplementary file 1 [file e-80-00277-sup1.cif]

##############################################################################
#                                                                            #
# This CIF contains the data in a paper accepted for publication in          #
# Acta Crystallographica Section E. It conforms to the requirements of       #
# Notes for Authors for Acta Crystallographica Section E, and has been       #
# peer reviewed under the auspices of the IUCr Commission on Journals.       #
#                                                                            #
# Full details of the Crystallographic Information File format               #
# are given in the paper "The Crystallographic Information File (CIF):       #
# a New Standard Archive File for Crystallography" by S. R. Hall, F. H.      #
# Allen and I. D. Brown [Acta Cryst. (1991), A47, 655-685].                  #
#                                                                            #
# The current version of the core CIF dictionary is obtainable from          #
# ftp://ftp.iucr.org/pub/cif_core.dic.                                       #
#                                                                            #
# Software is freely available for graphical display of the structure(s)     #
# in this CIF. For information consult the CIF software page                 #
# http://www.iucr.org/resources/cif/software.                                #
#                                                                            #
# This file may be used for bona fide research purposes within the           #
# scientific community so long as proper attribution is given to the journal # 
# article from which it was obtained.                                        #
#                                                                            #
##############################################################################
data_I
_audit_creation_method
;
Olex2 1.2
(compiled 2018.05.29 svn.r3508 for OlexSys, GUI svn.r5506)
;
_journal_date_recd_electronic     2023-11-09
_journal_date_accepted     2024-02-03
_journal_name_full     'Acta Crystallographica, Section E'
_journal_year     2024
_journal_volume     80
_journal_issue      1
_journal_page_first     0
_journal_page_last     0
_journal_paper_category     GM
_journal_paper_doi     10.1107/S2056989024001166
_journal_coeditor_code     EV2002
_publ_contact_author_name     'Bipul Mondal'
_publ_contact_author_address
;
Department of Chemistry, Ramakrishna Mission Vivekananda Centenary College,
 Rahara, Kolkata-700118, West Bengal, India
;
_publ_contact_author_email     dbmd79@gmail.com
_publ_contact_author_fax     ?
_publ_contact_author_phone     '+91 8240656581'
_publ_section_title
;\
Crystal structure of diethylammonium
dioxido{<i>Z</i>)-<i>N</i>-[(pyridin-2-yl)carbonylazanidyl]pyridine-2-\
carboximidato}vanadate(1-) monohydrate
;
loop_
    _publ_author_name
    _publ_author_footnote
    _publ_author_address
    'Mondal, Bipul' .
;
Department of Chemistry, Ramakrishna Mission Vivekananda Centenary College,
Rahara, Kolkata-700118, West Bengal,
India
;
_publ_section_synopsis
;
A new ionic dioxidovanadium(V) compound with an <i>O</i>,<i>N</i>,<i>O</i>
donor ligand is reported. In the crystal, extensive hydrogen bonding is
observed.
;
_chemical_name_systematic
;\
Diethylammonium
dioxido{<i>Z</i>)-<i>N</i>-[(pyridin-2-yl)carbonylazanidyl]pyridine-2-\
carboximidato}vanadate(1-) monohydrate
;
_chemical_name_common     ?
_chemical_formula_moiety     'C12 H8 N4 O4 V, C4 H12 N, H2 O'
_chemical_formula_sum     'C16 H22 N5 O5 V'
_chemical_formula_iupac     '(C4 H12 N) [V (C12 H8 N4 O2) O2] , H2 O'
_chemical_formula_weight     415.32
_chemical_melting_point     ?
_space_group_crystal_system     triclinic
_space_group_name_H-M_alt     'P -1'
_space_group_name_Hall     '-P 1'
loop_
    _space_group_symop_operation_xyz
    'x, y, z'
    '-x, -y, -z'
_cell_length_a     7.6850(4)
_cell_length_b     9.4135(4)
_cell_length_c     13.9147(7)
_cell_angle_alpha     105.609(2)
_cell_angle_beta     101.103(2)
_cell_angle_gamma     96.253(2)
_cell_volume     937.50(8)
_cell_formula_units_Z     2
_cell_measurement_reflns_used     9990
_cell_measurement_theta_min     2.28
_cell_measurement_theta_max     30.19
_cell_measurement_temperature     298
_exptl_crystal_description     BLOCK
_exptl_crystal_colour     yellow
_exptl_crystal_size_max     0.32
_exptl_crystal_size_mid     0.18
_exptl_crystal_size_min     0.03
_exptl_crystal_density_diffrn     1.471
_exptl_crystal_density_meas     ?
_exptl_crystal_density_method     ?
_exptl_crystal_F_000     432
_exptl_absorpt_coefficient_mu     0.567
_exptl_absorpt_correction_type     multi-scan
_exptl_absorpt_process_details
;
(SADABS; Krause <i>et al.</i>,  2015)
;
_exptl_absorpt_correction_T_min     0.6702
_exptl_absorpt_correction_T_max     0.7469
_diffrn_ambient_temperature     298
_diffrn_source     ?
_diffrn_radiation_type     MoK\a
_diffrn_radiation_wavelength     0.71073
_diffrn_measurement_device_type
                                  'Bruker D8 Quest with Photon II area detector'
_diffrn_measurement_method     '\f and \w scans'
_diffrn_detector_area_resol_mean     ?
_diffrn_reflns_number     61285
_diffrn_reflns_av_R_equivalents     0.0806
_diffrn_reflns_av_unetI/netI     0.0318
_diffrn_reflns_theta_min     2.280
_diffrn_reflns_theta_max     29.129
_diffrn_reflns_theta_full     25.242
_diffrn_measured_fraction_theta_max     1.000
_diffrn_measured_fraction_theta_full     0.999
_diffrn_reflns_limit_h_min     -10
_diffrn_reflns_limit_h_max     10
_diffrn_reflns_limit_k_min     -12
_diffrn_reflns_limit_k_max     12
_diffrn_reflns_limit_l_min     -19
_diffrn_reflns_limit_l_max     19
_diffrn_standards_number     0
_refine_special_details     ?
_reflns_number_total     5048
_reflns_number_gt     3852
_reflns_threshold_expression     'I > 2\s(I)'
_refine_ls_structure_factor_coef     Fsqd
_refine_ls_matrix_type     full
_refine_ls_R_factor_all     0.0596
_refine_ls_R_factor_gt     0.0382
_refine_ls_wR_factor_gt     0.0949
_refine_ls_wR_factor_ref     0.1096
_refine_ls_goodness_of_fit_ref     1.057
_refine_ls_restrained_S_all     1.057
_refine_ls_number_reflns     5048
_refine_ls_number_parameters     274
_refine_ls_number_restraints     0
_refine_ls_hydrogen_treatment     mixed
_refine_ls_weighting_scheme     calc
_refine_ls_weighting_details
              'w=1/[\s^2^(Fo^2^)+(0.0450P)^2^+0.4439P] where P=(Fo^2^+2Fc^2^)/3'
_atom_sites_solution_hydrogens     mixed
_atom_sites_solution_primary     ?
_atom_sites_solution_secondary     ?
_refine_ls_shift/su_max     0.001
_refine_ls_shift/su_mean     0.000
_refine_diff_density_max     0.434
_refine_diff_density_min     -0.392
_refine_ls_extinction_method     none
_refine_ls_extinction_coef     .
loop_
    _atom_type_symbol
    _atom_type_description
    _atom_type_scat_dispersion_real
    _atom_type_scat_dispersion_imag
    _atom_type_scat_source
    'C' 'C' 0.0033 0.0016
                         'International Tables Vol C Tables 4.2.6.8 and 6.1.1.4'
    'H' 'H' 0.0000 0.0000
                         'International Tables Vol C Tables 4.2.6.8 and 6.1.1.4'
    'N' 'N' 0.0061 0.0033
                         'International Tables Vol C Tables 4.2.6.8 and 6.1.1.4'
    'O' 'O' 0.0106 0.0060
                         'International Tables Vol C Tables 4.2.6.8 and 6.1.1.4'
    'V' 'V' 0.3005 0.5294
                         'International Tables Vol C Tables 4.2.6.8 and 6.1.1.4'
_computing_data_collection
;
APEX2 (Bruker, 2016)
;
_computing_cell_refinement
;
SAINT (Bruker, 2016)
;
_computing_data_reduction
;
SAINT V8.40B (Bruker, 2016)
;
_computing_structure_solution
;
<i>SHELXT2018/2</i> (Sheldrick, 2015a)
;
_computing_structure_refinement
;
SHELXL (Sheldrick, 2015b)
;
_computing_molecular_graphics
;
Olex2 (Dolomanov <i>et al.</i>,  2009)
;
_computing_publication_material
;
Olex2 (Dolomanov <i>et al.</i>,  2009)
;
loop_
    _atom_site_type_symbol
    _atom_site_label
    _atom_site_fract_x
    _atom_site_fract_y
    _atom_site_fract_z
    _atom_site_U_iso_or_equiv
    _atom_site_adp_type
    _atom_site_calc_flag
    _atom_site_occupancy
    _atom_site_disorder_assembly
    _atom_site_disorder_group
    V V1 0.58085(4) 0.29537(3) 0.78356(3) 0.03307(10) Uani d 1 . .
    N N4 0.0021(2) -0.1100(2) 0.63830(14) 0.0431(4) Uani d 1 . .
    O O2 0.5724(2) 0.42364(17) 0.88516(12) 0.0518(4) Uani d 1 . .
    O O3 0.32784(18) 0.22542(14) 0.71551(11) 0.0394(3) Uani d 1 . .
    N N3 0.36076(19) -0.00629(16) 0.73136(13) 0.0332(3) Uani d 1 . .
    C C1 0.9836(3) 0.3489(2) 0.88556(17) 0.0419(5) Uani d 1 . .
    H H1 0.979921 0.446045 0.882458 0.050 Uiso calc 1 . .
    O O1 0.6564(2) 0.36927(18) 0.70301(13) 0.0528(4) Uani d 1 . .
    C C2 1.1439(3) 0.3148(3) 0.92898(18) 0.0487(5) Uani d 1 . .
    H H2 1.246761 0.387685 0.955215 0.058 Uiso calc 1 . .
    O O5 0.8727(2) 0.6487(2) 0.7639(2) 0.0755(6) Uani d 1 . .
    H H5C 0.799539 0.566441 0.738019 0.113 Uiso d 1 . .
    H H5D 0.806183 0.714430 0.777364 0.113 Uiso d 1 . .
    N N2 0.53498(19) 0.07461(16) 0.77552(12) 0.0316(3) Uani d 1 . .
    C C4 0.9945(3) 0.0640(2) 0.89249(17) 0.0415(4) Uani d 1 . .
    H H4 0.996177 -0.034329 0.893312 0.050 Uiso calc 1 . .
    N N5 1.2242(3) 0.6901(2) 0.72745(16) 0.0484(5) Uani d 1 . .
    H H5A 1.107(4) 0.694(3) 0.740(2) 0.058 Uiso d 1 A 1
    H H5B 1.276(4) 0.777(3) 0.732(2) 0.058 Uiso d 1 B 2
    C C3 1.1493(3) 0.1707(3) 0.93290(18) 0.0493(5) Uani d 1 . .
    H H3 1.256060 0.145211 0.962437 0.059 Uiso calc 1 . .
    O O4 0.64803(19) -0.13258(15) 0.80366(14) 0.0497(4) Uani d 1 . .
    N N1 0.8323(2) 0.24697(17) 0.84751(12) 0.0325(3) Uani d 1 . .
    C C5 0.8380(2) 0.1063(2) 0.85105(14) 0.0313(4) Uani d 1 . .
    C C7 0.2627(2) 0.08519(19) 0.70259(14) 0.0311(4) Uani d 1 . .
    C C6 0.6610(2) 0.00098(19) 0.80739(15) 0.0330(4) Uani d 1 . .
    C C14 1.3191(3) 0.6392(3) 0.8113(2) 0.0598(7) Uani d 1 . .
    H H14A 1.442548 0.635076 0.805965 0.072 Uiso calc 1 . .
    H H14B 1.261482 0.539255 0.805202 0.072 Uiso calc 1 . .
    C C13 1.3170(4) 0.7421(4) 0.9123(2) 0.0828(10) Uani d 1 . .
    H H13A 1.371411 0.841452 0.917594 0.124 Uiso calc 1 . .
    H H13B 1.383288 0.709304 0.965860 0.124 Uiso calc 1 . .
    H H13C 1.194956 0.742057 0.918946 0.124 Uiso calc 1 . .
    C C15A 1.1933(5) 0.5973(5) 0.6175(4) 0.0527(10) Uani d 0.7 C 1
    H H15A 1.112883 0.639100 0.573984 0.063 Uiso calc 0.7 C 1
    H H15B 1.137207 0.496051 0.609451 0.063 Uiso calc 0.7 C 1
    C C16A 1.3721(7) 0.5944(7) 0.5852(5) 0.0695(13) Uani d 0.7 C 1
    H H16A 1.349650 0.557036 0.511873 0.104 Uiso calc 0.7 C 1
    H H16B 1.438875 0.530498 0.615382 0.104 Uiso calc 0.7 C 1
    H H16C 1.440214 0.693958 0.608190 0.104 Uiso calc 0.7 C 1
    C C8 0.0699(2) 0.0330(2) 0.65164(14) 0.0326(4) Uani d 1 . .
    C C9 -0.0329(3) 0.1301(2) 0.61863(16) 0.0421(5) Uani d 1 . .
    H H9 0.017119 0.229460 0.630326 0.050 Uiso calc 1 . .
    C C10 -0.2108(3) 0.0772(3) 0.56808(19) 0.0534(6) Uani d 1 . .
    H H10 -0.282243 0.140321 0.544890 0.064 Uiso calc 1 . .
    C C11 -0.2801(3) -0.0687(3) 0.55262(19) 0.0554(6) Uani d 1 . .
    H H11 -0.398965 -0.107782 0.517707 0.067 Uiso calc 1 . .
    C C12 -0.1699(3) -0.1567(3) 0.58996(19) 0.0526(6) Uani d 1 . .
    H H12 -0.219043 -0.255526 0.580788 0.063 Uiso calc 1 . .
    C C15B 1.279(3) 0.5710(13) 0.6404(12) 0.102(6) Uani d 0.3 C 2
    H H15C 1.399256 0.553432 0.665826 0.123 Uiso calc 0.3 C 2
    H H15D 1.196845 0.477106 0.621828 0.123 Uiso calc 0.3 C 2
    C C16B 1.276(3) 0.6182(19) 0.5559(13) 0.116(6) Uani d 0.3 C 2
    H H16D 1.270778 0.533969 0.497547 0.173 Uiso calc 0.3 C 2
    H H16E 1.383543 0.688974 0.567037 0.173 Uiso calc 0.3 C 2
    H H16F 1.172786 0.664919 0.543386 0.173 Uiso calc 0.3 C 2
loop_
    _atom_site_aniso_label
    _atom_site_aniso_U_11
    _atom_site_aniso_U_22
    _atom_site_aniso_U_33
    _atom_site_aniso_U_12
    _atom_site_aniso_U_13
    _atom_site_aniso_U_23
    V1 0.03157(16) 0.02325(15) 0.04138(19) 0.00202(11) 0.00358(13) 0.00908(12)
    N4 0.0319(8) 0.0415(9) 0.0525(11) -0.0027(7) 0.0019(7) 0.0175(8)
    O2 0.0457(8) 0.0400(8) 0.0543(9) 0.0124(7) -0.0010(7) -0.0046(7)
    O3 0.0345(7) 0.0278(6) 0.0520(8) 0.0024(5) -0.0009(6) 0.0141(6)
    N3 0.0249(7) 0.0277(7) 0.0438(9) -0.0003(6) 0.0023(6) 0.0111(6)
    C1 0.0354(10) 0.0326(9) 0.0495(12) -0.0043(8) 0.0055(9) 0.0056(9)
    O1 0.0511(9) 0.0474(9) 0.0672(11) 0.0019(7) 0.0118(8) 0.0329(8)
    C2 0.0319(10) 0.0489(12) 0.0526(13) -0.0062(9) 0.0018(9) 0.0049(10)
    O5 0.0432(9) 0.0467(10) 0.146(2) 0.0060(8) 0.0276(11) 0.0400(12)
    N2 0.0239(7) 0.0261(7) 0.0422(9) 0.0002(5) 0.0031(6) 0.0106(6)
    C4 0.0325(9) 0.0428(11) 0.0485(12) 0.0072(8) 0.0035(8) 0.0163(9)
    N5 0.0555(12) 0.0325(9) 0.0583(12) 0.0029(8) 0.0163(10) 0.0151(9)
    C3 0.0294(10) 0.0594(14) 0.0536(13) 0.0053(9) -0.0009(9) 0.0162(11)
    O4 0.0362(7) 0.0312(7) 0.0835(12) 0.0050(6) 0.0057(7) 0.0260(7)
    N1 0.0288(7) 0.0288(7) 0.0371(8) 0.0010(6) 0.0065(6) 0.0076(6)
    C5 0.0283(8) 0.0318(9) 0.0339(9) 0.0043(7) 0.0067(7) 0.0108(7)
    C7 0.0306(8) 0.0289(8) 0.0324(9) 0.0018(7) 0.0058(7) 0.0090(7)
    C6 0.0320(9) 0.0262(8) 0.0399(10) 0.0035(7) 0.0040(7) 0.0119(7)
    C14 0.0450(12) 0.0587(15) 0.098(2) 0.0169(11) 0.0232(13) 0.0522(15)
    C13 0.072(2) 0.124(3) 0.0664(19) 0.0195(19) 0.0103(15) 0.054(2)
    C15A 0.049(2) 0.041(2) 0.059(3) 0.0063(15) 0.0060(18) 0.0045(17)
    C16A 0.066(3) 0.077(3) 0.065(3) 0.019(2) 0.023(2) 0.011(2)
    C8 0.0296(8) 0.0355(9) 0.0317(9) 0.0034(7) 0.0066(7) 0.0095(7)
    C9 0.0372(10) 0.0438(11) 0.0438(11) 0.0103(8) 0.0046(8) 0.0127(9)
    C10 0.0353(11) 0.0700(16) 0.0564(14) 0.0171(11) 0.0032(10) 0.0232(12)
    C11 0.0260(9) 0.0803(17) 0.0554(14) 0.0011(10) 0.0004(9) 0.0221(13)
    C12 0.0344(11) 0.0547(13) 0.0609(15) -0.0099(9) 0.0015(10) 0.0178(11)
    C15B 0.179(19) 0.039(5) 0.083(10) 0.028(9) 0.019(12) 0.013(6)
    C16B 0.137(17) 0.088(10) 0.111(14) 0.029(11) 0.046(13) -0.005(9)
_geom_special_details
;
 All esds (except the esd in the dihedral angle between two l.s. planes)
 are estimated using the full covariance matrix.  The cell esds are taken
 into account individually in the estimation of esds in distances, angles
 and torsion angles; correlations between esds in cell parameters are only
 used when they are defined by crystal symmetry.  An approximate (isotropic)
 treatment of cell esds is used for estimating esds involving l.s. planes.
;
loop_
    _geom_bond_atom_site_label_1
    _geom_bond_atom_site_label_2
    _geom_bond_site_symmetry_2
    _geom_bond_distance
    _geom_bond_publ_flag
    V1 O2 . 1.6107(15) y
    V1 O3 . 1.9461(14) y
    V1 O1 . 1.6310(16) y
    V1 N2 . 2.0385(15) y
    V1 N1 . 2.1170(15) y
    N4 C8 . 1.340(2) ?
    N4 C12 . 1.329(3) ?
    O3 C7 . 1.311(2) ?
    N3 N2 . 1.400(2) ?
    N3 C7 . 1.296(2) ?
    C1 C2 . 1.375(3) ?
    C1 N1 . 1.342(2) ?
    C2 C3 . 1.377(3) ?
    N2 C6 . 1.327(2) ?
    C4 C3 . 1.385(3) ?
    C4 C5 . 1.378(3) ?
    N5 C14 . 1.473(3) ?
    N5 C15A . 1.502(5) ?
    N5 C15B . 1.573(16) ?
    O4 C6 . 1.237(2) ?
    N1 C5 . 1.343(2) ?
    C5 C6 . 1.506(2) ?
    C7 C8 . 1.480(2) ?
    C14 C13 . 1.481(4) ?
    C15A C16A . 1.526(7) ?
    C8 C9 . 1.383(3) ?
    C9 C10 . 1.380(3) ?
    C10 C11 . 1.362(4) ?
    C11 C12 . 1.374(3) ?
    C15B C16B . 1.36(2) ?
loop_
    _geom_angle_atom_site_label_1
    _geom_angle_atom_site_label_2
    _geom_angle_atom_site_label_3
    _geom_angle_site_symmetry_1
    _geom_angle_site_symmetry_3
    _geom_angle
    _geom_angle_publ_flag
    O2 V1 O3 . . 102.55(7) ?
    O2 V1 O1 . . 110.64(9) ?
    O2 V1 N2 . . 121.01(8) ?
    O2 V1 N1 . . 95.14(7) ?
    O3 V1 N2 . . 74.82(5) ?
    O3 V1 N1 . . 148.99(6) ?
    O1 V1 O3 . . 102.22(7) ?
    O1 V1 N2 . . 127.77(8) ?
    O1 V1 N1 . . 94.92(7) ?
    N2 V1 N1 . . 74.24(6) ?
    C12 N4 C8 . . 116.92(18) ?
    C7 O3 V1 . . 117.29(11) ?
    C7 N3 N2 . . 106.98(14) ?
    N1 C1 C2 . . 122.3(2) ?
    C1 C2 C3 . . 118.8(2) ?
    N3 N2 V1 . . 118.33(10) ?
    C6 N2 V1 . . 124.19(12) ?
    C6 N2 N3 . . 117.46(14) ?
    C5 C4 C3 . . 118.71(19) ?
    C14 N5 C15A . . 120.9(2) ?
    C14 N5 C15B . . 94.6(6) ?
    C2 C3 C4 . . 119.43(19) ?
    C1 N1 V1 . . 123.69(13) ?
    C1 N1 C5 . . 118.88(16) ?
    C5 N1 V1 . . 117.43(12) ?
    C4 C5 C6 . . 123.33(17) ?
    N1 C5 C4 . . 121.92(17) ?
    N1 C5 C6 . . 114.75(15) ?
    O3 C7 C8 . . 117.03(15) ?
    N3 C7 O3 . . 122.55(16) ?
    N3 C7 C8 . . 120.41(16) ?
    N2 C6 C5 . . 109.38(15) ?
    O4 C6 N2 . . 129.15(17) ?
    O4 C6 C5 . . 121.47(16) ?
    N5 C14 C13 . . 110.7(2) ?
    N5 C15A C16A . . 109.9(3) ?
    N4 C8 C7 . . 117.44(16) ?
    N4 C8 C9 . . 122.41(18) ?
    C9 C8 C7 . . 120.14(17) ?
    C10 C9 C8 . . 119.0(2) ?
    C11 C10 C9 . . 119.1(2) ?
    C10 C11 C12 . . 118.2(2) ?
    N4 C12 C11 . . 124.4(2) ?
    C16B C15B N5 . . 111.2(11) ?
loop_
    _geom_hbond_atom_site_label_D
    _geom_hbond_atom_site_label_H
    _geom_hbond_atom_site_label_A
    _geom_hbond_site_symmetry_A
    _geom_hbond_distance_DH
    _geom_hbond_distance_HA
    _geom_hbond_distance_DA
    _geom_hbond_angle_DHA
    N5 H5A O5 . 0.95(3) 1.92(3) 2.848(3) 165(3)
    N5 H5B N3 1_665 0.85(3) 2.08(3) 2.918(3) 171(3)
    O5 H5C O1 . 0.85 1.94 2.776(3) 169
    O5 H5D O4 1_565 0.85 1.99 2.838(2) 178
    C2 H2 O2 2_767 0.93 2.48 3.277(3) 143
    C14 H14A O4 1_665 0.97 2.57 3.172(3) 121
    C15A H15A N4 1_665 0.97 2.59 3.233(5) 124
_shelx_space_group_comment
;
The symmetry employed for this shelxl refinement is uniquely defined
by the following loop, which should always be used as a source of
symmetry information in preference to the above space-group names.
They are only intended as comments.
;
_shelx_estimated_absorpt_T_min     ?
_shelx_estimated_absorpt_T_max     ?
_shelx_hkl_file
;
  -1   0   0  103.19    4.80
  -1   0   0  103.79    4.80
  -1   0   0  107.29    4.70
  -1   0   0  113.79    4.80
  -1   0   0  110.99    4.80
  -1   0   0  109.29    4.80
  -1   0   0  115.69    5.00
  -1   0   0  104.69    5.10
  -1   0   0  116.09    5.00
  -1   0   0  122.09    5.10
  -1   0   0  108.29    4.80
  -1   0   0  104.99    7.40
   1   0   0  118.79    7.70
   1   0   0  115.89    4.90
   1   0   0  105.99    4.70
   1   0   0  109.49    5.00
   1   0   0  112.59    5.00
   1   0   0  116.79    5.20
   1   0   0   99.39    4.90
   1   0   0  108.89    4.90
   1   0   0  107.69    4.80
   1   0   0  117.09    4.90
  -2   0   0  146.39    7.30
  -2   0   0  161.38    6.50
  -2   0   0  174.48    8.10
  -2   0   0  171.48    7.70
  -2   0   0  174.48    7.60
  -2   0   0  167.18    7.70
  -2   0   0  148.09    7.20
  -2   0   0  155.78    8.00
  -2   0   0  156.58   12.60
   2   0   0  163.48    6.30
   2   0   0  169.88    7.90
   2   0   0  159.68    7.40
   2   0   0  160.68    6.30
   2   0   0  155.78    7.30
   2   0   0  161.68    7.60
   2   0   0  167.98    7.30
   2   0   0  150.58    7.60
   2   0   0  172.78    8.00
   2   0   0  166.58   12.70
   2   0   0  152.38    8.10
  -3   0   0  359.56   16.00
  -3   0   0  358.76   15.70
  -3   0   0  364.26   16.90
  -3   0   0  336.07   14.20
  -3   0   0  374.66   24.30
  -3   0   0  375.66   16.00
  -3   0   0  337.67   15.70
   3   0   0  352.96   13.70
   3   0   0  384.06   16.60
   3   0   0  361.16   16.00
   3   0   0  362.06   16.30
   3   0   0  401.86   13.80
   3   0   0  374.66   24.30
   3   0   0  363.06   15.40
   3   0   0  387.86   16.20
   3   0   0  388.06   13.90
   3   0   0  404.26   15.90
  -4   0   0  180.68   10.00
  -4   0   0  187.48   11.20
  -4   0   0  181.68   10.10
  -4   0   0  218.48   21.10
  -4   0   0  189.38   10.40
  -4   0   0  185.98   10.00
  -4   0   0  196.98    8.30
   4   0   0  194.28   10.40
   4   0   0  188.08    9.90
   4   0   0  184.58   19.90
   4   0   0  194.28    7.30
   4   0   0  204.18    7.30
   4   0   0  172.08   10.10
   4   0   0  193.38   10.90
   4   0   0  188.28    7.30
   4   0   0  190.08    9.90
   4   0   0  194.68    7.40
   4   0   0  174.28   10.30
  -5   0   0  289.87   14.70
  -5   0   0  272.17   15.70
  -5   0   0  262.47   14.10
  -5   0   0  277.77   14.20
  -5   0   0  266.37   14.10
  -5   0   0  252.27   27.10
   5   0   0  282.77   13.90
   5   0   0  278.57   14.90
   5   0   0  237.78   12.90
   5   0   0  264.77   14.90
   5   0   0  288.37   13.90
   5   0   0  291.27   14.60
   5   0   0  292.67   12.40
   5   0   0  289.47   16.00
   5   0   0  233.18   28.10
  -6   0   0   49.80   17.30
  -6   0   0   61.19    6.20
  -6   0   0   62.89    7.00
  -6   0   0   60.09    6.00
  -6   0   0   68.69    6.40
   6   0   0   98.29   19.20
   6   0   0   61.09    6.20
   6   0   0   66.19    5.90
   6   0   0   64.29    5.80
   6   0   0   63.69    6.50
   6   0   0   65.69    6.60
   6   0   0   57.59    6.00
   6   0   0   62.69    5.50
   6   0   0   60.29    4.50
  -7   0   0  103.79   25.20
  -7   0   0  113.39   10.80
  -7   0   0  107.59    9.00
  -7   0   0  116.89    9.10
  -7   0   0   93.69    5.20
  -7   0   0  109.59    9.10
   7   0   0  117.09    9.30
   7   0   0   99.89    8.20
   7   0   0  100.99    8.80
   7   0   0  109.49    8.60
   7   0   0   97.89   23.40
   7   0   0  108.59    6.60
   7   0   0   97.69    9.10
   7   0   0  120.99   10.10
   7   0   0  123.79    8.30
  -8   0   0   12.90    3.80
  -8   0   0   12.30    3.70
  -8   0   0    9.20    3.80
  -8   0   0   14.10    4.30
   8   0   0    5.10    2.70
   8   0   0    6.20    3.30
   8   0   0    6.00    2.10
   8   0   0    6.00    3.80
   8   0   0   15.10    4.10
   8   0   0    4.60    3.00
   8   0   0    5.30    3.20
   8   0   0   11.80    3.40
  -9   0   0    7.70    4.40
  -9   0   0    2.10    2.70
  -9   0   0    1.60    3.30
  -9   0   0   10.00    5.00
   9   0   0    2.80    3.40
   9   0   0    0.50    3.30
   9   0   0   10.80    3.30
   9   0   0   12.10    4.50
   9   0   0    4.70    3.70
   9   0   0    4.20    2.80
 -10   0   0    9.00    4.30
 -10   0   0   -0.80    4.20
 -10   0   0    8.20    4.40
  10   0   0    5.70    4.60
  10   0   0   -0.90    3.50
  10   0   0   -4.30    4.70
  10   0   0   -0.60    5.10
  10   0   0   -2.50    3.70
 -11   0   0   -4.60    3.30
 -11   0   0   -2.70    3.90
 -11   0   0   -2.90    3.30
  11   0   0    5.50    5.00
  11   0   0   -2.40    2.70
  11   0   0    0.40    3.20
 -12   0   0    3.20    5.90
 -12   0   0   -0.60    5.40
  12   0   0  -11.30    5.40
  12  -1   0    4.70    5.00
  12  -1   0   -5.40    4.80
 -12   1   0    3.60    4.30
 -12   1   0   -4.10    5.20
 -12   1   0   -3.60    4.80
  11  -1   0   10.70    6.30
  11  -1   0   11.60    4.70
  11  -1   0   11.40    5.80
 -11   1   0   12.70    5.40
 -11   1   0   12.90    5.30
 -11   1   0    5.90    6.00
  10  -1   0   32.70    7.30
  10  -1   0   29.50    6.80
  10  -1   0   30.80    7.00
  10  -1   0   27.90    7.70
 -10   1   0   29.20    7.50
 -10   1   0   36.60    6.80
 -10   1   0   32.70    7.60
 -10   1   0   33.80    8.30
   9  -1   0   18.50    5.20
   9  -1   0   15.50    5.10
   9  -1   0   16.50    4.40
   9  -1   0   14.70    4.50
   9  -1   0   17.60    3.70
   9  -1   0    9.20    5.00
   9  -1   0    8.60    4.00
  -9   1   0   16.20    4.80
  -9   1   0   16.20    5.60
  -9   1   0   16.10    5.00
  -9   1   0   13.50    4.40
   8  -1   0    3.70    2.50
   8  -1   0    0.00    2.20
   8  -1   0   -2.20    1.60
   8  -1   0    5.00    3.50
   8  -1   0   -1.20    1.80
   8  -1   0   -2.70    2.20
   8  -1   0    0.70    2.00
  -8   1   0    0.30    3.30
  -8   1   0   -4.10    2.20
  -8   1   0    0.90    2.20
  -8   1   0   -2.00    2.20
   7  -1   0   16.20    4.60
   7  -1   0   24.80    5.00
   7  -1   0   22.40    3.40
   7  -1   0   18.40    3.90
   7  -1   0   28.30   16.50
   7  -1   0   30.60    5.40
   7  -1   0   18.70    3.80
   7  -1   0   20.70    3.40
  -7   1   0   27.10    4.90
  -7   1   0   26.10    4.80
  -7   1   0   29.20    4.90
  -7   1   0   31.30    6.20
  -7   1   0   29.10    5.10
  -7   1   0   33.00   18.10
   6  -1   0    9.60    2.10
   6  -1   0   13.50    3.30
   6  -1   0   10.10    3.30
   6  -1   0    9.00    2.30
   6  -1   0   15.00    3.30
   6  -1   0   11.90    2.60
   6  -1   0    9.10    2.80
   6  -1   0   13.70    3.50
   6  -1   0   12.30    2.60
   6  -1   0   25.50   13.80
  -6   1   0   12.80    2.80
  -6   1   0    8.90    2.60
  -6   1   0    8.70    2.30
  -6   1   0    3.80   13.00
  -6   1   0   13.10    3.20
  -6   1   0   10.40    3.10
   5  -1   0  298.57   15.20
   5  -1   0  285.47   12.60
   5  -1   0  279.27   14.70
   5  -1   0  250.07   24.60
   5  -1   0  284.77   12.90
   5  -1   0  277.47   15.10
   5  -1   0  266.67   13.00
   5  -1   0  262.97   14.00
   5  -1   0  286.57   13.40
   5  -1   0  278.97   14.30
  -5   1   0  263.47   13.90
  -5   1   0  299.27   25.20
  -5   1   0  266.47   13.60
  -5   1   0  266.17   13.70
  -5   1   0  269.07   13.70
   4  -1   0  769.42   31.30
   4  -1   0  775.62   31.90
   4  -1   0  724.03   31.10
   4  -1   0  806.02   29.70
   4  -1   0  708.43   40.40
   4  -1   0  832.42   30.30
   4  -1   0  752.52   31.60
   4  -1   0  774.42   30.10
   4  -1   0  773.32   30.30
   4  -1   0  786.42   32.20
   4  -1   0  767.62   31.90
  -4   1   0  781.82   32.30
  -4   1   0  727.63   30.40
  -4   1   0  795.22   31.00
  -4   1   0  778.12   30.70
  -4   1   0  766.82   30.70
  -4   1   0  756.22   41.20
   3  -1   0   12.90    1.50
   3  -1   0   13.70    2.30
   3  -1   0   18.40    3.00
   3  -1   0   13.40    2.50
   3  -1   0   13.20    1.50
   3  -1   0   14.10    2.50
   3  -1   0   17.50    1.90
   3  -1   0   16.60    2.70
   3  -1   0   15.70    2.70
   3  -1   0   17.80    1.80
   3  -1   0    9.80    4.90
   3  -1   0   14.10    1.50
   3  -1   0   12.40    1.90
  -3   1   0   16.00    1.00
  -3   1   0    7.80    4.70
  -3   1   0   15.80    2.20
  -3   1   0   11.90    2.00
  -3   1   0   16.10    1.70
  -3   1   0   16.10    2.60
  -3   1   0   18.00    2.50
  -3   1   0   15.70    2.20
   2  -1   0 1050.79   36.00
   2  -1   0 1000.30   37.30
   2  -1   0 1016.20   37.10
   2  -1   0  930.11   36.60
   2  -1   0 1079.09   36.20
   2  -1   0 1060.39   37.60
   2  -1   0  973.70   37.50
   2  -1   0  933.31   37.00
   2  -1   0 1006.20   35.80
   2  -1   0  896.11   36.10
   2  -1   0 1012.50   41.40
   2  -1   0  980.80   36.30
  -2   1   0  985.00   35.50
  -2   1   0 1021.00   36.30
  -2   1   0  958.30   35.90
  -2   1   0  951.90   36.10
  -2   1   0  956.80   36.30
  -2   1   0  971.90   36.40
  -2   1   0 1103.99   36.30
  -2   1   0  917.01   37.10
  -2   1   0  953.80   36.30
  -2   1   0  989.30   36.80
  -2   1   0  952.20   41.20
   1  -1   0    8.20    1.20
   1  -1   0    8.50    0.50
   1  -1   0    8.10    1.10
   1  -1   0    8.20    0.60
   1  -1   0    8.60    1.20
   1  -1   0    7.60    1.20
   1  -1   0   11.00    1.60
   1  -1   0    7.20    1.00
   1  -1   0    8.50    1.20
   1  -1   0    6.70    0.80
  -1   1   0    7.20    0.60
  -1   1   0    9.60    1.60
  -1   1   0   10.50    1.20
  -1   1   0    8.20    0.60
  -1   1   0    9.50    1.00
  -1   1   0    7.90    0.90
  -1   1   0    7.50    0.90
  -1   1   0   11.10    1.10
  -1   1   0    9.40    1.00
  -1   1   0    9.00    1.20
  -1   1   0    9.00    0.60
  -1   1   0    8.90    1.00
  -1   1   0    7.80    0.60
   0  -1   0  648.94   24.20
   0  -1   0  604.94   24.10
   0  -1   0  675.63   23.80
   0  -1   0  635.84   24.10
   0   1   0  692.03   24.00
   0   1   0  699.53   26.70
   0   1   0  690.13   24.00
   0   1   0  643.44   23.80
   0   1   0  648.94   23.80
   0   1   0  677.03   23.80
   0   1   0  687.53   23.90
   0   1   0  547.85   24.10
   0   1   0  653.23   23.80
   0   1   0  669.83   24.30
   0   1   0  691.93   23.60
   0   1   0  630.24   24.00
   0   1   0  617.94   24.10
  -1  -1   0 1482.15   60.09
  -1  -1   0 1548.95   53.89
  -1  -1   0 1563.24   54.39
  -1  -1   0 1625.94   53.79
  -1  -1   0 1400.56   53.99
  -1  -1   0 1330.67   54.09
  -1  -1   0 1500.85   53.99
  -1  -1   0 1428.06   53.89
  -1  -1   0 1441.36   53.89
  -1  -1   0 1442.16   54.09
  -1  -1   0 1599.74   54.59
   1   1   0 1534.15   54.29
   1   1   0 1370.46   53.89
   1   1   0 1417.66   53.99
   1   1   0 1488.45   54.09
   1   1   0 1511.75   54.09
   1   1   0 1435.16   53.09
   1   1   0 1422.06   53.89
   1   1   0 1463.05   60.09
   1   1   0 1499.35   53.89
   1   1   0 1559.64   54.19
   1   1   0 1474.15   54.29
  -2  -1   0  765.92   29.40
  -2  -1   0  756.52   29.10
  -2  -1   0  714.73   29.20
  -2  -1   0  803.12   38.50
  -2  -1   0  735.73   29.70
  -2  -1   0  779.12   29.10
   2   1   0  708.13   29.00
   2   1   0  768.02   29.30
   2   1   0  689.23   28.80
   2   1   0  768.82   28.30
   2   1   0  806.52   38.50
   2   1   0  743.83   29.00
   2   1   0  755.42   29.20
  -3  -1   0  838.22   43.40
  -3  -1   0  728.83   31.70
  -3  -1   0  775.22   31.10
  -3  -1   0  734.13   30.90
  -3  -1   0  761.62   30.70
   3   1   0  801.62   43.20
   3   1   0  713.43   30.90
   3   1   0  837.32   29.10
   3   1   0  843.82   31.10
   3   1   0  778.82   30.10
   3   1   0  723.33   30.40
   3   1   0  763.52   30.50
   3   1   0  762.82   30.80
  -4  -1   0   60.99    5.40
  -4  -1   0   60.19    5.40
  -4  -1   0   62.89   14.80
  -4  -1   0   63.39    6.00
  -4  -1   0   73.09    5.60
   4   1   0   63.09    5.30
   4   1   0   62.69    4.10
   4   1   0   65.79    3.90
   4   1   0   64.19    5.60
   4   1   0   67.19   15.60
   4   1   0   71.99    5.90
   4   1   0   60.29    4.90
   4   1   0   66.79    5.20
   4   1   0   64.69    5.40
   4   1   0   67.39    5.30
  -5  -1   0  162.38   10.20
  -5  -1   0  173.98   10.80
  -5  -1   0  149.69   24.30
  -5  -1   0  151.98   11.30
  -5  -1   0  157.48   10.50
   5   1   0  163.38   25.20
   5   1   0  152.78    9.90
   5   1   0  173.78   10.10
   5   1   0  134.29    9.20
   5   1   0  171.68   10.90
   5   1   0  193.98   10.70
   5   1   0  162.58    7.70
   5   1   0  169.18    8.00
   5   1   0  179.98   10.70
   5   1   0  152.58   10.40
   5   1   0  174.78    7.70
  -6  -1   0  143.29   10.40
  -6  -1   0  150.18   11.90
  -6  -1   0  186.18   11.80
  -6  -1   0  160.08   11.30
  -6  -1   0  139.39   25.10
   6   1   0  174.48   10.80
   6   1   0  206.88   31.40
   6   1   0  157.48    7.90
   6   1   0  159.78   11.30
   6   1   0  154.08    7.10
   6   1   0  155.28    7.30
   6   1   0  163.08    6.90
   6   1   0  165.38   11.10
   6   1   0  176.88   11.80
   6   1   0  150.78   10.30
   6   1   0  152.38   11.40
  -7  -1   0    0.20    2.20
  -7  -1   0    1.30    2.20
  -7  -1   0    9.00    3.50
  -7  -1   0   22.50   22.00
  -7  -1   0    3.20    2.40
   7   1   0   53.69   23.10
   7   1   0    6.70    2.60
   7   1   0    5.60    2.80
   7   1   0    2.90    2.00
   7   1   0    3.60    3.10
   7   1   0    1.70    2.10
   7   1   0    1.50    2.30
   7   1   0    3.20    1.50
   7   1   0    6.30    2.90
  -8  -1   0   37.30    7.00
  -8  -1   0   29.30    6.20
  -8  -1   0   31.30    6.30
  -8  -1   0   26.00    7.30
   8   1   0   31.60    5.60
   8   1   0   35.60    5.90
   8   1   0   31.60    6.70
   8   1   0   27.90    6.20
   8   1   0   41.00    6.80
   8   1   0   32.80    6.30
   8   1   0   24.30    5.80
  -9  -1   0   41.20    8.40
  -9  -1   0   46.40    9.40
  -9  -1   0   45.90    7.70
  -9  -1   0   32.70    6.90
   9   1   0   34.80    5.90
   9   1   0   39.20    8.40
   9   1   0   45.10    8.10
   9   1   0   45.60    8.80
   9   1   0   32.70    7.00
   9   1   0   42.10    6.90
 -10  -1   0    5.20    4.20
 -10  -1   0    4.30    4.60
 -10  -1   0    3.40    3.90
 -10  -1   0   -1.00    3.30
  10   1   0    1.00    4.10
  10   1   0    2.90    4.20
  10   1   0   -2.40    5.70
  10   1   0   -3.10    3.40
 -11  -1   0    1.90    5.30
 -11  -1   0   19.10    7.00
 -11  -1   0    6.50    4.20
  11   1   0   20.10    8.70
  11   1   0   10.40    9.00
  11   1   0    7.70    5.80
  11   1   0   10.30    5.80
  12  -2   0   -0.80    4.80
  12  -2   0   -3.80    5.10
 -12   2   0   -0.10    4.00
 -12   2   0   -0.40    5.50
 -12   2   0   -4.30    6.10
 -12   2   0  -12.30    5.00
  11  -2   0    5.50    4.60
  11  -2   0    0.00    3.30
  11  -2   0    1.80    5.20
 -11   2   0    0.10    3.40
 -11   2   0  -10.00    3.90
 -11   2   0    0.30    3.80
 -11   2   0   -1.40    3.70
  10  -2   0   -1.40    2.40
  10  -2   0    0.80    3.60
  10  -2   0    1.50    2.40
 -10   2   0   -1.70    2.50
 -10   2   0    1.00    3.60
 -10   2   0    3.20    3.60
   9  -2   0   18.00    5.40
   9  -2   0    9.50    4.30
   9  -2   0    9.40    3.50
   9  -2   0   14.80    4.70
   9  -2   0   16.90    4.50
   9  -2   0   11.70    3.70
  -9   2   0   10.70    3.90
  -9   2   0   13.10    5.00
  -9   2   0   19.70    4.10
  -9   2   0   13.60    4.70
   8  -2   0   38.50    3.30
   8  -2   0   24.10    5.70
   8  -2   0   40.30    7.10
   8  -2   0   40.30    5.50
   8  -2   0   25.90    5.50
   8  -2   0   36.90    6.30
  -8   2   0   32.00    6.80
  -8   2   0   39.60    5.80
  -8   2   0   49.90    8.10
  -8   2   0   36.10    6.00
   7  -2   0  100.09    9.70
   7  -2   0  105.99    7.70
   7  -2   0  110.59    9.60
   7  -2   0  115.49   21.30
   7  -2   0  101.29    8.60
   7  -2   0  112.29    5.90
   7  -2   0  104.49    7.50
   7  -2   0  113.99    9.40
  -7   2   0  172.48   27.30
  -7   2   0   94.49    8.10
  -7   2   0  104.79    8.40
  -7   2   0  108.79    8.00
  -7   2   0  103.39    9.50
  -7   2   0   99.99    7.90
   6  -2   0   16.40    3.90
   6  -2   0   16.30    2.90
   6  -2   0   23.80    3.50
   6  -2   0   15.20    4.10
   6  -2   0   16.50    3.70
   6  -2   0   18.20    2.30
   6  -2   0   17.50    3.30
   6  -2   0   37.60   12.10
   6  -2   0   18.70    4.30
  -6   2   0   20.00    3.70
  -6   2   0   18.60    3.40
  -6   2   0   24.60    3.90
  -6   2   0   17.00   11.60
  -6   2   0   17.20    3.40
  -6   2   0   20.30    4.30
   5  -2   0   25.00    2.20
   5  -2   0   32.40    4.80
   5  -2   0   29.90    2.30
   5  -2   0   33.80    3.60
   5  -2   0   21.90    3.00
   5  -2   0   24.00    4.00
   5  -2   0   28.40    4.60
   5  -2   0   43.80   10.40
   5  -2   0   28.70    4.90
   5  -2   0   23.10    4.20
   5  -2   0   31.70    2.80
  -5   2   0   20.10    3.90
  -5   2   0   32.50    3.50
  -5   2   0   29.40    3.80
  -5   2   0   23.80    3.40
  -5   2   0   18.60    9.30
  -5   2   0   29.00    3.90
   4  -2   0  231.38   10.20
   4  -2   0  226.38   11.10
   4  -2   0  211.78   11.40
   4  -2   0  241.08   10.00
   4  -2   0  225.08   12.20
   4  -2   0  205.98   11.80
   4  -2   0  223.08   11.50
   4  -2   0  219.28   17.20
   4  -2   0  215.38   11.70
   4  -2   0  221.18    9.90
   4  -2   0  210.58    9.80
  -4   2   0  205.98    9.90
  -4   2   0  220.28    8.10
  -4   2   0  217.58   11.70
  -4   2   0  221.68   10.20
  -4   2   0  210.68   10.30
  -4   2   0  204.28    9.00
  -4   2   0  209.18   17.50
  -4   2   0  216.98   10.10
  -4   2   0  215.48    8.10
  -4   2   0  217.28   10.30
   3  -2   0  287.97   17.00
   3  -2   0  274.17   13.00
   3  -2   0  287.87   13.00
   3  -2   0  279.27   12.40
   3  -2   0  269.97   13.10
   3  -2   0  291.67   13.80
   3  -2   0  289.57   11.60
   3  -2   0  273.97   13.50
  -3   2   0  294.77   17.50
  -3   2   0  306.07   13.20
  -3   2   0  281.47   11.90
  -3   2   0  303.77   11.90
  -3   2   0  271.07   11.60
  -3   2   0  294.27   11.70
  -3   2   0  260.67   11.70
  -3   2   0  283.97   11.60
  -3   2   0  284.47   11.50
   2  -2   0 1254.07   46.70
   2  -2   0 1240.18   46.50
   2  -2   0 1262.07   46.40
   2  -2   0 1285.17   47.00
   2  -2   0 1158.88   46.20
   2  -2   0 1180.78   47.70
   2  -2   0 1251.67   47.00
  -2   2   0 1195.88   48.20
  -2   2   0 1274.17   44.60
  -2   2   0 1364.86   46.10
  -2   2   0 1238.18   44.80
  -2   2   0 1221.68   44.80
  -2   2   0 1225.58   44.60
  -2   2   0 1199.28   44.80
  -2   2   0 1217.88   45.80
  -2   2   0 1275.47   44.90
   1  -2   0 2128.59   76.69
   1  -2   0 1939.81   76.49
  -1   2   0 2176.98   77.09
   0  -2   0  245.28    9.90
   0  -2   0  230.98   10.40
   0  -2   0  238.88   10.00
   0  -2   0  266.97    9.70
   0  -2   0  245.98   14.50
   0  -2   0  229.08    9.70
   0  -2   0  260.37    9.80
   0   2   0  234.08    9.90
   0   2   0  243.88   10.20
   0   2   0  246.68   10.10
   0   2   0  221.38    9.80
   0   2   0  248.48   14.40
   0   2   0  241.48    9.40
   0   2   0  244.98    9.90
   0   2   0  246.48   10.10
   0   2   0  249.97    9.60
   0   2   0  232.38    9.80
  -1  -2   0 1065.19   40.70
  -1  -2   0 1049.20   41.00
  -1  -2   0 1071.09   40.30
  -1  -2   0 1137.19   49.40
  -1  -2   0 1111.29   41.00
   1   2   0 1008.00   40.70
   1   2   0 1153.18   40.90
   1   2   0 1094.19   39.00
   1   2   0 1068.49   41.00
   1   2   0 1161.98   49.70
   1   2   0 1096.59   40.90
   1   2   0 1094.79   40.20
   1   2   0 1076.29   40.80
   1   2   0 1036.90   40.70
   1   2   0 1135.99   41.30
  -2  -2   0 2149.69   71.49
  -2  -2   0 1981.10   73.29
  -2  -2   0 1947.81   73.59
  -2  -2   0 2177.68   86.79
  -2  -2   0 1925.81   73.99
  -2  -2   0 1896.71   73.49
   2   2   0 1995.70   71.59
   2   2   0 1910.41   73.29
   2   2   0 1997.60   85.79
   2   2   0 1951.40   73.39
   2   2   0 2032.50   72.89
   2   2   0 1932.31   73.19
   2   2   0 2036.70   72.39
   2   2   0 1876.61   73.39
   2   2   0 1935.81   73.39
  -3  -2   0   54.49    4.50
  -3  -2   0   52.79    4.70
  -3  -2   0   53.99   13.40
  -3  -2   0   48.60    4.80
  -3  -2   0   49.70    4.70
   3   2   0   45.90    4.40
   3   2   0   54.19    4.60
   3   2   0   45.00    4.30
   3   2   0   52.39    4.60
   3   2   0   54.49   13.10
   3   2   0   51.89    3.60
   3   2   0   47.10    4.30
  -4  -2   0   89.39    7.10
  -4  -2   0   81.69    6.90
  -4  -2   0   55.59   16.40
  -4  -2   0   93.59    7.70
   4   2   0   90.89    6.90
   4   2   0   92.29    5.60
   4   2   0   91.79    5.90
   4   2   0  122.09   21.60
   4   2   0   85.49    6.60
   4   2   0  103.19    6.30
   4   2   0   85.29    7.00
   4   2   0   89.09    6.80
   4   2   0   87.89    6.70
  -5  -2   0   50.59    7.10
  -5  -2   0   50.79   17.60
  -5  -2   0   45.50    6.40
  -5  -2   0   52.39    7.10
  -5  -2   0   56.49    5.70
   5   2   0   44.60    3.70
   5   2   0   51.19    7.00
   5   2   0   51.79    5.80
   5   2   0   46.60    5.00
   5   2   0   58.49    5.80
   5   2   0   41.10    4.20
   5   2   0   41.30   15.80
   5   2   0   50.59    4.10
   5   2   0   47.30    5.30
   5   2   0   42.80    4.40
  -6  -2   0   -0.40    1.50
  -6  -2   0    0.70    1.30
  -6  -2   0   15.00   18.80
  -6  -2   0    3.20    2.00
  -6  -2   0   -2.20    1.90
   6   2   0   14.50   20.40
   6   2   0    1.00    1.40
   6   2   0   -0.90    1.10
   6   2   0   -0.50    1.60
   6   2   0    1.10    1.20
   6   2   0   -0.30    1.40
   6   2   0   -0.80    1.20
   6   2   0   -0.60    1.10
   6   2   0    1.90    1.70
   6   2   0   -3.00    1.70
   6   2   0    0.30    1.40
  -7  -2   0   51.89    7.50
  -7  -2   0   55.89    8.10
  -7  -2   0   39.00   28.00
  -7  -2   0   38.30    7.30
  -7  -2   0   44.30    8.10
  -7  -2   0   43.80    4.60
   7   2   0   41.20   27.20
   7   2   0   62.09    7.90
   7   2   0   56.59    7.50
   7   2   0   49.00    3.90
   7   2   0   52.19    8.10
   7   2   0   55.19    8.00
   7   2   0   43.20    4.30
   7   2   0   48.50    5.30
   7   2   0   48.60    7.40
  -8  -2   0    1.00    2.80
  -8  -2   0    3.40    3.30
  -8  -2   0    6.30    4.30
  -8  -2   0    1.30    3.30
   8   2   0    3.10    2.70
   8   2   0    0.30    2.30
   8   2   0    9.90    4.00
   8   2   0    1.60    2.70
   8   2   0    4.80    3.90
   8   2   0    1.10    3.70
   8   2   0    2.20    3.70
  -9  -2   0   21.40    6.20
  -9  -2   0   25.40    7.80
  -9  -2   0    7.60    4.50
  -9  -2   0    4.80    5.00
   9   2   0   12.60    4.60
   9   2   0   15.00    5.10
   9   2   0    8.50    3.80
   9   2   0   10.70    5.90
   9   2   0   13.00    6.30
 -10  -2   0    0.30    3.50
 -10  -2   0    0.30    3.70
 -10  -2   0    9.60    4.60
 -10  -2   0   -2.20    4.40
  10   2   0    4.40    5.90
  10   2   0    0.00    3.80
  10   2   0   -7.90    4.90
  10   2   0    2.70    5.50
  10   2   0    5.00    4.20
  10   2   0   -0.10    3.80
 -11  -2   0   20.90    7.30
 -11  -2   0   41.00    7.80
 -11  -2   0   41.50    9.40
  11   2   0   26.20    6.90
  11   2   0   24.70    7.10
  11   2   0   12.80    6.60
  12  -3   0    2.70    4.10
  12  -3   0    3.60    5.90
 -12   3   0    5.20    5.90
 -12   3   0   -0.90    3.90
 -12   3   0   -9.40    4.50
 -12   3   0    7.10    7.90
  11  -3   0   26.00    7.20
  11  -3   0   20.00    6.80
  11  -3   0   14.70    5.80
 -11   3   0   13.00    4.50
 -11   3   0   17.50    6.50
 -11   3   0   14.80    6.90
 -11   3   0   13.00    5.00
  10  -3   0   -1.50    3.10
  10  -3   0    7.80    4.40
 -10   3   0   -6.70    2.60
 -10   3   0    2.20    4.10
 -10   3   0    0.80    2.60
 -10   3   0   -2.80    2.80
   9  -3   0   -4.00    2.40
   9  -3   0    0.00    3.10
   9  -3   0   -0.70    3.20
   9  -3   0    0.30    2.40
  -9   3   0    2.80    2.10
  -9   3   0    0.10    2.80
  -9   3   0    0.60    2.50
  -9   3   0   -2.00    2.10
   8  -3   0   13.00    3.40
   8  -3   0   14.00    4.00
   8  -3   0    9.80    4.10
   8  -3   0   10.20    4.40
   8  -3   0   10.10    4.00
  -8   3   0   15.40    3.70
  -8   3   0   14.60    4.50
  -8   3   0   15.90    3.80
  -8   3   0   10.30    2.90
   7  -3   0   25.70    5.40
   7  -3   0   14.70   13.40
   7  -3   0   26.80    5.40
   7  -3   0   27.20    3.90
   7  -3   0   31.40    5.40
   7  -3   0   25.60    4.50
  -7   3   0   33.60    4.80
  -7   3   0   38.40    4.10
  -7   3   0   29.10    4.90
  -7   3   0   29.50    5.40
  -7   3   0   36.20    4.70
  -7   3   0   37.20   15.80
   6  -3   0  108.79    6.50
   6  -3   0   98.89    8.20
   6  -3   0  113.49    9.30
   6  -3   0  102.59   16.50
   6  -3   0  100.29    8.90
   6  -3   0  113.99    6.80
  -6   3   0   90.19    6.80
  -6   3   0   88.79   16.20
  -6   3   0   90.29    8.10
  -6   3   0  102.49    7.20
  -6   3   0  117.49    7.30
  -6   3   0  106.09    6.70
  -6   3   0  101.39    6.60
   5  -3   0   61.69    5.70
   5  -3   0   60.19    4.70
   5  -3   0   46.80    4.80
   5  -3   0   55.19    4.00
   5  -3   0   58.69    5.90
   5  -3   0   53.99    5.80
   5  -3   0   57.49    5.60
   5  -3   0   52.29    9.90
  -5   3   0   57.89    4.30
  -5   3   0   53.89    4.30
  -5   3   0   64.89   11.00
  -5   3   0   66.79    4.70
  -5   3   0   55.39    3.10
  -5   3   0   47.20    3.80
  -5   3   0   54.69    2.90
  -5   3   0   57.29    5.50
   4  -3   0   91.39    8.10
   4  -3   0   97.89    6.90
   4  -3   0   96.89    6.90
   4  -3   0  106.79   11.40
   4  -3   0  104.39    6.90
   4  -3   0   91.39    7.20
   4  -3   0  111.39    6.60
  -4   3   0  105.69    5.60
  -4   3   0  102.49    6.80
  -4   3   0   93.29    5.40
  -4   3   0   92.49    5.40
  -4   3   0  108.89    5.50
  -4   3   0  104.59    5.30
  -4   3   0  104.79    5.40
  -4   3   0  111.69   13.30
  -4   3   0   89.19    5.10
   3  -3   0   24.50    3.70
   3  -3   0   20.70    3.20
   3  -3   0   27.60    4.00
   3  -3   0   24.20    3.30
   3  -3   0   26.20    4.60
   3  -3   0   29.10    3.80
   3  -3   0   18.50    2.90
   3  -3   0   24.30    1.70
  -3   3   0   23.80    1.80
  -3   3   0   27.70    1.80
  -3   3   0   29.50    5.30
  -3   3   0   23.30    2.60
  -3   3   0   22.20    1.80
  -3   3   0   23.10    1.70
  -3   3   0   26.40    1.90
   2  -3   0   32.10    3.30
   2  -3   0   27.00    3.00
   2  -3   0   32.50    1.90
   2  -3   0   34.40    3.30
   2  -3   0   29.80    3.00
   2  -3   0   31.50    2.80
   2  -3   0   29.70    3.30
  -2   3   0   32.70    1.90
  -2   3   0   32.80    1.80
  -2   3   0   34.80    3.00
  -2   3   0   33.90    1.90
  -2   3   0   31.80    2.00
  -2   3   0   37.60    4.80
  -2   3   0   32.00    1.70
  -2   3   0   25.00    3.90
  -2   3   0   33.50    1.80
   1  -3   0  226.98    8.90
   1  -3   0  217.18   12.40
   1  -3   0  207.68    9.00
   1  -3   0  207.78   10.30
   1  -3   0  209.68   10.40
   1  -3   0  204.18   10.40
   1  -3   0  211.48   10.20
   1  -3   0  211.08    7.70
   1  -3   0  211.98    8.50
   1  -3   0  193.08    9.40
  -1   3   0  214.08    9.80
  -1   3   0  204.68    8.60
  -1   3   0  200.58    8.40
  -1   3   0  224.68   13.00
  -1   3   0  215.88    8.70
  -1   3   0  205.48    8.70
  -1   3   0  198.08    8.80
  -1   3   0  211.08    8.70
   0  -3   0 1340.27   50.09
   0  -3   0 1304.17   48.70
   0  -3   0 1346.17   50.49
   0  -3   0 1326.67   49.70
   0  -3   0 1409.66   57.49
   0  -3   0 1373.06   50.89
   0  -3   0 1402.46   50.69
   0  -3   0 1306.57   49.20
   0  -3   0 1384.06   49.10
   0   3   0 1388.26   49.60
   0   3   0 1306.07   50.69
   0   3   0 1337.37   49.70
   0   3   0 1313.27   49.60
   0   3   0 1313.17   49.99
   0   3   0 1314.37   49.99
   0   3   0 1341.47   57.59
   0   3   0 1356.16   48.70
   0   3   0 1332.97   49.00
   0   3   0 1264.67   49.60
  -1  -3   0  201.88   10.10
  -1  -3   0  193.58    9.90
  -1  -3   0  198.88    9.90
  -1  -3   0  196.98    9.60
  -1  -3   0  195.78    9.60
  -1  -3   0  207.28   17.60
  -1  -3   0  204.58   10.00
   1   3   0  193.48    9.70
   1   3   0  216.78   18.00
   1   3   0  203.08   10.40
   1   3   0  208.58    9.10
   1   3   0  197.28    9.80
   1   3   0  197.28    9.70
   1   3   0  198.98    9.90
   1   3   0  212.98   10.10
  -2  -3   0   18.80    3.10
  -2  -3   0   15.70    3.00
  -2  -3   0   10.40    7.50
  -2  -3   0   13.70    2.60
  -2  -3   0   13.70    2.20
  -2  -3   0   16.30    3.00
   2   3   0   13.30    2.30
   2   3   0   16.10    2.80
   2   3   0    9.30    2.10
   2   3   0   13.30    2.60
   2   3   0   17.90   10.10
   2   3   0   13.10    1.20
   2   3   0   14.90    2.70
   2   3   0   16.30    3.00
  -3  -3   0   33.80   11.50
  -3  -3   0   27.10    4.20
  -3  -3   0   25.90    4.00
  -3  -3   0   35.60    4.70
  -3  -3   0   30.90    4.70
   3   3   0   31.50    4.50
   3   3   0   35.10    4.80
   3   3   0   29.80    4.60
   3   3   0   29.80    4.20
   3   3   0   29.30   11.70
   3   3   0   32.30    4.50
   3   3   0   23.70    2.50
  -4  -3   0   14.60    3.70
  -4  -3   0   14.50    3.50
  -4  -3   0   15.30    3.30
  -4  -3   0   12.90    3.10
  -4  -3   0    3.50   12.10
   4   3   0   15.60   14.20
   4   3   0   11.90    2.20
   4   3   0   15.40    3.50
   4   3   0   11.40    3.30
   4   3   0   12.30    3.00
   4   3   0   11.90    3.10
   4   3   0   10.80    2.90
   4   3   0   12.80    3.00
  -5  -3   0    0.40    1.20
  -5  -3   0    5.00   16.40
  -5  -3   0    2.50    1.80
  -5  -3   0   -1.90    1.60
  -5  -3   0   -1.20    1.00
   5   3   0   -0.10    1.20
   5   3   0   -1.50    1.20
   5   3   0   -1.30    1.50
   5   3   0   -0.50    1.20
   5   3   0   -0.80    1.60
   5   3   0   -2.40    1.40
   5   3   0   -7.00   15.10
   5   3   0    1.30    1.20
   5   3   0    0.20    1.50
  -6  -3   0   26.20    5.50
  -6  -3   0   25.50    5.80
  -6  -3   0   17.60    4.80
  -6  -3   0   29.60    3.40
  -6  -3   0   16.30   21.90
  -6  -3   0   17.20    5.10
   6   3   0   26.10    4.40
   6   3   0   31.00    5.70
   6   3   0   25.90    5.00
   6   3   0   24.70    4.00
   6   3   0   27.90    3.90
   6   3   0   42.20   26.30
   6   3   0   28.00    5.70
   6   3   0   30.50    6.00
   6   3   0   25.00    5.10
  -7  -3   0   68.79   10.40
  -7  -3   0   89.39    9.10
  -7  -3   0   70.59    5.40
  -7  -3   0   91.39    9.70
  -7  -3   0   69.49   33.10
  -7  -3   0   83.89    9.00
   7   3   0   73.69    8.30
   7   3   0   83.59    7.20
   7   3   0   67.89    5.80
   7   3   0   75.29   10.30
   7   3   0  139.89   36.00
   7   3   0   76.09    7.90
   7   3   0   72.39    6.20
   7   3   0   97.99    9.20
   7   3   0   82.49    8.40
  -8  -3   0   32.60    7.40
  -8  -3   0   27.70    7.10
  -8  -3   0   25.30    7.10
  -8  -3   0   37.80    8.20
   8   3   0   33.10    7.00
   8   3   0   36.20    7.50
   8   3   0   19.70    6.90
   8   3   0   33.70    6.90
   8   3   0   22.10    3.70
   8   3   0   24.50    6.10
   8   3   0   31.90    5.60
  -9  -3   0   31.00    6.90
  -9  -3   0   28.60    8.10
  -9  -3   0   31.10    7.90
  -9  -3   0   27.30    8.00
   9   3   0   29.00    6.50
   9   3   0   39.90    7.90
   9   3   0   25.90    7.90
   9   3   0   50.29    8.50
   9   3   0   39.70    7.90
   9   3   0   27.90    7.20
 -10  -3   0    6.90    5.50
 -10  -3   0    6.00    5.10
 -10  -3   0    2.70    4.10
 -10  -3   0    5.80    5.30
  10   3   0    0.90    4.50
  10   3   0   -6.90    3.00
  10   3   0    0.80    3.80
  10   3   0  -11.80    5.20
  10   3   0   -1.00    4.20
  10   3   0    4.80    5.60
 -11  -3   0    0.00    4.70
 -11  -3   0   -3.50    4.20
 -11  -3   0    1.60    5.00
 -11  -3   0    0.20    3.10
  11   3   0   10.50    6.30
  11   3   0    3.90    5.30
  11   3   0   11.40    8.30
  12  -4   0   -4.80    3.40
  12  -4   0   -9.00    5.60
 -12   4   0    2.10    4.40
 -12   4   0   -0.50    4.70
  11  -4   0    7.30    5.50
  11  -4   0   -4.00    3.00
  11  -4   0   -9.10    3.60
 -11   4   0    1.10    3.40
 -11   4   0    0.30    5.10
  10  -4   0    5.90    4.70
  10  -4   0    4.40    4.80
  10  -4   0    8.10    4.70
  10  -4   0   16.20    5.70
 -10   4   0    9.40    3.10
 -10   4   0   14.60    5.20
 -10   4   0    8.00    4.30
 -10   4   0    5.50    4.70
 -10   4   0   14.70    6.40
   9  -4   0    5.80    4.30
   9  -4   0    6.10    3.90
   9  -4   0    1.70    3.20
   9  -4   0    5.20    3.40
  -9   4   0    6.50    3.80
  -9   4   0    4.70    3.10
  -9   4   0    6.20    2.70
  -9   4   0    5.90    3.70
  -9   4   0    3.60    2.40
   8  -4   0   20.20    5.70
   8  -4   0   15.20    5.20
   8  -4   0   19.70    4.70
   8  -4   0   21.10    5.10
  -8   4   0   18.40    4.00
  -8   4   0   17.10    3.40
  -8   4   0   17.70    3.70
  -8   4   0   20.90    4.80
   7  -4   0   22.60    3.80
   7  -4   0   20.40    5.60
   7  -4   0   17.00    4.50
   7  -4   0   14.80    4.80
   7  -4   0   20.10    4.20
   7  -4   0    5.60   11.20
  -7   4   0   20.40    3.60
  -7   4   0   25.50   15.10
  -7   4   0   24.40    4.40
  -7   4   0   15.00    3.90
  -7   4   0   22.00    3.30
  -7   4   0   21.00    3.70
   6  -4   0   86.49    7.80
   6  -4   0   69.39    7.50
   6  -4   0   73.29    6.00
   6  -4   0   83.59    8.00
   6  -4   0   86.29    7.70
   6  -4   0   49.70   11.40
   6  -4   0   88.09    7.30
  -6   4   0   77.19    5.60
  -6   4   0   63.29   13.00
  -6   4   0   75.79    5.70
  -6   4   0   72.49    5.00
  -6   4   0   72.89    5.60
  -6   4   0   75.19    5.00
  -6   4   0   80.99    3.90
  -6   4   0   78.49    7.20
   5  -4   0    6.10    2.60
   5  -4   0    6.40    2.20
   5  -4   0    1.20    5.50
   5  -4   0    5.70    2.10
   5  -4   0    8.20    2.70
   5  -4   0    7.10    2.00
   5  -4   0    7.30    1.90
   5  -4   0    7.70    2.40
  -5   4   0    8.90    1.80
  -5   4   0    8.70    1.70
  -5   4   0    6.70    1.70
  -5   4   0    8.30    1.90
  -5   4   0    7.90    2.00
  -5   4   0    9.10    1.60
  -5   4   0   10.20    2.80
  -5   4   0    2.70    6.40
  -5   4   0    7.20    2.50
  -5   4   0   10.00    2.40
   4  -4   0   68.89    5.80
   4  -4   0   66.89    6.20
   4  -4   0   72.59    8.50
   4  -4   0   64.49    5.40
   4  -4   0   64.89    6.00
   4  -4   0   61.79    5.50
   4  -4   0   66.29    5.60
  -4   4   0   53.69    3.60
  -4   4   0   66.69    3.60
  -4   4   0   64.99    8.70
  -4   4   0   57.69    5.40
  -4   4   0   68.39    3.50
  -4   4   0   57.49    3.60
  -4   4   0   64.49    5.00
  -4   4   0   65.29    3.90
  -4   4   0   63.19    4.90
   3  -4   0   96.19    6.80
   3  -4   0  101.39    7.10
   3  -4   0   92.89    4.20
   3  -4   0   94.79    7.10
   3  -4   0   91.99    6.20
   3  -4   0   84.59    6.60
   3  -4   0   88.89    6.60
  -3   4   0   89.49    4.50
  -3   4   0  107.99    7.70
  -3   4   0   99.09    4.70
  -3   4   0   86.99    6.20
  -3   4   0   99.39    4.30
  -3   4   0   93.69    4.40
  -3   4   0   92.19    4.30
  -3   4   0   94.29    5.60
  -3   4   0   97.29    7.80
   2  -4   0  131.99    8.40
   2  -4   0  144.69    8.60
   2  -4   0  135.99    8.50
   2  -4   0  139.19    7.90
   2  -4   0  118.19    7.90
   2  -4   0  132.69    7.10
   2  -4   0  117.59    5.80
  -2   4   0  129.79    6.20
  -2   4   0  137.29    9.90
  -2   4   0  139.99    6.10
  -2   4   0  142.79   10.20
  -2   4   0  138.09    5.90
  -2   4   0  130.59    6.00
  -2   4   0  126.69    7.20
  -2   4   0  138.39    7.70
  -2   4   0  136.69    5.80
   1  -4   0  672.53   31.10
   1  -4   0  623.74   26.90
   1  -4   0  725.73   24.60
   1  -4   0  665.53   23.50
   1  -4   0  657.43   23.40
   1  -4   0  646.24   24.20
   1  -4   0  611.54   26.60
   1  -4   0  618.04   24.50
   1  -4   0  592.24   26.30
   1  -4   0  587.24   26.60
   1  -4   0  619.14   25.10
   1  -4   0  664.53   24.70
  -1   4   0  639.24   24.90
  -1   4   0  617.14   24.30
  -1   4   0  596.04   31.00
  -1   4   0  622.04   25.80
  -1   4   0  635.74   24.40
  -1   4   0  607.74   24.70
  -1   4   0  643.84   24.60
   0  -4   0  260.17   11.60
   0  -4   0  258.97   12.90
   0  -4   0  277.47   19.50
   0  -4   0  240.08   12.90
   0  -4   0  288.37   12.10
   0  -4   0  252.87   11.20
   0  -4   0  256.27   12.70
   0   4   0  238.68   11.80
   0   4   0  255.47   11.70
   0   4   0  263.37   19.50
   0   4   0  254.27   12.20
   0   4   0  247.98   11.60
   0   4   0  261.87   11.90
   0   4   0  246.68   11.00
   0   4   0  271.07   10.70
   0   4   0  239.88   12.80
  -1  -4   0   10.30    2.30
  -1  -4   0   13.60    2.50
  -1  -4   0   14.00    2.50
  -1  -4   0    8.80    2.10
  -1  -4   0    5.40    6.00
  -1  -4   0   11.20    2.60
  -1  -4   0   12.80    2.60
   1   4   0   10.10    2.30
   1   4   0   11.90    2.90
   1   4   0   10.80    2.40
   1   4   0   21.80    8.30
   1   4   0   12.80    2.60
   1   4   0   15.00    2.50
   1   4   0    8.20    2.10
   1   4   0   14.60    2.20
  -2  -4   0  202.88   10.50
  -2  -4   0  204.28   11.50
  -2  -4   0  208.78   11.20
  -2  -4   0  205.78   11.70
  -2  -4   0  202.48   11.20
  -2  -4   0  258.07   32.10
  -2  -4   0  209.78   11.60
   2   4   0  187.38   10.90
   2   4   0  209.98   11.40
   2   4   0  199.38    7.90
   2   4   0  209.28   10.30
   2   4   0  210.88   11.50
   2   4   0  214.48   11.60
   2   4   0  222.08   12.10
   2   4   0  208.78   26.60
  -3  -4   0   67.89   17.90
  -3  -4   0   71.69    6.30
  -3  -4   0   85.09    7.20
  -3  -4   0   74.79    6.30
  -3  -4   0   66.49    6.30
  -3  -4   0   77.99    6.00
   3   4   0   58.59   16.40
   3   4   0   75.29    6.40
   3   4   0   69.39    6.30
   3   4   0   73.29    3.90
   3   4   0   70.99    6.10
   3   4   0   74.89    5.70
   3   4   0   70.09    6.20
  -4  -4   0  270.67   16.70
  -4  -4   0  314.87   16.50
  -4  -4   0  300.87   16.70
  -4  -4   0  301.57   15.00
  -4  -4   0  329.07   35.70
  -4  -4   0  308.67   16.90
   4   4   0  297.57   16.30
   4   4   0  320.67   16.90
   4   4   0  276.87   12.80
   4   4   0  257.67   35.40
   4   4   0  270.67   16.20
   4   4   0  290.97   16.10
   4   4   0  305.37   16.60
  -5  -4   0    4.60    2.50
  -5  -4   0    0.40    1.20
  -5  -4   0    0.60    2.70
  -5  -4   0   12.60   20.30
  -5  -4   0    4.70    2.80
  -5  -4   0    1.40    1.70
   5   4   0    3.30    1.70
   5   4   0    1.80    2.10
   5   4   0    2.80    2.70
   5   4   0   14.10   21.20
   5   4   0    0.90    1.60
   5   4   0    3.00    1.40
   5   4   0    0.10    1.80
   5   4   0    5.80    2.40
  -6  -4   0   30.30   26.20
  -6  -4   0   18.90    5.60
  -6  -4   0   12.40    4.60
  -6  -4   0   15.50    5.00
  -6  -4   0    9.60    2.60
   6   4   0   10.70    4.80
   6   4   0   12.40    4.10
   6   4   0    6.30    3.70
   6   4   0    4.50   26.70
   6   4   0    8.60    2.40
   6   4   0   13.40    4.50
  -7  -4   0   11.80   32.70
  -7  -4   0   -1.80    1.80
  -7  -4   0   -1.90    1.60
  -7  -4   0   -1.30    2.10
  -7  -4   0    2.00    3.00
   7   4   0    0.10    2.70
   7   4   0    3.30    3.60
   7   4   0   -2.00    2.30
   7   4   0   -3.50    2.50
   7   4   0   39.40   33.20
   7   4   0   -1.10    1.60
   7   4   0    1.90    3.00
   7   4   0    1.20    2.80
  -8  -4   0    7.80    4.70
  -8  -4   0    9.20    4.40
  -8  -4   0   -2.50    3.60
  -8  -4   0    8.30    3.90
   8   4   0   -2.20    4.00
   8   4   0    9.20    4.50
   8   4   0    4.70    3.00
   8   4   0   19.00    5.90
   8   4   0    3.30    4.70
   8   4   0    7.90    5.00
   8   4   0    9.90    4.40
  -9  -4   0   -3.30    3.10
  -9  -4   0    1.70    3.90
  -9  -4   0    1.20    4.00
  -9  -4   0    6.50    4.60
   9   4   0    6.20    4.60
   9   4   0    4.50    4.10
   9   4   0   -3.50    4.80
   9   4   0    9.10    5.50
   9   4   0    4.70    4.30
   9   4   0   -2.30    3.20
 -10  -4   0   11.80    4.90
 -10  -4   0   15.70    7.20
 -10  -4   0    9.40    5.70
 -10  -4   0   10.50    5.20
  10   4   0    0.00    5.30
  10   4   0   13.10    5.70
  10   4   0   13.40    5.30
  10   4   0    1.50    5.40
  10   4   0    1.70    6.50
 -11  -4   0    2.20    6.00
 -11  -4   0   -4.90    4.60
 -11  -4   0    1.70    6.10
 -11  -4   0   -5.10    5.60
  11   4   0   -0.30    6.40
  11   4   0   -6.20    7.60
  11   4   0   -1.90    5.00
  12  -5   0    1.80    5.20
  12  -5   0    4.20    5.30
  12  -5   0    6.90    8.50
 -12   5   0   -7.00    5.20
 -12   5   0    4.70    5.00
 -12   5   0    0.50    3.20
  11  -5   0   13.90    7.10
  11  -5   0    2.00    3.50
  11  -5   0   -1.90    3.90
 -11   5   0   -1.20    5.50
 -11   5   0   -2.50    2.30
  10  -5   0    2.40    4.70
  10  -5   0    3.00    4.30
  10  -5   0   -1.90    4.10
  10  -5   0   -0.20    3.70
 -10   5   0   -0.70    2.00
 -10   5   0    1.90    4.10
 -10   5   0    7.40    4.10
 -10   5   0    0.50    2.10
   9  -5   0   -5.10    3.20
   9  -5   0    7.40    4.30
   9  -5   0    1.40    3.30
   9  -5   0    0.10    2.60
  -9   5   0    2.40    1.70
  -9   5   0    5.10    2.40
  -9   5   0   -0.30    1.70
  -9   5   0   -0.70    2.10
   8  -5   0    0.50    1.90
   8  -5   0    2.20    2.30
   8  -5   0    1.30    2.20
   8  -5   0    1.40    2.20
   8  -5   0   -4.40    1.80
  -8   5   0    0.00    3.00
  -8   5   0   -3.90    1.70
  -8   5   0    0.50    1.40
  -8   5   0   -3.80    2.40
  -8   5   0    2.50    1.80
  -8   5   0    0.30    1.60
   7  -5   0   66.59   10.30
   7  -5   0   74.69    6.40
   7  -5   0   80.99    8.80
   7  -5   0   67.59    9.30
   7  -5   0   89.99    8.20
  -7   5   0   79.49    6.40
  -7   5   0   77.79    5.10
  -7   5   0   88.89    6.30
  -7   5   0   68.79   10.90
  -7   5   0   75.99    7.60
  -7   5   0   78.59    6.20
  -7   5   0   73.79    5.00
  -7   5   0   70.59    4.80
   6  -5   0  140.39    9.40
   6  -5   0  143.89   10.40
   6  -5   0  135.89   10.30
   6  -5   0  141.89   11.30
   6  -5   0  131.89   10.90
   6  -5   0  137.09   10.30
   6  -5   0  138.49   14.30
  -6   5   0  146.39    6.90
  -6   5   0  141.19    7.90
  -6   5   0  117.99    6.60
  -6   5   0  138.29   10.70
  -6   5   0  133.09    7.60
  -6   5   0  129.89    7.50
  -6   5   0  147.09    7.80
  -6   5   0  134.09    9.60
  -6   5   0  135.89    8.10
   5  -5   0   35.10    5.50
   5  -5   0   22.70    4.90
   5  -5   0   30.20    5.40
   5  -5   0   31.10    4.90
   5  -5   0   28.80    5.10
   5  -5   0   30.90    5.10
  -5   5   0   31.70    2.80
  -5   5   0   35.50    2.90
  -5   5   0   32.30    4.50
  -5   5   0   26.50    4.00
  -5   5   0   29.80    3.40
  -5   5   0   28.10    6.90
  -5   5   0   34.90    2.80
  -5   5   0   40.60    6.80
  -5   5   0   30.60    2.40
  -5   5   0   32.60    5.20
  -5   5   0   31.30    2.20
   4  -5   0   70.99    6.50
   4  -5   0   65.99    6.30
   4  -5   0   70.09    6.90
   4  -5   0   77.29    6.60
   4  -5   0   78.39    7.10
   4  -5   0   75.49    6.90
  -4   5   0   72.39    4.20
  -4   5   0   61.09    3.50
  -4   5   0   81.39    7.50
  -4   5   0   74.09    7.50
  -4   5   0   61.09    5.80
  -4   5   0   73.29    4.00
  -4   5   0   73.39    5.30
  -4   5   0   69.89    3.90
  -4   5   0   72.39    3.50
   3  -5   0    0.90    1.60
   3  -5   0    1.20    0.50
   3  -5   0    0.10    1.10
   3  -5   0    0.40    0.90
   3  -5   0    1.50    1.10
   3  -5   0    3.10    2.00
   3  -5   0    1.00    1.60
  -3   5   0    4.50    3.90
  -3   5   0    0.90    0.90
  -3   5   0    1.00    3.30
  -3   5   0   -0.20    0.60
  -3   5   0    1.50    0.90
  -3   5   0    1.50    0.50
  -3   5   0    2.20    0.70
  -3   5   0    0.90    1.00
  -3   5   0    0.90    0.60
  -3   5   0    1.20    0.50
   2  -5   0  202.28   12.20
   2  -5   0  235.58   12.80
   2  -5   0  211.68   11.90
   2  -5   0  203.18   12.10
   2  -5   0  221.18   10.40
   2  -5   0  210.08   11.10
  -2   5   0  211.58    9.30
  -2   5   0  217.88    9.70
  -2   5   0  200.58   10.40
  -2   5   0  212.28   11.30
  -2   5   0  214.78    9.50
  -2   5   0  202.58    9.20
  -2   5   0  227.38   15.70
   1  -5   0   40.90    3.60
   1  -5   0   45.70    4.70
   1  -5   0   43.20    3.20
   1  -5   0   44.20   13.10
   1  -5   0   40.40    3.30
   1  -5   0   37.20    4.30
   1  -5   0   41.50    3.20
   1  -5   0   40.80    3.10
   1  -5   0   37.60    4.40
  -1   5   0   36.40    5.30
  -1   5   0   41.00    3.40
  -1   5   0   37.70    3.90
  -1   5   0   39.20    3.20
  -1   5   0   41.00    3.40
  -1   5   0   35.80    3.20
  -1   5   0   38.20    3.30
  -1   5   0   28.50    8.00
  -1   5   0   43.50    3.50
   0  -5   0  316.97   13.00
   0  -5   0  307.07   15.50
   0  -5   0  310.57   13.90
   0  -5   0  308.57   15.90
   0  -5   0  280.97   15.30
   0  -5   0  304.17   13.50
   0  -5   0  316.77   14.40
   0  -5   0  328.67   23.50
   0   5   0  325.17   24.30
   0   5   0  294.47   14.80
   0   5   0  308.37   15.90
   0   5   0  316.07   14.20
   0   5   0  307.77   13.40
   0   5   0  309.97   14.20
   0   5   0  293.67   14.20
   0   5   0  282.87   14.30
  -1  -5   0   54.19    4.90
  -1  -5   0   50.39    5.10
  -1  -5   0   55.99    4.90
  -1  -5   0   50.19    4.40
  -1  -5   0   46.10    4.50
  -1  -5   0   59.89   13.60
  -1  -5   0   47.90    4.60
   1   5   0   49.30    4.90
   1   5   0   65.89   15.30
   1   5   0   49.99    4.70
   1   5   0   54.79    4.00
   1   5   0   48.20    4.50
  -2  -5   0   36.40   14.00
  -2  -5   0    9.10    2.80
  -2  -5   0   21.30    4.00
  -2  -5   0   19.70    3.80
  -2  -5   0   11.30    2.70
  -2  -5   0   22.70    3.80
  -2  -5   0   18.30    3.20
   2   5   0   26.20    4.20
   2   5   0   22.00    4.00
   2   5   0    7.60   11.60
   2   5   0   20.30    4.10
   2   5   0   16.80    3.30
   2   5   0   16.20    3.40
   2   5   0   27.40    3.60
  -3  -5   0  164.88   26.70
  -3  -5   0  178.98   10.00
  -3  -5   0  177.38   11.10
  -3  -5   0  170.18   11.50
  -3  -5   0  185.58   11.60
  -3  -5   0  151.28   11.10
   3   5   0  176.08   11.90
   3   5   0  172.98   10.00
   3   5   0  161.08   10.80
   3   5   0  189.78   30.00
   3   5   0  176.58   11.30
   3   5   0  182.38   11.50
   3   5   0  163.68   11.10
  -4  -5   0  321.27   16.80
  -4  -5   0  306.07   17.90
  -4  -5   0  310.47   18.00
  -4  -5   0  330.87   17.90
  -4  -5   0  330.07   18.90
  -4  -5   0  280.17   38.80
   4   5   0  320.87   17.80
   4   5   0  305.07   18.30
   4   5   0  309.47   17.90
   4   5   0  295.07   40.80
   4   5   0  338.17   18.30
   4   5   0  315.97   17.80
  -5  -5   0  172.08   13.30
  -5  -5   0  194.28   13.60
  -5  -5   0  188.68   11.60
  -5  -5   0  167.38   12.60
  -5  -5   0  178.78   13.60
  -5  -5   0  263.07   41.60
   5   5   0  170.58   12.70
   5   5   0  194.48   13.20
   5   5   0  188.08   13.00
   5   5   0  185.98   13.40
   5   5   0  161.08    8.70
   5   5   0  122.59   31.00
   5   5   0  222.98   14.60
  -6  -5   0   29.60    6.20
  -6  -5   0   21.10    4.50
  -6  -5   0   26.10    6.00
  -6  -5   0   23.60    5.90
  -6  -5   0   58.39   31.30
  -6  -5   0   27.50    5.90
   6   5   0   19.20    5.60
   6   5   0   28.10    6.30
   6   5   0   15.10    2.90
   6   5   0   -8.30   31.30
   6   5   0   26.60    4.90
   6   5   0   32.80    7.60
   6   5   0   34.00    5.30
   6   5   0   29.00    6.20
  -7  -5   0   93.49   12.40
  -7  -5   0   76.79   11.60
  -7  -5   0   76.79    6.70
  -7  -5   0   90.29   10.10
  -7  -5   0   89.99   12.30
  -7  -5   0  -64.89   39.40
   7   5   0   85.49   11.20
   7   5   0  103.29   11.10
   7   5   0   74.39   45.00
   7   5   0   79.89    8.10
   7   5   0   84.29    7.60
   7   5   0   85.29    9.50
   7   5   0   70.29   10.70
   7   5   0   70.59    9.70
  -8  -5   0    2.00    4.00
  -8  -5   0    1.10    3.10
  -8  -5   0   -2.10    3.30
  -8  -5   0    1.30    3.60
   8   5   0    0.80    3.50
   8   5   0   -2.00    3.70
   8   5   0   -4.80    3.20
   8   5   0  -10.70    5.10
   8   5   0   -6.30    4.60
   8   5   0    0.50    3.80
   8   5   0    2.70    3.00
  -9  -5   0    0.40    4.10
  -9  -5   0    6.50    5.20
  -9  -5   0   -2.30    5.00
  -9  -5   0    1.60    4.20
   9   5   0   -0.50    6.70
   9   5   0    1.40    4.90
   9   5   0   -5.30    4.60
   9   5   0    0.40    4.90
 -10  -5   0   -1.90    6.30
 -10  -5   0    6.10    7.40
 -10  -5   0   -2.50    4.00
 -10  -5   0   14.90    6.40
  10   5   0   -7.30    8.30
  10   5   0    1.20    6.00
  10   5   0   -3.70    5.80
  10   5   0   -2.70    5.80
  11  -6   0    4.50    5.10
  11  -6   0    2.60    5.10
  11  -6   0   16.50    7.80
 -11   6   0    4.10    4.80
 -11   6   0   14.80    5.10
 -11   6   0   -0.90    5.00
  10  -6   0    6.40    4.70
  10  -6   0    3.10    4.30
  10  -6   0    1.60    4.30
  10  -6   0   -0.90    4.20
 -10   6   0    0.60    4.00
 -10   6   0    0.10    1.60
 -10   6   0    3.40    4.60
 -10   6   0    1.70    2.40
   9  -6   0   19.60    5.60
   9  -6   0   15.20    5.40
   9  -6   0   14.80    5.60
   9  -6   0   12.00    5.50
  -9   6   0   13.10    5.00
  -9   6   0   15.10    3.40
  -9   6   0   22.70    6.00
   8  -6   0   58.39    6.30
   8  -6   0   48.10    8.00
   8  -6   0   49.60    9.00
   8  -6   0   38.20    7.70
   8  -6   0   51.79    8.90
  -8   6   0   56.39    8.60
  -8   6   0   46.30    4.80
  -8   6   0   55.19    5.20
  -8   6   0   47.80    4.70
  -8   6   0   63.39    7.20
   7  -6   0   19.30    4.20
   7  -6   0   29.30    6.40
   7  -6   0   19.70    5.60
   7  -6   0   18.70    5.50
   7  -6   0   27.80    6.00
   7  -6   0   22.80    5.50
  -7   6   0   32.10    6.30
  -7   6   0   23.60    3.70
  -7   6   0   20.40    3.40
  -7   6   0   25.20    2.10
  -7   6   0   20.50    4.40
  -7   6   0   15.70    2.20
  -7   6   0   24.70    3.70
  -7   6   0   20.10    3.60
   6  -6   0    2.10    1.90
   6  -6   0    3.60    2.60
   6  -6   0    4.00    2.70
   6  -6   0    4.70    2.90
   6  -6   0    3.10    2.40
   6  -6   0   -0.10    1.80
  -6   6   0   -0.40    1.50
  -6   6   0    0.70    1.10
  -6   6   0    3.10    2.60
  -6   6   0    2.30    0.60
  -6   6   0    0.10    2.20
  -6   6   0    0.70    1.90
  -6   6   0    1.20    1.20
  -6   6   0    1.10    0.70
  -6   6   0    0.60    1.40
   5  -6   0   49.60    7.10
   5  -6   0   62.99    6.40
   5  -6   0   73.09    6.70
   5  -6   0   51.19    7.40
   5  -6   0   60.59    6.60
   5  -6   0   58.89    6.80
  -5   6   0   55.59    5.90
  -5   6   0   61.29    5.20
  -5   6   0   59.79    2.80
  -5   6   0   65.39    4.00
  -5   6   0   57.99    4.00
  -5   6   0   59.79    6.40
  -5   6   0   51.89    3.70
  -5   6   0   59.19    2.90
   4  -6   0  360.06   16.90
   4  -6   0  336.57   17.90
   4  -6   0  324.67   18.30
   4  -6   0  358.46   18.40
   4  -6   0  347.27   18.20
   4  -6   0  361.66   19.20
  -4   6   0  331.17   12.90
  -4   6   0  326.47   13.60
  -4   6   0  287.97   12.80
  -4   6   0  340.67   13.80
  -4   6   0  330.87   15.60
  -4   6   0  350.46   15.30
  -4   6   0  345.47   14.10
  -4   6   0  345.17   17.40
  -4   6   0  322.37   16.80
  -4   6   0  322.97   15.70
   3  -6   0  227.68    9.50
   3  -6   0  253.37   12.20
   3  -6   0  217.98   13.60
   3  -6   0  225.58   13.40
   3  -6   0  204.38   13.40
   3  -6   0  221.48   12.70
   3  -6   0  230.28   14.10
  -3   6   0  235.78    9.80
  -3   6   0  225.98   10.00
  -3   6   0  225.18   10.20
  -3   6   0  233.98   12.20
  -3   6   0  221.78   12.60
  -3   6   0  228.48    9.70
  -3   6   0  210.38   14.60
  -3   6   0  238.88   15.80
   2  -6   0    4.40    1.50
   2  -6   0    5.20    2.20
   2  -6   0    2.10    1.20
   2  -6   0    5.30    5.40
   2  -6   0    4.00    2.10
   2  -6   0    2.90    1.70
   2  -6   0    1.60    1.90
  -2   6   0    3.80    1.30
  -2   6   0    1.70    1.30
  -2   6   0    1.20    6.00
  -2   6   0    3.90    1.10
  -2   6   0    4.30    1.50
  -2   6   0    2.40    1.20
  -2   6   0    3.10    1.00
  -2   6   0    4.10    1.40
   1  -6   0   78.59    4.30
   1  -6   0   91.69    7.70
   1  -6   0   76.89    7.10
   1  -6   0   85.69    7.20
   1  -6   0   77.29    5.50
   1  -6   0   86.59    5.30
   1  -6   0   89.89    5.40
   1  -6   0  103.49   14.40
  -1   6   0   82.49    7.30
  -1   6   0   87.39    5.60
  -1   6   0   82.09    5.90
  -1   6   0  100.69    8.10
  -1   6   0   85.99    5.80
  -1   6   0   87.19   15.40
  -1   6   0   87.89    5.70
  -1   6   0   85.99    5.90
  -1   6   0   91.89    5.80
   0  -6   0   10.30    2.30
   0  -6   0    6.20    2.20
   0  -6   0    6.00    1.50
   0  -6   0    5.90    2.00
   0  -6   0    3.70    2.20
   0  -6   0    5.40    8.50
   0  -6   0    5.90    1.60
   0   6   0    7.70    2.40
   0   6   0    8.30    8.90
   0   6   0    5.20    1.50
   0   6   0    9.10    1.90
   0   6   0    4.80    2.00
   0   6   0    5.40    1.90
   0   6   0    7.40    2.30
  -1  -6   0    6.90    2.90
  -1  -6   0   -3.80    9.90
  -1  -6   0    8.50    2.50
  -1  -6   0   15.20    3.00
  -1  -6   0   13.10    2.90
  -1  -6   0   13.10    3.40
  -1  -6   0   12.30    3.10
   1   6   0    9.00    3.10
   1   6   0   10.60    2.80
   1   6   0   23.60   13.50
   1   6   0   11.20    2.30
   1   6   0   13.40    3.10
   1   6   0   11.10    2.80
   1   6   0   13.00    3.20
  -2  -6   0   12.70    3.10
  -2  -6   0   -3.20   13.20
  -2  -6   0   12.80    3.20
  -2  -6   0   13.90    3.60
  -2  -6   0   12.50    3.40
  -2  -6   0   13.80    3.40
   2   6   0   19.90    5.00
   2   6   0   14.60   14.30
   2   6   0   14.10    3.20
   2   6   0   12.80    3.50
   2   6   0   19.50    3.20
   2   6   0   16.00    3.70
   2   6   0   15.20    3.70
  -3  -6   0   73.09   22.90
  -3  -6   0   61.39    6.30
  -3  -6   0   72.99    7.30
  -3  -6   0   61.39    6.50
  -3  -6   0   44.00    7.00
  -3  -6   0   67.39    6.00
  -3  -6   0   68.49    6.60
   3   6   0   65.89    6.90
   3   6   0   66.49    6.70
   3   6   0   64.79    7.50
   3   6   0   76.39    7.30
   3   6   0  100.69   25.30
   3   6   0   66.99    7.20
  -4  -6   0    1.50    1.80
  -4  -6   0    1.30    2.00
  -4  -6   0    1.30    1.70
  -4  -6   0   12.40   21.30
  -4  -6   0    1.30    3.00
  -4  -6   0    2.90    1.90
   4   6   0    2.40    2.30
   4   6   0    3.60    2.20
   4   6   0    0.90    2.00
   4   6   0  -21.10   22.90
   4   6   0   -0.50    2.60
   4   6   0    2.50    2.00
  -5  -6   0   58.19    6.20
  -5  -6   0   25.30   29.00
  -5  -6   0   42.60    7.40
  -5  -6   0   39.00    7.10
  -5  -6   0   57.19    8.30
  -5  -6   0   52.59    8.70
   5   6   0   53.49    8.10
   5   6   0   51.19    7.70
   5   6   0   56.69   29.60
   5   6   0   55.99    8.20
   5   6   0   45.30    7.30
   5   6   0   58.99    9.10
  -6  -6   0   10.00    4.70
  -6  -6   0    3.90    3.80
  -6  -6   0   10.90    4.40
  -6  -6   0   14.20    5.00
  -6  -6   0 -123.79   35.60
  -6  -6   0   10.40    3.10
   6   6   0  -25.90   38.30
   6   6   0    3.70    3.20
   6   6   0    2.70    3.30
   6   6   0    6.90    4.00
   6   6   0   10.60    3.90
   6   6   0    1.10    3.80
   6   6   0    4.40    3.90
   6   6   0    9.40    4.20
  -7  -6   0    2.70    3.70
  -7  -6   0   -3.30    3.50
  -7  -6   0   13.70   51.09
  -7  -6   0   -3.80    2.30
  -7  -6   0    1.40    2.40
  -7  -6   0    0.00    3.60
   7   6   0    2.70    3.40
   7   6   0    2.50    3.70
   7   6   0    4.40    4.50
   7   6   0   -0.10    3.40
   7   6   0    1.80    4.30
   7   6   0   -0.60    4.30
   7   6   0  -74.79   48.20
   7   6   0   -9.00    2.70
  -8  -6   0   15.70    5.80
  -8  -6   0   -2.50    4.00
  -8  -6   0   14.00    5.60
  -8  -6   0    4.40    3.60
   8   6   0   10.80    5.10
   8   6   0    5.60    7.50
   8   6   0    1.70    3.90
   8   6   0   -0.30    3.60
   8   6   0    2.20    5.70
   8   6   0    2.90    4.30
  -9  -6   0    7.90    5.90
   9   6   0   27.50    7.70
   9   6   0    5.30    6.50
 -10  -6   0    8.90    5.70
 -10  -6   0    4.40    5.20
 -10  -6   0    5.60    6.50
 -10  -6   0   13.20    9.00
  10   6   0   21.90    8.00
  10   6   0    4.40    6.90
  10   6   0    3.10    5.10
  10   6   0    9.10    6.40
  10   6   0   13.00   11.60
  11  -7   0    1.80    4.00
  11  -7   0  -11.10    4.80
  11  -7   0    9.90    6.90
 -11   7   0   -0.40    2.30
 -11   7   0    5.50    4.50
  10  -7   0    8.50    4.50
  10  -7   0    3.50    4.60
  10  -7   0    4.70    3.60
  10  -7   0   13.60    6.00
 -10   7   0   12.30    3.00
 -10   7   0    5.80    5.00
   9  -7   0    0.30    3.10
   9  -7   0   -5.10    3.90
   9  -7   0    0.00    2.80
   9  -7   0   -3.30    3.50
  -9   7   0   -0.10    1.70
  -9   7   0   -2.80    3.40
  -9   7   0   -2.00    3.70
   8  -7   0    7.20    4.30
   8  -7   0    1.80    3.30
   8  -7   0   -1.80    3.10
   8  -7   0    3.00    2.80
   8  -7   0    2.00    2.90
  -8   7   0    1.00    1.40
  -8   7   0   -1.10    3.20
  -8   7   0    1.40    1.60
  -8   7   0    1.40    2.60
   7  -7   0   21.80    5.80
   7  -7   0   32.00    5.80
   7  -7   0   35.90    7.40
   7  -7   0   19.60    5.60
   7  -7   0   32.30    6.50
   7  -7   0   40.00    7.10
  -7   7   0   28.80    6.00
  -7   7   0   23.10    3.50
  -7   7   0   28.50    3.10
  -7   7   0   24.80    4.00
  -7   7   0   32.50    3.40
  -7   7   0   30.90    5.00
   6  -7   0   49.00    9.50
   6  -7   0   55.09    8.10
   6  -7   0   51.29    8.30
   6  -7   0   61.99    6.80
   6  -7   0   70.09    9.40
   6  -7   0   77.69    7.50
  -6   7   0   56.09    7.60
  -6   7   0   61.69    4.10
  -6   7   0   60.79    7.00
  -6   7   0   61.69    5.50
   5  -7   0   23.80    5.40
   5  -7   0   32.90    5.30
   5  -7   0   22.30    4.90
   5  -7   0   22.80    5.20
   5  -7   0   27.00    5.50
   5  -7   0   20.50    4.90
  -5   7   0   21.30    4.50
  -5   7   0   22.30    2.70
  -5   7   0   22.80    4.60
  -5   7   0   22.80    2.30
  -5   7   0   18.30    2.50
  -5   7   0   19.10    3.20
   4  -7   0   98.09    8.40
   4  -7   0  101.69    9.00
   4  -7   0   75.59    6.80
   4  -7   0  103.09    9.30
   4  -7   0  110.59    9.80
   4  -7   0  116.69    9.30
  -4   7   0   89.89    7.90
  -4   7   0  105.29    8.00
  -4   7   0   90.09    4.50
  -4   7   0   95.99    5.40
  -4   7   0  103.59    7.80
  -4   7   0  101.09    5.80
  -4   7   0   91.89    7.80
  -4   7   0  101.89    5.60
   3  -7   0    1.40    1.90
   3  -7   0    1.90    2.10
   3  -7   0   -1.20    1.30
   3  -7   0    1.40    1.90
   3  -7   0    0.50    1.20
   3  -7   0   -0.10    2.00
   3  -7   0    0.40    1.00
  -3   7   0   -0.20    0.70
  -3   7   0    0.00    0.90
  -3   7   0    0.80    1.00
  -3   7   0    2.50    1.80
  -3   7   0    6.00    6.80
  -3   7   0    0.90    1.00
  -3   7   0    0.50    1.40
  -3   7   0    7.50    6.00
   2  -7   0  306.17   13.70
   2  -7   0  295.97   17.60
   2  -7   0  306.37   17.50
   2  -7   0  300.57   21.60
   2  -7   0  308.17   17.30
   2  -7   0  303.27   14.10
  -2   7   0  314.17   14.80
  -2   7   0  309.97   24.70
  -2   7   0  307.97   16.30
  -2   7   0  295.67   14.20
  -2   7   0  315.17   14.20
  -2   7   0  288.17   14.30
  -2   7   0  292.07   13.60
  -2   7   0  303.77   17.50
   1  -7   0   92.19    8.40
   1  -7   0   89.19    8.20
   1  -7   0   86.79    4.60
   1  -7   0   84.89    5.50
   1  -7   0   86.89    5.80
   1  -7   0   81.49    6.20
   1  -7   0   83.29   15.00
   1  -7   0   90.29    8.50
  -1   7   0  100.59    8.60
  -1   7   0   95.19    6.10
  -1   7   0   89.29    7.30
  -1   7   0   87.19    6.20
  -1   7   0   81.49   15.20
  -1   7   0   84.19    6.30
  -1   7   0   89.69    6.40
  -1   7   0   85.99    6.60
   0  -7   0   69.29    5.10
   0  -7   0   69.39    5.90
   0  -7   0   76.19    4.90
   0  -7   0   82.39   17.80
   0  -7   0   70.69    6.90
   0  -7   0   76.49    5.80
   0  -7   0   69.59    6.00
   0  -7   0   78.89    7.60
   0   7   0   78.89    6.50
   0   7   0   83.49   19.20
   0   7   0   79.49    6.40
   0   7   0   72.39    6.70
   0   7   0   75.09    6.50
   0   7   0   70.19    5.90
   0   7   0   70.39    7.40
   0   7   0   67.49    5.20
  -1  -7   0  181.28   12.10
  -1  -7   0  198.18    9.70
  -1  -7   0  213.88   11.30
  -1  -7   0  191.88   11.50
  -1  -7   0  178.78   11.60
  -1  -7   0  185.08   11.40
  -1  -7   0  201.58   13.40
   1   7   0  173.78   13.00
   1   7   0  204.18   10.30
   1   7   0  185.18   11.80
   1   7   0  201.48   12.30
   1   7   0  182.08   11.60
   1   7   0  177.48   12.20
   1   7   0  160.58   26.20
  -2  -7   0   52.79    6.00
  -2  -7   0   43.00    6.70
  -2  -7   0   54.29    5.60
  -2  -7   0   48.50    6.80
  -2  -7   0   47.10    7.20
  -2  -7   0   40.90    6.10
  -2  -7   0   35.40   19.30
   2   7   0   40.20    6.40
   2   7   0   52.09    4.80
   2   7   0   53.39    6.10
   2   7   0   52.89   20.90
   2   7   0   49.20    6.50
   2   7   0   51.59    7.30
   2   7   0   49.90    8.10
  -3  -7   0   -1.80    1.70
  -3  -7   0    0.60    1.80
  -3  -7   0    0.20    1.80
  -3  -7   0    1.40    2.00
  -3  -7   0    1.30    2.70
  -3  -7   0    0.00   20.10
  -3  -7   0   -4.40    2.30
   3   7   0    1.30    2.10
   3   7   0   47.10   23.30
   3   7   0   -0.60    2.70
   3   7   0    1.50    1.80
   3   7   0   -1.70    1.40
   3   7   0    1.90    1.50
   3   7   0    1.80    1.70
  -4  -7   0   75.59    8.30
  -4  -7   0   53.49    7.90
  -4  -7   0   65.59    9.40
  -4  -7   0   75.59   29.90
  -4  -7   0   54.79    8.10
  -4  -7   0   62.49    8.80
   4   7   0   49.20    7.90
   4   7   0   61.29    9.50
   4   7   0   20.90   29.90
   4   7   0   62.39    8.80
   4   7   0   54.59    7.90
   4   7   0   56.99    8.60
  -5  -7   0  145.59   13.00
  -5  -7   0  172.38   14.30
  -5  -7   0  166.58   12.60
  -5  -7   0  155.78   13.50
  -5  -7   0  180.88   13.60
  -5  -7   0  136.69   43.30
   5   7   0  176.68   44.70
   5   7   0  160.38   13.30
   5   7   0  178.98   14.20
   5   7   0  190.28   15.10
   5   7   0  145.59   13.00
   5   7   0  165.58   13.60
  -6  -7   0   13.40    5.00
  -6  -7   0   13.00    5.20
  -6  -7   0   16.60    5.90
  -6  -7   0    7.50    3.80
  -6  -7   0   -0.60   47.00
  -6  -7   0    8.30    4.20
   6   7   0   19.40    6.10
   6   7   0   10.00    4.00
   6   7   0   13.80    4.50
   6   7   0  -44.50   46.70
   6   7   0   21.10    6.50
   6   7   0   17.00    5.60
  -7  -7   0    5.50    5.10
  -7  -7   0    1.40    3.20
  -7  -7   0   -5.00    3.40
  -7  -7   0    7.50    6.00
   7   7   0   -5.90    4.60
   7   7   0    4.10    3.60
   7   7   0    3.60    5.00
   7   7   0    8.90    4.90
   7   7   0    5.50    4.90
  -8  -7   0   -0.10    5.20
  -8  -7   0   13.10    5.90
  -8  -7   0    9.90    5.40
  -8  -7   0   18.10    6.60
   8   7   0   14.90    6.30
   8   7   0    5.40    6.80
   8   7   0    3.40    6.20
   8   7   0    8.70    5.30
   8   7   0   12.10    6.40
   8   7   0   14.60    6.70
  -9  -7   0    1.60    6.20
  -9  -7   0   -2.50    6.80
  -9  -7   0    2.70    8.10
  -9  -7   0    9.50    6.30
   9   7   0    1.80    7.40
   9   7   0    4.90    4.00
   9   7   0    3.10    5.70
  11  -8   0   -0.30    5.60
  11  -8   0   -2.70    5.20
  11  -8   0    3.30    8.40
 -11   8   0   -3.90    4.80
 -11   8   0   -1.70    2.00
  10  -8   0   23.10    8.50
  10  -8   0   14.40    7.80
  10  -8   0   14.60    7.90
 -10   8   0   26.30    7.30
 -10   8   0   19.90    3.30
   9  -8   0    9.60    4.40
   9  -8   0    0.10    4.30
   9  -8   0    7.20    4.90
   9  -8   0    1.60    4.00
   9  -8   0    3.60    4.50
  -9   8   0   -1.30    2.60
  -9   8   0    4.80    1.90
   8  -8   0    1.80    3.60
   8  -8   0    1.10    3.70
   8  -8   0    2.50    3.60
   8  -8   0   -2.50    3.00
   8  -8   0    6.00    3.40
  -8   8   0    0.50    1.40
  -8   8   0    1.00    2.50
  -8   8   0    1.80    3.40
  -8   8   0    2.10    1.40
   7  -8   0    7.40    3.60
   7  -8   0    0.40    2.80
   7  -8   0    3.30    3.80
   7  -8   0    6.10    3.90
   7  -8   0    7.00    3.80
  -7   8   0    3.60    3.30
  -7   8   0    0.70    3.00
  -7   8   0    2.30    1.00
  -7   8   0    1.90    1.30
  -7   8   0    4.20    3.30
  -7   8   0    5.90    3.40
   6  -8   0  124.69   11.30
   6  -8   0  129.19   12.40
   6  -8   0  129.39   11.80
   6  -8   0  127.89   10.40
   6  -8   0  131.39   11.90
   6  -8   0  137.49   11.10
  -6   8   0  127.39    8.00
  -6   8   0  136.79   10.40
  -6   8   0  142.09   11.30
  -6   8   0  135.39    7.00
  -6   8   0  138.69   11.20
   5  -8   0   49.99    8.60
   5  -8   0   48.50    5.60
   5  -8   0   38.70    6.70
   5  -8   0   38.50    7.30
   5  -8   0   53.89    8.10
   5  -8   0   66.49    8.90
  -5   8   0   50.59    4.10
  -5   8   0   60.59    8.00
  -5   8   0   48.70    6.70
  -5   8   0   56.89    4.00
  -5   8   0   47.80    4.70
   4  -8   0    3.30    2.50
   4  -8   0    1.20    1.90
   4  -8   0   -1.70    2.50
   4  -8   0    0.10    2.10
   4  -8   0   -0.10    1.50
   4  -8   0    1.80    1.60
  -4   8   0   -0.90    1.30
  -4   8   0    0.00    1.40
  -4   8   0    0.50    1.00
  -4   8   0   -0.40    5.00
  -4   8   0    0.90    1.20
  -4   8   0   -1.00    1.30
   3  -8   0    7.90    1.70
   3  -8   0    9.10    3.50
   3  -8   0    8.70    2.70
   3  -8   0    4.30    3.40
   3  -8   0    5.80    2.90
   3  -8   0    9.20    3.20
  -3   8   0   10.00    1.90
  -3   8   0   13.30    2.50
  -3   8   0    9.70    8.30
  -3   8   0    8.50    2.70
  -3   8   0   12.10    3.50
  -3   8   0    7.80    2.30
  -3   8   0    8.00    2.00
  -3   8   0    7.50    3.70
  -3   8   0   16.40    9.60
   2  -8   0   17.00    4.10
   2  -8   0   17.40   10.40
   2  -8   0   20.60    3.20
   2  -8   0   33.20    6.40
   2  -8   0   24.70    3.40
   2  -8   0   22.60    5.70
  -2   8   0   19.60    3.70
  -2   8   0   36.70    3.80
  -2   8   0   21.00    3.40
  -2   8   0   21.90    3.60
  -2   8   0   27.00    5.60
  -2   8   0   11.40   11.20
  -2   8   0   30.50    4.00
  -2   8   0   32.80    3.60
  -2   8   0   22.50    4.50
   1  -8   0    1.20    2.50
   1  -8   0    6.50   10.50
   1  -8   0    1.00    2.00
   1  -8   0    2.40    2.40
   1  -8   0    0.50    1.20
   1  -8   0   -0.70    0.60
   1  -8   0    0.50    2.10
  -1   8   0   -0.10    0.90
  -1   8   0   -2.70    1.50
  -1   8   0    1.70    1.40
  -1   8   0    0.70    1.20
  -1   8   0   -1.40    1.60
  -1   8   0   -0.30    1.30
  -1   8   0   -0.10    1.30
  -1   8   0   -9.80   13.10
   0  -8   0    2.60    1.60
   0  -8   0    2.50    2.40
   0  -8   0    2.40    2.30
   0  -8   0    2.80    2.50
   0  -8   0    1.60    1.40
   0  -8   0    4.60    2.60
   0  -8   0  -10.50   12.40
   0   8   0   -0.70    1.60
   0   8   0  -24.40   14.20
   0   8   0    4.20    2.00
   0   8   0    5.00    2.20
   0   8   0    0.40    2.30
   0   8   0    2.50    1.70
   0   8   0    4.30    3.10
   0   8   0    3.90    1.50
  -1  -8   0   80.29    8.10
  -1  -8   0   79.09    7.70
  -1  -8   0   98.29    7.80
  -1  -8   0  100.29    7.40
  -1  -8   0   95.89    5.90
  -1  -8   0   86.99    7.70
  -1  -8   0   84.19    8.90
  -1  -8   0   60.19   25.90
   1   8   0   88.69    7.80
   1   8   0   80.69    7.70
   1   8   0  110.29   23.80
   1   8   0   90.69    8.80
   1   8   0   97.79    9.50
   1   8   0  101.79    6.70
   1   8   0   89.99    8.20
  -2  -8   0  171.38   12.30
  -2  -8   0  165.78   12.20
  -2  -8   0  182.08   12.50
  -2  -8   0  162.58   13.00
  -2  -8   0  109.09   28.60
  -2  -8   0  195.88   12.20
  -2  -8   0  194.28   13.80
   2   8   0  165.78   12.90
   2   8   0  187.88   14.10
   2   8   0  216.78   36.00
   2   8   0  183.18   13.10
   2   8   0  175.78   10.50
   2   8   0  166.08   12.50
   2   8   0  162.58   13.50
  -3  -8   0  112.29   10.50
  -3  -8   0  161.08   34.60
  -3  -8   0  126.79   10.80
  -3  -8   0  116.89    9.80
  -3  -8   0  113.89   10.50
  -3  -8   0  118.79   10.70
   3   8   0  132.79   36.50
   3   8   0  120.89   10.90
   3   8   0  120.09   10.40
   3   8   0  116.89    8.60
   3   8   0  119.19   12.00
  -4  -8   0   28.70    6.10
  -4  -8   0   24.80    5.90
  -4  -8   0   34.20    7.20
  -4  -8   0   45.90    7.50
  -4  -8   0   13.70   34.30
  -4  -8   0   32.60    6.00
   4   8   0   29.60    6.70
   4   8   0   30.10    6.40
   4   8   0   38.20    7.90
   4   8   0   35.10    7.20
   4   8   0   40.90    7.20
   4   8   0   -6.90   33.80
  -5  -8   0    4.60    4.30
  -5  -8   0    1.30    3.20
  -5  -8   0   -2.00    3.90
  -5  -8   0   -0.90    3.20
  -5  -8   0   33.30   45.30
   5   8   0    2.40    2.40
   5   8   0    1.40    3.70
   5   8   0  -60.69   53.49
   5   8   0   -5.20    3.20
   5   8   0    1.30    2.40
   5   8   0   -2.10    2.40
  -6  -8   0   44.10    8.60
  -6  -8   0   35.90    7.60
  -6  -8   0   24.20    6.10
  -6  -8   0   36.50    8.20
  -6  -8   0   37.90    8.70
   6   8   0   49.80    9.50
   6   8   0   34.80    8.70
   6   8   0   37.50    7.90
   6   8   0   39.40    8.20
   6   8   0   41.80    7.40
   6   8   0   47.60    9.60
   6   8   0   46.30    9.00
  -7  -8   0   54.19    8.40
  -7  -8   0   51.19    9.80
  -7  -8   0   69.39   12.00
  -7  -8   0   50.89   10.80
  -7  -8   0   47.10    9.40
   7   8   0   87.49   13.30
   7   8   0   35.50    9.00
   7   8   0   38.60    8.50
   7   8   0   48.50    9.40
   7   8   0   68.49   11.30
   7   8   0   56.59   10.40
   7   8   0   42.20    8.90
  -8  -8   0   12.30    5.80
  -8  -8   0   -3.00    5.80
  -8  -8   0    9.20    7.70
   8   8   0    6.60    7.70
   8   8   0    2.70    6.70
   8   8   0   10.10    5.00
   8   8   0    2.50    4.40
  10  -9   0   -3.50    4.70
  10  -9   0   -0.70    5.50
  10  -9   0   -0.80    4.90
  10  -9   0   -1.50    5.50
 -10   9   0   -2.80    4.20
 -10   9   0    0.90    1.20
   9  -9   0    1.60    4.60
   9  -9   0   -1.00    5.30
   9  -9   0   11.30    5.50
   9  -9   0    6.20    5.50
   9  -9   0    3.00    4.00
  -9   9   0   13.40    5.30
  -9   9   0    0.50    4.20
  -9   9   0    4.20    1.40
  -9   9   0    4.40    1.30
   8  -9   0   -5.90    4.00
   8  -9   0    1.60    4.10
   8  -9   0    2.70    3.70
   8  -9   0    2.90    3.40
  -8   9   0   -5.00    3.20
  -8   9   0   -0.70    1.00
  -8   9   0    0.40    1.10
  -8   9   0    2.90    4.20
   7  -9   0   12.80    4.60
   7  -9   0    6.90    4.10
   7  -9   0   12.80    4.90
   7  -9   0   21.10    5.40
   7  -9   0   16.40    6.10
   7  -9   0   18.80    5.40
  -7   9   0   14.90    2.10
  -7   9   0   13.90    4.40
  -7   9   0    8.70    4.60
  -7   9   0   18.00    5.60
   6  -9   0   34.40    8.00
   6  -9   0   33.80    6.70
   6  -9   0   29.90    6.50
   6  -9   0   25.10    6.50
   6  -9   0   22.60    6.00
  -6   9   0   17.60    4.90
  -6   9   0   21.90    2.80
  -6   9   0   25.20    2.70
  -6   9   0   15.40    4.90
  -6   9   0   31.10    6.30
   5  -9   0    1.80    3.30
   5  -9   0    2.80    3.10
   5  -9   0   -0.70    2.60
   5  -9   0    0.70    2.80
   5  -9   0    1.50    2.60
   5  -9   0    2.00    3.50
  -5   9   0    3.20    2.80
  -5   9   0    1.20    1.80
  -5   9   0    4.50    2.70
  -5   9   0    1.20    2.70
  -5   9   0    6.30    1.90
  -5   9   0    0.10    1.20
  -5   9   0    3.50    1.40
   4  -9   0   84.79    9.30
   4  -9   0  100.29   10.00
   4  -9   0   92.19   10.30
   4  -9   0  105.39   10.30
   4  -9   0   83.99    7.10
  -4   9   0   84.59    4.70
  -4   9   0   77.89    6.00
  -4   9   0   99.99    9.70
  -4   9   0   71.99    8.10
  -4   9   0   86.19    6.40
  -4   9   0   87.79    7.70
  -4   9   0   85.59    6.60
  -4   9   0   80.49    5.50
   3  -9   0  193.08   14.30
   3  -9   0  160.08   12.90
   3  -9   0  183.88   14.10
   3  -9   0  165.68    9.90
  -3   9   0  132.39    8.40
  -3   9   0  172.68   10.70
  -3   9   0  166.28    8.80
  -3   9   0  117.19   18.60
  -3   9   0  177.38   10.00
  -3   9   0  164.28   12.10
   2  -9   0   67.19    5.80
   2  -9   0   60.89    9.20
   2  -9   0   64.19    5.40
   2  -9   0   60.59   10.20
   2  -9   0   59.49   15.90
   2  -9   0   74.89    8.30
  -2   9   0   72.59    7.80
  -2   9   0   63.59    6.10
  -2   9   0   71.99    6.10
  -2   9   0   53.59   17.00
  -2   9   0   67.19    6.10
  -2   9   0   64.59    5.50
   1  -9   0   59.69    8.80
   1  -9   0   63.99    6.20
   1  -9   0    1.10   15.50
   1  -9   0   67.19    5.00
   1  -9   0   51.09   10.10
  -1   9   0   66.99    7.40
  -1   9   0   87.09   22.20
  -1   9   0   63.59    5.70
  -1   9   0   56.49   10.50
  -1   9   0   67.99    6.40
  -1   9   0   51.49    5.90
  -1   9   0   69.19    6.10
  -1   9   0   67.89    7.10
   0  -9   0   -1.80    2.00
   0  -9   0   -1.40    1.50
   0  -9   0    1.60    2.10
   0  -9   0   -1.90    2.30
   0  -9   0   -4.80   17.70
   0  -9   0   -1.00    1.30
   0  -9   0    2.40    1.60
   0   9   0    0.90    2.70
   0   9   0    0.50    2.20
   0   9   0    4.70    1.90
   0   9   0    3.00    1.90
   0   9   0   22.60   20.40
   0   9   0    0.40    2.40
   0   9   0    2.70    1.90
  -1  -9   0    2.00    2.20
  -1  -9   0   15.40   20.60
  -1  -9   0    1.40    2.80
  -1  -9   0   -2.70    1.60
  -1  -9   0   -0.80    2.00
  -1  -9   0    0.90    1.50
   1   9   0   -6.70   22.70
   1   9   0   -0.80    1.70
   1   9   0    0.10    1.70
   1   9   0    1.10    3.00
   1   9   0    1.40    2.30
   1   9   0    0.20    1.80
  -2  -9   0   17.90   27.40
  -2  -9   0    3.60    2.80
  -2  -9   0    8.30    3.20
  -2  -9   0    7.60    3.10
  -2  -9   0    7.90    4.00
  -2  -9   0    6.60    2.30
  -2  -9   0    5.70    3.60
  -2  -9   0    4.60    3.60
   2   9   0   10.90    2.90
   2   9   0    7.80    4.20
   2   9   0   17.90   29.40
   2   9   0   12.70    5.10
   2   9   0    3.00    2.90
   2   9   0   11.00    3.90
  -3  -9   0    1.00    3.00
  -3  -9   0    8.00    4.50
  -3  -9   0    9.40    4.80
  -3  -9   0   -4.90   32.70
  -3  -9   0    5.90    3.40
  -3  -9   0    8.50    3.40
  -3  -9   0   11.30    4.40
   3   9   0   14.40    4.80
   3   9   0   12.90    4.60
   3   9   0   14.70    4.30
   3   9   0   -0.30   37.20
   3   9   0   10.30    6.10
   3   9   0    8.60    4.60
  -4  -9   0   31.10    6.50
  -4  -9   0   29.20    6.40
  -4  -9   0   26.40    5.60
  -4  -9   0   28.50    8.00
  -4  -9   0   12.20    5.00
   4   9   0   36.70    7.90
   4   9   0   44.20    9.20
   4   9   0   22.10    6.00
   4   9   0   25.60    6.30
  -5  -9   0   27.30    6.70
  -5  -9   0   41.50    8.40
  -5  -9   0   26.90    7.10
  -5  -9   0   17.50    6.60
  -5  -9   0   24.00    6.30
   5   9   0   21.20    6.00
   5   9   0   28.60    6.60
   5   9   0   20.90    6.10
   5   9   0   20.70    7.10
   5   9   0   26.50    7.50
   5   9   0   19.90    6.60
   5   9   0   31.50    7.40
  -6  -9   0    9.30    5.60
  -6  -9   0   17.20    6.50
  -6  -9   0   26.80    6.90
  -6  -9   0   23.70    6.10
   6   9   0   15.30    6.10
   6   9   0   10.70    6.00
   6   9   0    4.10    6.40
   6   9   0   36.10    9.00
   6   9   0   26.10    6.80
   6   9   0   24.20    7.70
  -7  -9   0   -6.10    4.50
  -7  -9   0   -2.20    4.80
   7   9   0   -4.40    3.90
   7   9   0    1.30    5.60
   7   9   0   -2.60    5.70
   7   9   0    2.90    5.10
   7   9   0   -2.10    6.50
   7   9   0   -4.00    5.30
  -8  -9   0    1.70    7.70
  -8  -9   0   -2.50    6.10
   8   9   0   -3.10    5.80
   8   9   0    8.70    6.40
   8   9   0   -0.20    8.00
   8   9   0  -23.30   10.50
   8   9   0    2.80    9.50
  10 -10   0    3.70    5.70
  10 -10   0   -5.40    7.10
 -10  10   0    0.10    4.80
 -10  10   0    3.00    5.10
   9 -10   0   -9.10    3.30
   9 -10   0   -1.40    5.40
   9 -10   0    0.40    5.30
   9 -10   0   -2.50    4.90
  -9  10   0    5.50    5.10
  -9  10   0    1.00    4.20
   8 -10   0    7.90    5.10
   8 -10   0   18.00    7.40
   8 -10   0    9.10    6.10
   8 -10   0   15.00    6.60
  -8  10   0   10.80    6.00
   7 -10   0    4.00    4.50
   7 -10   0    2.30    3.10
   7 -10   0   14.60    5.10
  -7  10   0    4.90    3.90
  -7  10   0    5.90    1.10
  -7  10   0    3.90    4.30
  -7  10   0    7.30    1.30
  -7  10   0    5.20    3.90
   6 -10   0   24.10    6.70
   6 -10   0   30.20    7.60
   6 -10   0   28.00    7.10
   6 -10   0   25.90    6.60
   6 -10   0   24.70    5.20
  -6  10   0   21.00    2.70
  -6  10   0   27.50    6.40
  -6  10   0   16.20    5.10
  -6  10   0   33.30    6.80
  -6  10   0   23.00    5.70
  -6  10   0   19.60    2.70
   5 -10   0   13.80    5.40
   5 -10   0    1.40    3.90
   5 -10   0   11.60    4.30
   5 -10   0   13.10    3.80
   5 -10   0   14.30    6.00
  -5  10   0   14.70    5.00
  -5  10   0   11.10    4.50
  -5  10   0   12.20    4.70
  -5  10   0   14.80    2.80
  -5  10   0   17.60    5.10
  -5  10   0   12.90    2.70
   4 -10   0    0.30    2.90
   4 -10   0   -0.50    1.80
   4 -10   0   -0.90    3.20
   4 -10   0   -1.20    2.90
  -4  10   0   -2.20    2.50
  -4  10   0   -1.60    0.80
  -4  10   0   -2.40    2.30
  -4  10   0   -1.50    1.70
  -4  10   0    1.60    1.50
  -4  10   0   -2.30    1.30
  -4  10   0    2.20    2.10
   3 -10   0    0.90    2.80
   3 -10   0    7.20    3.90
   3 -10   0    9.30    2.80
   3 -10   0    5.60    3.50
  -3  10   0    8.00    2.30
  -3  10   0   26.50   15.90
  -3  10   0    8.50    2.50
  -3  10   0    7.90    2.80
  -3  10   0    7.90    3.80
  -3  10   0    7.30    2.70
  -3  10   0    9.40    3.60
   2 -10   0   13.50   16.30
   2 -10   0   11.10    4.60
   2 -10   0    9.00    3.00
   2 -10   0    7.10    3.90
   2 -10   0    6.50    2.50
  -2  10   0   10.90    3.10
  -2  10   0   -6.70   19.50
  -2  10   0    6.40    2.30
  -2  10   0   13.10    3.20
  -2  10   0    7.60    2.30
  -2  10   0    8.80    3.90
  -2  10   0   13.40    5.20
   1 -10   0   38.30    7.80
   1 -10   0   16.90   19.90
   1 -10   0   29.80    7.30
   1 -10   0   38.80    6.00
   1 -10   0   40.60    4.10
  -1  10   0   30.90    4.40
  -1  10   0   39.20    6.10
  -1  10   0   38.70    6.80
  -1  10   0   40.80    6.50
  -1  10   0   53.79    9.40
  -1  10   0   37.90    5.70
  -1  10   0  -14.10   22.50
   0 -10   0   36.90    7.50
   0 -10   0   44.20    8.10
   0 -10   0   58.79   26.60
   0 -10   0   42.10    4.10
   0 -10   0   33.20    5.90
   0 -10   0   39.70    4.10
   0 -10   0   32.90    4.70
   0  10   0   37.00    6.70
   0  10   0   52.99   27.80
   0  10   0   34.10    7.80
   0  10   0   44.70    4.70
   0  10   0   57.59    6.20
   0  10   0   44.90    7.90
   0  10   0   43.00    6.90
  -1 -10   0   75.29    5.80
  -1 -10   0   98.89   32.90
  -1 -10   0   90.89    8.50
  -1 -10   0   71.49   11.00
  -1 -10   0   72.29   10.10
  -1 -10   0   67.79    9.10
  -1 -10   0   82.99    7.30
   1  10   0   77.49    6.50
   1  10   0   78.99    8.30
   1  10   0   78.39   12.10
   1  10   0   84.59    9.30
   1  10   0   62.09   32.20
   1  10   0   90.99    9.00
  -2 -10   0   18.40    4.40
  -2 -10   0   11.80    4.30
  -2 -10   0   20.00    5.10
  -2 -10   0   15.70    3.10
  -2 -10   0   12.50    4.60
  -2 -10   0   13.00    4.20
   2  10   0   20.00    5.40
   2  10   0   11.00    4.20
   2  10   0   15.90    5.50
   2  10   0   23.20    7.10
   2  10   0   14.20    5.40
   2  10   0   20.30    3.80
  -3 -10   0    6.00    3.60
  -3 -10   0   14.60    5.30
  -3 -10   0    9.00    4.00
  -3 -10   0   10.90    5.10
  -3 -10   0    5.90    3.70
   3  10   0   -4.00    4.50
   3  10   0   16.90    5.80
   3  10   0    0.90    4.60
   3  10   0    6.20    4.20
   3  10   0    9.20    4.40
  -4 -10   0    5.40    3.50
  -4 -10   0    9.10    4.70
  -4 -10   0    4.30    4.10
  -4 -10   0    6.80    4.80
   4  10   0    2.90    4.30
   4  10   0    6.80    4.30
   4  10   0   16.70    7.40
   4  10   0   17.30    6.30
  -5 -10   0   21.00    6.90
  -5 -10   0    6.70    4.50
  -5 -10   0   11.50    5.00
  -5 -10   0   -1.40    2.80
   5  10   0   17.80    5.80
   5  10   0   16.60    5.90
   5  10   0    0.90    5.50
   5  10   0    0.00    4.80
   5  10   0    3.30    5.30
   5  10   0   20.20    6.70
   5  10   0   21.10    6.40
  -6 -10   0    3.20    4.20
  -6 -10   0   -0.10    4.80
  -6 -10   0    7.10    5.90
  -6 -10   0    0.00    5.40
   6  10   0   -1.10    5.00
   6  10   0    8.50    6.20
   6  10   0    1.60    7.10
  -7 -10   0   -3.50    4.90
  -7 -10   0   -0.10    6.50
  -7 -10   0   -4.10    4.80
   7  10   0  -11.50    6.80
   7  10   0    2.30    6.30
   7  10   0   -4.70    4.50
   7  10   0   -5.80    6.50
   9 -11   0   -1.10    5.20
   9 -11   0    0.20    5.80
   9 -11   0    2.80    6.10
   9 -11   0    2.60    5.50
  -9  11   0    2.60    5.40
  -9  11   0   -0.60    5.30
  -9  11   0   -1.30    3.60
   8 -11   0   -2.20    4.90
   8 -11   0   -0.10    4.00
   8 -11   0    6.80    5.00
  -8  11   0   -1.10    5.30
  -8  11   0   -1.40    4.30
  -8  11   0   -1.20    3.00
   7 -11   0    7.60    4.90
   7 -11   0    9.70    6.00
   7 -11   0   -4.10    4.20
  -7  11   0    4.00    6.00
  -7  11   0    2.60    4.30
  -7  11   0    4.90    4.00
   6 -11   0   -0.60    4.10
   6 -11   0    0.70    3.60
   6 -11   0   -2.00    4.50
   6 -11   0   -4.00    3.60
  -6  11   0    4.80    3.70
  -6  11   0    1.00    2.90
  -6  11   0    0.90    1.40
  -6  11   0    0.80    2.90
   5 -11   0    2.20    3.70
   5 -11   0    2.50    3.80
   5 -11   0    1.40    3.10
   5 -11   0   -4.10    2.90
  -5  11   0   -4.10    3.70
  -5  11   0   -0.30    1.90
  -5  11   0    1.80    1.80
  -5  11   0    3.00    3.20
  -5  11   0    2.90    3.60
   4 -11   0   15.30    5.70
   4 -11   0   12.60    4.10
   4 -11   0   10.50    3.30
   4 -11   0   15.90    5.50
  -4  11   0    4.40    3.90
  -4  11   0   14.80    4.10
  -4  11   0   12.10    3.00
  -4  11   0    9.00    3.30
  -4  11   0    9.00    1.70
  -4  11   0   12.00    4.70
   3 -11   0   11.70    5.10
   3 -11   0   14.20    5.40
   3 -11   0    5.00    2.70
   3 -11   0    6.10    4.30
  -3  11   0    5.70    3.30
  -3  11   0   10.70    3.30
  -3  11   0   14.80    3.20
  -3  11   0    6.40    2.80
  -3  11   0    0.20   21.30
  -3  11   0   10.10    4.40
   2 -11   0    6.10    4.10
   2 -11   0    6.30    4.10
  -2  11   0   33.70   26.30
  -2  11   0    4.40    2.60
  -2  11   0   16.80    4.50
  -2  11   0    5.20    3.00
  -2  11   0    8.80    2.90
  -2  11   0    1.90    2.70
  -2  11   0   11.80    3.50
   1 -11   0   19.60    5.90
   1 -11   0   10.50    5.40
  -1  11   0   18.80    3.50
  -1  11   0   16.20    5.60
  -1  11   0   10.30    4.20
  -1  11   0   15.50    4.00
  -1  11   0   23.80    5.10
  -1  11   0   17.50    4.20
   0 -11   0    1.30    2.60
   0 -11   0    3.60    3.60
   0 -11   0    0.10    2.40
   0  11   0    1.80    2.80
   0  11   0    4.00    3.90
   0  11   0   -0.80    2.30
   0  11   0   -2.90    2.20
   0  11   0    1.50    2.60
   0  11   0   -2.60    2.60
  -1 -11   0   -0.30    4.00
  -1 -11   0    3.00    3.30
  -1 -11   0    7.10    3.60
  -1 -11   0    3.10    3.00
  -1 -11   0    2.30    4.00
   1  11   0    8.30    4.60
   1  11   0    2.70    2.70
   1  11   0    9.40    3.50
   1  11   0   15.80    6.60
   1  11   0    6.10    3.70
   1  11   0    9.30    4.00
  -2 -11   0   12.80    5.90
  -2 -11   0   10.60    5.50
  -2 -11   0   16.20    4.30
  -2 -11   0   15.20    4.70
  -2 -11   0   15.00    5.90
   2  11   0   13.90    5.20
   2  11   0   17.80    6.40
   2  11   0   14.90    5.80
   2  11   0   15.30    5.50
   2  11   0   15.30    5.40
  -3 -11   0    6.30    6.10
  -3 -11   0    8.20    4.70
  -3 -11   0    6.10    5.30
  -3 -11   0   13.20    4.60
   3  11   0   11.10    4.60
   3  11   0   11.40    5.00
   3  11   0   21.60    7.80
   3  11   0    5.60    5.40
   3  11   0   14.30    5.20
  -4 -11   0    7.90    5.00
  -4 -11   0    5.10    6.40
   4  11   0   17.30    6.50
   4  11   0   12.30    5.30
   4  11   0    7.30    5.90
   4  11   0    5.00    5.00
   4  11   0    6.10    6.60
  -5 -11   0   -3.50    4.80
  -5 -11   0   -2.60    4.40
  -5 -11   0  -12.20    4.10
   5  11   0   -8.00    4.80
   5  11   0   -1.60    4.00
   5  11   0   -9.20    4.90
   5  11   0    0.90    7.00
   5  11   0    0.20    3.80
  -6 -11   0    2.70    6.30
  -6 -11   0    3.80    5.60
  -6 -11   0  -17.90    5.70
  -6 -11   0    0.90    7.20
   6  11   0    1.60    8.20
   6  11   0    1.50    6.80
   6  11   0   -0.70    5.20
   8 -12   0   -1.30    6.60
   8 -12   0   10.50    6.60
   8 -12   0    0.60    5.60
  -8  12   0  -10.20    5.00
   7 -12   0   10.60    6.30
   7 -12   0    4.40    5.70
   7 -12   0    7.00    4.50
  -7  12   0    3.60    5.00
  -7  12   0    4.10    3.80
  -7  12   0   10.30    5.50
   6 -12   0   11.30    4.90
   6 -12   0   12.60    5.50
   6 -12   0    7.60    5.40
  -6  12   0    5.60    3.30
  -6  12   0   10.80    5.10
  -6  12   0    8.50    4.40
  -6  12   0    7.90    6.10
  -6  12   0    0.10    4.30
   5 -12   0    3.80    4.10
   5 -12   0   -2.70    3.80
   5 -12   0   -1.60    3.30
  -5  12   0    0.60    3.50
  -5  12   0    1.70    4.10
  -5  12   0  -10.00    4.70
  -5  12   0   -1.40    3.70
   4 -12   0   -1.50    2.80
   4 -12   0   -3.40    3.00
   4 -12   0   -5.00    2.20
  -4  12   0    1.40    3.20
  -4  12   0    1.00    4.00
  -4  12   0   -2.60    3.40
   3 -12   0   -5.50    3.80
  -3  12   0    1.70    2.00
  -3  12   0    1.60    2.80
  -3  12   0    0.20    3.30
  -3  12   0    1.30    3.80
  -3  12   0    0.80    3.50
   2 -12   0    5.70    3.60
  -2  12   0    5.50    3.60
  -2  12   0    1.40    3.70
  -2  12   0    4.00    2.90
   1 -12   0    7.80    4.30
   1 -12   0   -0.60    3.00
  -1  12   0    9.20    3.50
  -1  12   0    7.50    4.40
  -1  12   0    4.80    4.20
   0 -12   0    3.00    3.50
   0 -12   0   -1.80    4.30
   0  12   0   -1.60    3.50
   0  12   0   -0.30    3.00
   0  12   0    1.40    4.50
   0  12   0   -1.70    2.70
   0  12   0    3.50    5.50
  -1 -12   0   10.30    5.80
  -1 -12   0    0.00    4.20
  -1 -12   0    9.50    5.20
   1  12   0    8.50    5.30
   1  12   0    6.20    4.30
   1  12   0   12.60    6.00
   1  12   0   15.70    5.20
  -2 -12   0   10.50    4.40
  -2 -12   0    7.90    5.00
  -2 -12   0   15.00    6.10
  -2 -12   0    5.60    4.70
   2  12   0   17.10    6.30
   2  12   0    9.00    6.90
   2  12   0   16.00    5.80
   2  12   0    1.60    5.50
  -3 -12   0   13.40    7.70
  -3 -12   0    5.20    4.90
  -3 -12   0   -4.30    4.10
  -3 -12   0    5.10    5.80
   3  12   0    3.40    5.30
   3  12   0    7.30    5.90
   3  12   0   -2.10    6.10
   3  12   0    0.30    5.40
   3  12   0   13.80    5.50
  -4 -12   0   -6.90    4.30
  -4 -12   0    8.00    8.70
  -4 -12   0   -1.70    5.90
  -4 -12   0   11.10    6.30
   4  12   0   -5.20    4.40
   4  12   0   -1.30    7.70
   4  12   0    3.50    5.60
   4  12   0    2.50    4.60
   4  12   0   13.10    5.90
  -5 -12   0    6.80    7.20
  -5 -12   0   15.90   10.70
  -5 -12   0    9.10    6.20
   5  12   0   19.30    8.10
   5  12   0   26.60    8.10
   5  12   0   15.70    8.60
   7 -13   0    1.60    5.60
  -7  13   0  -10.50    5.10
  -7  13   0   -3.20    4.50
  -7  13   0   -3.00    3.90
   6 -13   0    4.00    5.40
   6 -13   0   -8.20    4.80
   6 -13   0   -4.10    5.10
  -6  13   0   -0.50    1.40
  -6  13   0    2.00    4.90
   5 -13   0   10.40    4.70
   5 -13   0   14.90    7.40
  -5  13   0    9.30    5.10
  -5  13   0   21.40    4.00
  -5  13   0    9.90    5.20
   4 -13   0    9.10    5.40
   4 -13   0    4.80    5.20
   4 -13   0    9.00    6.20
  -4  13   0    0.80    4.60
  -4  13   0    0.40    2.70
  -4  13   0   -3.20    3.70
   3 -13   0    8.40    5.80
   3 -13   0   18.80    7.20
  -3  13   0   13.20    4.10
  -3  13   0    9.40    2.90
  -3  13   0    2.20    4.50
  -3  13   0   11.20    5.60
   2 -13   0   12.70    5.80
   2 -13   0    5.00    5.30
  -2  13   0   15.40    4.70
  -2  13   0   15.60    7.70
  -2  13   0   15.40    7.10
  -2  13   0    6.90    3.40
   1 -13   0    1.60    4.90
   1 -13   0   -0.60    5.30
  -1  13   0    1.90    4.00
  -1  13   0   15.20    5.70
  -1  13   0    7.20    4.30
  -1  13   0    4.30    4.40
  -1  13   0    8.90    5.80
   0 -13   0   22.20    8.30
   0 -13   0   14.70    7.00
   0  13   0   11.90    4.70
   0  13   0   20.60    6.90
   0  13   0    8.90    5.80
   0  13   0   28.20    8.70
   0  13   0   28.70    7.50
  -1 -13   0   14.90    6.70
  -1 -13   0   16.30    8.80
   1  13   0   12.10    6.60
   1  13   0   25.20    6.00
   1  13   0   21.50    6.90
   1  13   0   16.40    7.80
  -2 -13   0   -5.90    4.20
   2  13   0  -13.20    4.40
   2  13   0   -0.60    7.40
   2  13   0    2.60    7.30
   2  13   0   12.60    5.90
   2  13   0   -1.80    3.50
  -3 -13   0    0.80    5.60
  -3 -13   0   -2.20    7.10
   3  13   0    4.20    5.00
   3  13   0    2.50    5.40
   3  13   0   11.80    6.40
   3  13   0    4.10    6.40
   3  13   0   -2.80    5.50
   3  13   0    1.80    7.80
   5 -14   0   -9.50    5.00
   5 -14   0    1.20    5.20
  -5  14   0    0.60    2.60
  -5  14   0   -1.50    5.70
  -5  14   0    2.00    3.10
   4 -14   0    3.10    3.90
   4 -14   0   -1.90    5.10
  -4  14   0   -0.50    3.90
  -4  14   0    3.60    3.00
   3 -14   0    0.80    3.50
   3 -14   0    6.20    5.60
  -3  14   0   -0.80    3.30
  -3  14   0    6.00    6.10
   2 -14   0   18.30    8.00
   2 -14   0    6.80    6.70
  -2  14   0   22.00    5.70
  -2  14   0   16.80    4.30
  -2  14   0   12.80    7.80
   1 -14   0   23.20    7.30
   1 -14   0   29.50    8.10
  -1  14   0   29.30    7.40
  -1  14   0   26.20    5.70
  -1  14   0   37.10   10.10
   0 -14   0   15.40    6.30
   0 -14   0   10.60    6.90
   0  14   0    0.80    7.70
   0  14   0   25.30    8.70
   0  14   0   16.10    7.80
   0  14   0   16.00    5.50
   0  14   0    5.10    6.30
  -1 -14   0   -7.80    5.00
   1  14   0    8.10    5.70
   1  14   0    7.60    4.70
   1  14   0   10.20    8.70
   2  14  -1   -2.80    5.60
   2  14  -1    2.80    5.70
   2  14  -1    6.90    6.10
   2  14  -1   -7.60    7.60
   1  14  -1   10.40    7.40
   1  14  -1   24.20   10.70
   1  14  -1    7.60    4.90
   1  14  -1   17.40    7.90
  -1 -14   1   18.20    5.40
  -1 -14   1   -4.80    5.70
   0  14  -1    4.60    7.00
   0  14  -1    2.20    5.30
   0  14  -1    8.30    5.60
   0 -14   1    6.30    5.50
   0 -14   1    6.40    5.80
  -1  14  -1   -1.20    4.50
  -1  14  -1   -1.20    3.70
  -1  14  -1    5.40    5.30
  -1  14  -1    3.30    3.70
   1 -14   1    5.60    6.10
   1 -14   1   -2.90    4.70
  -2  14  -1   10.10    3.20
  -2  14  -1    9.60    4.10
  -2  14  -1   -0.70    4.70
  -2  14  -1   11.80    8.00
   2 -14   1   21.80    7.20
   2 -14   1   10.70    4.90
  -3  14  -1    1.00    3.40
  -3  14  -1    5.60    6.00
  -3  14  -1    5.00    3.70
   3 -14   1   12.30    7.00
   3 -14   1   15.50    6.70
  -4  14  -1    6.30    5.20
  -4  14  -1    9.30    4.00
  -4  14  -1    8.60    5.90
   4 -14   1   11.20    6.20
   4 -14   1    5.80    4.50
  -5  14  -1   -8.30    5.50
  -5  14  -1    3.30    2.10
  -5  14  -1   -1.30    4.40
   5 -14   1   -1.90    5.20
   4  13  -1    3.70    5.30
   4  13  -1   14.00    8.50
  -4 -13   1   -2.70    5.90
  -4 -13   1   14.90    6.50
   3  13  -1    1.10    6.60
   3  13  -1    6.10    4.90
   3  13  -1   -1.90    5.70
   3  13  -1   -0.50    6.20
   3  13  -1   12.70    7.40
  -3 -13   1   -4.40    4.90
  -3 -13   1   11.10    5.30
   2  13  -1    8.20    7.20
   2  13  -1    3.10    4.50
   2  13  -1    3.20    6.50
   2  13  -1    7.50    5.60
   2  13  -1    6.40    5.00
  -2 -13   1   -1.10    5.90
  -2 -13   1   10.70    5.20
  -2 -13   1    7.70    6.50
   1  13  -1    6.90    5.70
   1  13  -1   14.70    6.20
   1  13  -1   22.10    5.50
   1  13  -1    6.60    4.80
   1  13  -1   19.80    8.50
  -1 -13   1   12.70    6.90
  -1 -13   1    4.90    6.30
   0  13  -1   12.60    6.20
   0  13  -1   11.10    7.80
   0  13  -1   11.00    4.40
   0  13  -1    8.00    4.50
   0  13  -1    9.20    4.90
   0 -13   1    6.10    4.70
   0 -13   1    9.60    5.50
  -1  13  -1    4.80    6.50
  -1  13  -1   -3.00    4.10
  -1  13  -1    5.80    3.40
  -1  13  -1    2.50    3.20
  -1  13  -1    2.40    5.80
   1 -13   1    3.30    6.00
   1 -13   1    7.40    4.50
  -2  13  -1   19.80    4.80
  -2  13  -1   18.80    4.00
  -2  13  -1   13.50    6.00
   2 -13   1   38.10    9.50
   2 -13   1   27.20    7.80
  -3  13  -1   -0.50    1.80
  -3  13  -1    4.00    2.90
  -3  13  -1   -5.60    3.80
   3 -13   1    0.20    4.10
   3 -13   1    5.00    4.90
  -4  13  -1   -1.40    2.70
  -4  13  -1   -5.60    4.10
  -4  13  -1   -0.50    2.40
   4 -13   1    1.50    3.00
   4 -13   1    4.80    5.20
   4 -13   1   -4.30    3.10
  -5  13  -1    0.60    2.60
  -5  13  -1   -1.40    1.70
  -5  13  -1    1.40    4.60
   5 -13   1    3.90    4.50
  -6  13  -1   -2.00    4.20
  -6  13  -1   -3.60    4.60
  -6  13  -1   -1.40    3.50
   6 -13   1    3.10    5.50
   6 -13   1    3.50    6.20
   6 -13   1   -0.10    5.20
  -7  13  -1    1.00    4.30
  -7  13  -1   -4.40    5.00
   7 -13   1    3.30    3.90
   5  12  -1    9.60    8.60
   5  12  -1    6.10    6.00
   5  12  -1   -0.90    4.60
   5  12  -1   12.20    6.00
   5  12  -1    8.10    5.70
  -5 -12   1   -5.10    7.80
  -5 -12   1    9.40    6.40
  -5 -12   1    3.70    9.00
   4  12  -1   -5.80    6.00
   4  12  -1    7.00    5.50
   4  12  -1    3.20    3.80
   4  12  -1   -5.60    7.10
   4  12  -1   -2.80    5.30
  -4 -12   1   10.70    7.70
  -4 -12   1    0.10    5.60
  -4 -12   1   -6.30    4.10
  -4 -12   1   -1.50    4.30
   3  12  -1   -0.20    3.70
   3  12  -1    7.30    7.20
   3  12  -1    3.10    4.80
   3  12  -1    0.60    5.20
   3  12  -1   -6.70    3.50
   3  12  -1    5.50    6.00
  -3 -12   1   -5.40    4.00
  -3 -12   1    7.80    4.60
  -3 -12   1    2.00    4.00
  -3 -12   1   -1.90    5.60
   2  12  -1   55.89    9.80
   2  12  -1   58.09    9.10
   2  12  -1   44.50    9.00
   2  12  -1   35.90    8.20
   2  12  -1   64.29   12.60
  -2 -12   1   49.40    7.80
  -2 -12   1   55.49   11.10
  -2 -12   1   39.00    8.00
   1  12  -1    2.80    3.10
   1  12  -1   -1.80    4.90
   1  12  -1    3.60    4.30
   1  12  -1    5.10    4.30
   1  12  -1    3.80    4.70
   1  12  -1   -0.50    4.40
  -1 -12   1   -2.70    3.90
  -1 -12   1   -1.50    4.20
   0  12  -1    5.50    4.90
   0  12  -1    1.20    4.60
   0  12  -1    3.10    3.60
   0  12  -1    5.80    3.60
   0 -12   1   -3.10    2.80
   0 -12   1    5.40    4.20
  -1  12  -1    0.80    2.80
  -1  12  -1   -5.10    2.90
  -1  12  -1    4.70    3.00
  -1  12  -1   -0.90    3.40
  -1  12  -1    0.60    4.60
   1 -12   1    3.70    4.50
   1 -12   1    1.80    4.40
  -2  12  -1    8.60    3.70
  -2  12  -1    9.00    4.70
  -2  12  -1   11.00    4.20
  -2  12  -1    6.30    4.30
  -2  12  -1   12.80    3.70
  -2  12  -1    6.50    3.60
   2 -12   1    6.60    3.80
   2 -12   1    9.30    5.40
  -3  12  -1   23.50    4.50
  -3  12  -1   16.30    4.90
  -3  12  -1   15.60    5.40
  -3  12  -1   10.10    2.50
   3 -12   1    8.40    5.30
   3 -12   1   14.10    3.80
  -4  12  -1    6.80    3.70
  -4  12  -1   -0.80    1.90
  -4  12  -1    2.60    4.20
   4 -12   1    3.30    4.10
   4 -12   1    0.50    5.00
   4 -12   1    3.80    3.30
   4 -12   1    3.60    3.80
  -5  12  -1   -2.70    3.40
  -5  12  -1    2.70    1.70
   5 -12   1    2.00    4.60
   5 -12   1    1.50    4.00
   5 -12   1   -4.90    3.90
   5 -12   1    4.40    4.80
  -6  12  -1    5.60    4.50
  -6  12  -1    0.80    4.20
  -6  12  -1   -7.80    3.60
  -6  12  -1   -1.00    4.50
   6 -12   1   11.30    5.70
   6 -12   1    2.20    4.40
   6 -12   1    1.00    3.90
   6 -12   1   -1.50    3.40
  -7  12  -1   -0.90    3.10
  -7  12  -1   -6.20    3.70
  -7  12  -1    6.60    5.00
  -7  12  -1   -4.20    3.60
   7 -12   1   -4.10    4.60
   7 -12   1   -1.50    6.50
   7 -12   1    0.90    5.80
  -8  12  -1   -1.40    3.10
  -8  12  -1    5.10    5.90
  -8  12  -1   -2.60    4.50
   8 -12   1    0.50    6.40
   8 -12   1   -3.60    5.20
   8 -12   1   -1.40    5.30
   8 -12   1   -7.90    5.50
   6  11  -1    7.80    8.40
   6  11  -1   11.50    6.90
   6  11  -1    3.00    6.00
   6  11  -1    8.10    6.20
   6  11  -1    0.50    6.00
  -6 -11   1    7.90    5.90
  -6 -11   1    8.60    5.40
  -6 -11   1    8.40    7.00
  -6 -11   1   11.50    6.00
   5  11  -1   -0.20    4.50
   5  11  -1    8.40    6.10
   5  11  -1    7.70    5.20
   5  11  -1   -0.30    4.70
   5  11  -1   -3.80    4.70
  -5 -11   1    0.00    4.40
  -5 -11   1    4.40    6.30
  -5 -11   1   -8.80    3.60
   4  11  -1   11.60    5.60
   4  11  -1   16.20    6.10
   4  11  -1   15.40    5.80
   4  11  -1   14.60    5.90
   4  11  -1   15.70    7.30
   4  11  -1   11.70    5.90
  -4 -11   1    7.70    5.40
  -4 -11   1   16.20    5.50
  -4 -11   1   12.40    4.90
  -4 -11   1    7.80    5.70
   3  11  -1    2.70    4.30
   3  11  -1    5.00    3.90
   3  11  -1    2.10    3.60
   3  11  -1    7.80    5.20
  -3 -11   1    0.30    3.90
  -3 -11   1    6.00    5.40
  -3 -11   1   -0.80    4.40
  -3 -11   1    5.10    4.50
   2  11  -1    2.50    3.10
   2  11  -1    1.30    3.20
   2  11  -1    3.50    4.10
   2  11  -1    2.80    5.00
   2  11  -1    4.20    3.90
   2  11  -1    2.20    4.50
  -2 -11   1    0.50    2.70
  -2 -11   1   -2.80    2.70
  -2 -11   1    3.40    5.10
  -2 -11   1   -2.00    3.50
  -2 -11   1   -4.20    2.90
   1  11  -1   33.00    6.90
   1  11  -1   34.10    6.10
   1  11  -1   30.60    8.60
   1  11  -1   31.50    7.10
   1  11  -1   31.70    6.90
  -1 -11   1   22.30    7.10
  -1 -11   1   22.80    5.70
  -1 -11   1   35.20    6.90
  -1 -11   1   24.10    5.20
  -1 -11   1   23.50    4.00
   0  11  -1    5.40    2.80
   0  11  -1   -1.10    3.00
   0  11  -1    1.00    3.30
   0  11  -1   12.80    4.90
   0  11  -1    2.60    2.30
   0 -11   1    6.40    4.20
   0 -11   1    0.00    3.80
  -1  11  -1   18.50    6.20
  -1  11  -1    9.20    2.40
  -1  11  -1   12.50    4.50
  -1  11  -1   22.60   28.60
  -1  11  -1   12.80    3.80
  -1  11  -1    8.80    4.20
  -1  11  -1   16.30    3.70
   1 -11   1   13.90    3.00
   1 -11   1   13.90    5.20
   1 -11   1   15.40    5.80
   1 -11   1   -8.60   27.00
  -2  11  -1    6.20    2.60
  -2  11  -1    4.90    3.40
  -2  11  -1    6.00    3.00
  -2  11  -1    7.70    2.70
  -2  11  -1    4.60    3.60
  -2  11  -1    4.00    2.70
  -2  11  -1   -8.20   22.50
   2 -11   1    4.10    2.50
   2 -11   1   10.40   31.40
   2 -11   1    2.80    3.70
   2 -11   1   -0.10    3.50
  -3  11  -1   -0.30    1.30
  -3  11  -1   18.60   19.30
  -3  11  -1    0.90    2.30
  -3  11  -1   -3.60    2.20
  -3  11  -1    1.40    2.00
  -3  11  -1   -1.60    2.70
  -3  11  -1   -1.40    2.30
   3 -11   1   -0.50    2.90
   3 -11   1    1.20    3.10
   3 -11   1   -2.10    1.80
   3 -11   1   -2.50    2.00
  -4  11  -1   24.50    5.80
  -4  11  -1   23.10    5.80
  -4  11  -1   19.70    3.70
  -4  11  -1   19.80    3.50
  -4  11  -1   14.50    4.00
  -4  11  -1   24.80    7.30
   4 -11   1   17.40    6.00
   4 -11   1   29.30    6.70
   4 -11   1   26.90    4.80
   4 -11   1   19.90    6.00
  -5  11  -1    0.90    3.80
  -5  11  -1    1.40    1.50
  -5  11  -1   -1.90    2.50
  -5  11  -1   -0.20    3.40
  -5  11  -1    3.40    1.80
  -5  11  -1   -2.00    2.30
   5 -11   1   -1.20    4.00
   5 -11   1   -2.40    3.00
   5 -11   1    0.00    3.10
   5 -11   1    2.10    4.00
   5 -11   1   -3.10    2.10
  -6  11  -1   48.70    8.20
  -6  11  -1   13.70    5.20
  -6  11  -1   21.40    6.60
  -6  11  -1   23.10    6.00
   6 -11   1   35.50   10.10
   6 -11   1   38.80    8.30
   6 -11   1   21.80    5.50
   6 -11   1   29.80    8.50
  -7  11  -1    6.50    4.20
  -7  11  -1   10.80    4.70
  -7  11  -1   11.40    9.80
  -7  11  -1    7.00    4.40
  -7  11  -1    8.00    5.00
   7 -11   1    7.60    5.20
   7 -11   1    8.50    5.70
   7 -11   1   12.70    6.10
   7 -11   1    4.20    5.60
   7 -11   1   11.50    6.30
   7 -11   1   16.50    7.10
  -8  11  -1    6.00    5.00
   8 -11   1    5.70    5.60
   8 -11   1   -4.20    3.20
   8 -11   1   -0.80    5.60
   8 -11   1   13.10    6.10
  -9  11  -1   -1.90    5.80
   9 -11   1   -0.20    6.60
   9 -11   1   -0.40    5.60
   9 -11   1    7.90    5.40
   9 -11   1    3.30    5.50
   7  10  -1   -1.60    5.10
   7  10  -1   -4.60    4.30
   7  10  -1    2.90    6.30
   7  10  -1    5.60    7.10
   7  10  -1    0.50    6.60
   7  10  -1   -4.70    6.00
  -7 -10   1    3.10    5.60
  -7 -10   1    0.80    4.60
   6  10  -1    5.00    5.70
   6  10  -1    3.00    7.00
   6  10  -1    5.00    4.90
   6  10  -1   10.90    6.50
   6  10  -1   13.30    7.10
   6  10  -1    5.10    7.10
   6  10  -1    7.10    4.80
  -6 -10   1    0.40    4.40
  -6 -10   1    5.80    4.70
  -6 -10   1   -7.50    5.00
  -6 -10   1    8.90    6.40
   5  10  -1   12.30    5.20
   5  10  -1    3.50    5.60
   5  10  -1    3.90    4.80
   5  10  -1    4.80    4.70
   5  10  -1   13.60    5.80
   5  10  -1    5.50    5.40
   5  10  -1   12.70    6.70
  -5 -10   1    7.00    5.00
  -5 -10   1    9.30    5.30
  -5 -10   1    0.70    3.50
   4  10  -1   26.60    7.20
   4  10  -1   21.00    6.70
   4  10  -1   20.20    6.60
   4  10  -1   20.20    7.10
   4  10  -1   18.10    6.10
   4  10  -1   25.80    8.00
   4  10  -1   20.90    5.80
  -4 -10   1   13.90    5.00
  -4 -10   1   26.20    6.50
  -4 -10   1   18.20    6.10
  -4 -10   1    7.80    4.40
   3  10  -1   31.70    7.40
   3  10  -1   16.70    5.30
   3  10  -1   16.60    4.60
   3  10  -1   18.80    6.30
   3  10  -1   11.00    5.30
   3  10  -1   14.30    5.40
  -3 -10   1   13.30    5.00
  -3 -10   1   17.40    3.80
  -3 -10   1   19.50    5.20
  -3 -10   1   16.70    5.60
  -3 -10   1   16.70    4.50
  -3 -10   1   16.50    4.80
   2  10  -1   25.30    7.60
   2  10  -1   24.10    5.80
   2  10  -1   21.80    6.10
   2  10  -1   18.20    4.80
   2  10  -1   18.10    4.80
  -2 -10   1   20.50    3.60
  -2 -10   1   15.90    4.80
  -2 -10   1   18.10    4.60
  -2 -10   1   23.40    5.00
  -2 -10   1   16.60    4.50
  -2 -10   1   26.80    6.80
   1  10  -1   31.60    7.30
   1  10  -1   33.80    6.30
   1  10  -1   35.30    6.30
   1  10  -1   27.50    6.40
   1  10  -1   28.30    3.80
   1  10  -1   34.40    6.40
   1  10  -1   65.89   30.30
  -1 -10   1   31.10    7.00
  -1 -10   1   37.80    6.00
  -1 -10   1   26.70    6.30
  -1 -10   1   36.50    4.80
  -1 -10   1   25.10   26.40
   0  10  -1   17.50    4.40
   0  10  -1   10.30    2.50
   0  10  -1    7.00    3.60
   0  10  -1   62.69   25.70
   0  10  -1    8.40    2.60
   0  10  -1   11.30    3.70
   0  10  -1   12.90    4.00
   0 -10   1   19.70   22.20
   0 -10   1   13.40    5.20
   0 -10   1    8.30    3.60
   0 -10   1   16.50    5.00
   0 -10   1    8.90    2.80
   0 -10   1    9.60    3.40
  -1  10  -1   24.90    4.60
  -1  10  -1   23.70    3.50
  -1  10  -1   61.29   23.00
  -1  10  -1   21.50    4.50
  -1  10  -1   30.80    5.30
  -1  10  -1   26.40    6.30
   1 -10   1   31.90   18.40
   1 -10   1   21.20    4.80
   1 -10   1   32.00    6.70
   1 -10   1   37.20    7.10
  -2  10  -1   45.00    6.00
  -2  10  -1   27.40    7.30
  -2  10  -1   17.60   17.90
  -2  10  -1   46.20    8.40
  -2  10  -1   36.50    7.40
  -2  10  -1   41.80    6.00
  -2  10  -1   41.80    4.50
   2 -10   1   31.30    6.90
   2 -10   1   39.00    7.70
   2 -10   1   49.20   16.00
   2 -10   1   28.80    6.80
   2 -10   1   46.90    5.00
  -3  10  -1   66.99    4.70
  -3  10  -1   65.89    5.80
  -3  10  -1   55.79    9.50
  -3  10  -1   54.49    5.40
  -3  10  -1   60.19    5.80
  -3  10  -1   44.20    5.70
  -3  10  -1   39.20   14.00
   3 -10   1   49.20    9.00
   3 -10   1   53.99    5.60
   3 -10   1   51.99    9.10
   3 -10   1   54.19    9.10
  -4  10  -1   10.80    2.90
  -4  10  -1   10.60    2.30
  -4  10  -1    4.60    3.40
  -4  10  -1    8.90    3.70
  -4  10  -1    3.20    2.00
  -4  10  -1   12.40    3.30
  -4  10  -1   11.10    4.60
   4 -10   1   13.90    3.80
   4 -10   1    8.00    3.90
   4 -10   1    9.20    4.50
   4 -10   1   14.90    4.60
   4 -10   1    6.00    3.80
  -5  10  -1    1.10    2.20
  -5  10  -1    1.30    1.20
  -5  10  -1   -0.50    2.40
  -5  10  -1   -0.60    3.00
  -5  10  -1   -2.00    2.30
  -5  10  -1    1.40    1.10
   5 -10   1    5.40    4.20
   5 -10   1    2.40    4.00
   5 -10   1   -0.50    2.40
   5 -10   1   -5.10    2.40
   5 -10   1   -1.80    2.30
   5 -10   1    3.20    3.70
  -6  10  -1   -0.30    3.30
  -6  10  -1    1.20    2.70
  -6  10  -1    3.00    3.10
  -6  10  -1    0.60    4.20
   6 -10   1    8.60    4.40
   6 -10   1    0.80    3.90
   6 -10   1    5.20    4.50
   6 -10   1   -0.50    3.60
   6 -10   1    0.70    3.30
   6 -10   1    2.50    3.50
  -7  10  -1   -3.40    3.00
  -7  10  -1    6.20    3.80
  -7  10  -1   -1.90    3.20
  -7  10  -1    2.00    3.40
   7 -10   1    7.80    5.80
   7 -10   1    0.50    3.00
   7 -10   1    4.20    3.20
   7 -10   1    3.70    4.60
   7 -10   1    5.00    3.70
   7 -10   1    5.80    4.40
  -8  10  -1   -0.70    2.60
  -8  10  -1    7.30    4.20
  -8  10  -1    0.70    4.20
   8 -10   1    9.10    4.40
   8 -10   1   -4.40    4.50
   8 -10   1   -2.60    4.70
   8 -10   1    0.30    4.00
   8 -10   1    9.00    4.80
  -9  10  -1    9.00    4.30
  -9  10  -1   24.30    7.20
  -9  10  -1   20.70    6.80
   9 -10   1   16.40    6.80
   9 -10   1   16.10    5.60
   9 -10   1   11.00    6.00
 -10  10  -1   13.10    6.10
 -10  10  -1    6.60    5.90
  10 -10   1    1.00    7.40
  10 -10   1   -2.70    6.80
   8   9  -1  -10.20    6.10
   8   9  -1   -2.80    8.50
   8   9  -1   -9.50    9.50
   8   9  -1  -12.20    4.60
   8   9  -1    3.90    5.40
   8   9  -1   -4.80    5.30
  -8  -9   1   -7.70    4.30
  -8  -9   1    4.90    6.20
  -8  -9   1   -2.90    6.10
   7   9  -1   14.90    7.30
   7   9  -1   20.20    7.40
   7   9  -1   16.80    7.10
   7   9  -1   23.90    6.90
   7   9  -1    9.10    5.40
   7   9  -1   17.30    7.70
   7   9  -1   17.50    7.40
  -7  -9   1   11.10    6.00
  -7  -9   1   21.40    7.00
  -7  -9   1   27.30    7.20
   6   9  -1    7.10    5.30
   6   9  -1   -1.10    3.30
   6   9  -1    0.60    4.80
   6   9  -1   -1.70    4.50
   6   9  -1    0.00    4.20
   6   9  -1    3.80    3.70
   6   9  -1   -1.60    6.40
  -6  -9   1    3.40    3.00
  -6  -9   1   13.60    5.00
  -6  -9   1   -3.50    6.60
  -6  -9   1   13.80    4.60
   5   9  -1   -1.70    3.40
   5   9  -1    2.80    4.00
   5   9  -1   -3.40    3.70
   5   9  -1   -3.10    3.70
   5   9  -1    4.80    3.60
   5   9  -1    2.00    4.40
   5   9  -1   -1.70    3.70
  -5  -9   1    0.40    4.20
  -5  -9   1    6.60    3.90
  -5  -9   1    7.90    4.20
  -5  -9   1    8.20    4.20
  -5  -9   1    9.50    4.10
   4   9  -1    2.80    4.10
   4   9  -1    6.90    3.70
   4   9  -1    0.50    3.70
   4   9  -1    1.50    3.60
   4   9  -1   11.60    5.40
   4   9  -1    5.40    3.10
  -4  -9   1    9.90    3.90
  -4  -9   1    2.10    3.10
  -4  -9   1    6.90    4.70
  -4  -9   1    3.40    3.40
   3   9  -1   52.69    8.00
   3   9  -1   62.29    9.20
   3   9  -1   32.50    6.60
   3   9  -1   50.89    9.00
   3   9  -1   43.00    7.80
   3   9  -1   43.90   35.70
  -3  -9   1   50.39    8.00
  -3  -9   1   58.39   34.60
  -3  -9   1   47.10    7.60
  -3  -9   1   42.20    6.70
  -3  -9   1   42.40    7.10
  -3  -9   1   45.00    7.50
  -3  -9   1   41.50    8.20
   2   9  -1  108.19   32.20
   2   9  -1  137.59   11.30
   2   9  -1  160.48   13.70
   2   9  -1  145.49   11.60
   2   9  -1  130.59    8.50
   2   9  -1  141.09   11.20
   2   9  -1  145.09   12.00
  -2  -9   1  128.99   11.80
  -2  -9   1  142.59   10.90
  -2  -9   1  144.29   10.20
  -2  -9   1  103.59   29.50
  -2  -9   1  138.89   11.00
  -2  -9   1  171.68   12.40
  -2  -9   1  139.79   11.10
   1   9  -1  121.19   10.00
   1   9  -1  130.99    7.70
   1   9  -1  103.39    9.40
   1   9  -1  144.49   11.20
   1   9  -1   99.59   28.80
   1   9  -1  130.39   12.10
  -1  -9   1  122.39    8.20
  -1  -9   1   99.79    8.90
  -1  -9   1  108.89    8.90
  -1  -9   1  113.99   27.30
  -1  -9   1  116.59   10.40
   0   9  -1   90.79    7.30
   0   9  -1   72.49    9.90
   0   9  -1   78.99    8.30
   0   9  -1   78.19    5.60
   0   9  -1   80.79   22.50
   0   9  -1   91.69    7.90
   0  -9   1   75.49    5.80
   0  -9   1   83.49    8.70
   0  -9   1   77.39    5.90
   0  -9   1   77.29    7.20
   0  -9   1   71.59    6.70
   0  -9   1   54.69   20.10
  -1   9  -1   60.89    6.20
  -1   9  -1   60.29    5.00
  -1   9  -1   52.69   17.40
  -1   9  -1   55.79    8.80
  -1   9  -1   53.99    7.10
  -1   9  -1   63.09    5.70
  -1   9  -1   65.59    6.80
  -1   9  -1   61.29    6.90
   1  -9   1   60.19    5.40
   1  -9   1   52.89    8.40
   1  -9   1   63.59    5.70
   1  -9   1   64.39   16.80
  -2   9  -1   91.59    7.10
  -2   9  -1   96.59    7.40
  -2   9  -1   83.39    7.00
  -2   9  -1  104.49    8.90
  -2   9  -1   82.99    6.20
  -2   9  -1  105.59    7.00
  -2   9  -1   95.59    7.10
  -2   9  -1  115.09   20.50
  -2   9  -1  108.19   10.40
   2  -9   1   98.89    7.10
  -3   9  -1    9.80    4.10
  -3   9  -1    4.80    2.20
  -3   9  -1    9.40    8.40
  -3   9  -1    5.50    1.70
  -3   9  -1    7.90    2.40
  -3   9  -1    3.90    2.60
  -3   9  -1    7.40    1.80
  -3   9  -1    5.40    1.50
  -3   9  -1    0.00    9.30
  -3   9  -1    6.40    2.30
   3  -9   1    4.20    3.60
   3  -9   1    6.20    3.40
   3  -9   1    1.70    2.30
   3  -9   1    8.70    3.30
   3  -9   1    5.00    2.20
  -4   9  -1   62.59    6.70
  -4   9  -1   58.89    4.40
  -4   9  -1   53.79    5.60
  -4   9  -1   66.29    9.10
  -4   9  -1   47.70    4.20
  -4   9  -1   48.00    7.70
  -4   9  -1   49.99    5.00
  -4   9  -1   56.09    4.60
   4  -9   1   57.09    9.00
   4  -9   1   51.99    8.20
   4  -9   1   45.50    6.20
   4  -9   1   42.50    7.30
   4  -9   1   49.00    8.50
   4  -9   1   54.29    7.60
  -5   9  -1   36.20    3.20
  -5   9  -1   41.60    6.40
  -5   9  -1   22.90    3.90
  -5   9  -1   29.80    7.40
  -5   9  -1   35.40    2.80
  -5   9  -1   38.80    6.70
  -5   9  -1   32.60    6.20
   5  -9   1   40.60    7.60
   5  -9   1   25.50    6.90
   5  -9   1   41.10    5.90
   5  -9   1   44.40    8.50
   5  -9   1   38.10    7.70
   5  -9   1   47.60    8.40
  -6   9  -1   26.50    1.80
  -6   9  -1   20.50    5.10
  -6   9  -1   21.90    3.70
  -6   9  -1   17.30    5.30
  -6   9  -1   21.10    5.00
   6  -9   1   14.90    5.60
   6  -9   1   24.60    6.10
   6  -9   1   34.20    5.80
   6  -9   1   16.60    5.10
   6  -9   1   25.80    6.50
   6  -9   1   26.70    6.40
  -7   9  -1    0.50    3.20
  -7   9  -1   11.00    3.40
  -7   9  -1    2.00    3.20
  -7   9  -1    2.10    3.10
   7  -9   1    1.20    4.20
   7  -9   1    4.50    3.50
   7  -9   1    3.50    3.40
   7  -9   1    2.20    3.40
   7  -9   1   -0.50    3.50
   7  -9   1    2.70    4.10
  -8   9  -1   -1.10    3.80
  -8   9  -1   -1.40    3.30
   8  -9   1    0.20    3.40
   8  -9   1  -10.50    3.20
   8  -9   1    0.80    4.20
  -9   9  -1    4.40    4.80
   9  -9   1    5.70    4.30
   9  -9   1   -3.60    3.80
   9  -9   1   -2.00    4.30
   9  -9   1    3.50    5.60
 -10   9  -1   -5.90    4.30
  10  -9   1   -4.60    4.90
  10  -9   1    3.20    5.70
  10  -9   1    1.90    5.10
  10  -9   1   -5.80    3.10
   9   8  -1    0.50    6.20
   9   8  -1   -2.80    7.60
   9   8  -1    6.70    5.10
   9   8  -1    1.80    4.90
  -9  -8   1   -1.10    5.00
  -9  -8   1  -16.90    8.90
  -9  -8   1    0.00    4.80
  -9  -8   1   -8.30    5.60
   8   8  -1    2.60    5.70
   8   8  -1    5.20    6.90
   8   8  -1   -3.30    4.40
   8   8  -1    0.50    4.70
   8   8  -1    0.80    6.50
  -8  -8   1   -3.20    5.30
  -8  -8   1   -6.00    4.50
  -8  -8   1    2.30    7.90
   7   8  -1   20.10    6.60
   7   8  -1    8.30    4.60
   7   8  -1   26.20    7.30
   7   8  -1    7.30    5.70
   7   8  -1    7.90    4.60
   7   8  -1    9.80    6.30
  -7  -8   1   18.30    7.70
  -7  -8   1   18.40    6.30
  -7  -8   1   10.10    6.00
  -7  -8   1   20.30    6.60
   6   8  -1   61.59    9.70
   6   8  -1   52.09    9.10
   6   8  -1   74.29   10.70
   6   8  -1   39.20    8.70
   6   8  -1   43.80    9.00
   6   8  -1   40.70    8.00
   6   8  -1   51.39    9.10
  -6  -8   1   51.19    9.80
  -6  -8   1   40.10    8.10
  -6  -8   1   40.70    8.30
  -6  -8   1   78.39   10.60
  -6  -8   1   46.70    7.00
   5   8  -1   52.19    9.10
   5   8  -1   43.90    8.20
   5   8  -1   -9.80   44.70
   5   8  -1   63.19   11.00
   5   8  -1   77.79    8.60
   5   8  -1   57.59    9.30
   5   8  -1   64.79    9.60
   5   8  -1   59.89    9.00
  -5  -8   1   70.69   10.00
  -5  -8   1   69.19    9.50
  -5  -8   1   66.99    9.80
  -5  -8   1   53.29    8.10
  -5  -8   1    8.60   43.20
  -5  -8   1   77.49   11.30
   4   8  -1   24.40    7.00
   4   8  -1   34.50    7.00
   4   8  -1   20.00   33.00
   4   8  -1   41.90    7.60
   4   8  -1   27.10    6.20
   4   8  -1   29.40    6.60
  -4  -8   1   49.20    7.90
  -4  -8   1   40.50    7.00
  -4  -8   1   41.50    7.20
  -4  -8   1   -0.90   33.80
  -4  -8   1   39.00    7.10
  -4  -8   1   39.30    7.40
   3   8  -1   13.80    5.00
   3   8  -1   16.90    4.80
   3   8  -1   17.90   25.40
   3   8  -1   12.20    4.00
   3   8  -1   12.50    3.60
  -3  -8   1   15.80    4.20
  -3  -8   1    8.70    3.60
  -3  -8   1    7.50    3.90
  -3  -8   1   11.60    3.90
  -3  -8   1   10.80    3.70
  -3  -8   1   19.40   26.10
  -3  -8   1    6.50    3.10
   2   8  -1   23.20    5.30
   2   8  -1   28.00    5.60
   2   8  -1   24.30    3.40
   2   8  -1   29.10    5.10
   2   8  -1   25.00    5.10
   2   8  -1   23.20    5.70
   2   8  -1   54.49   25.40
  -2  -8   1   22.50    4.90
  -2  -8   1   20.50   19.30
  -2  -8   1   23.90    4.70
  -2  -8   1   12.70    4.10
  -2  -8   1   28.30    5.10
  -2  -8   1   31.00    6.10
  -2  -8   1   20.30    4.50
   1   8  -1   15.60    3.90
   1   8  -1   16.40    4.10
   1   8  -1   22.40    5.40
   1   8  -1   17.80    3.90
   1   8  -1   15.30    4.10
   1   8  -1   19.50    3.00
   1   8  -1   19.00   16.90
  -1  -8   1   17.70    3.10
  -1  -8   1   22.10    5.00
  -1  -8   1   21.70   17.20
  -1  -8   1   13.80    3.20
  -1  -8   1   26.30    5.10
  -1  -8   1   15.20    3.80
  -1  -8   1   23.90    4.30
   0   8  -1   18.40   14.90
   0   8  -1   26.80    5.00
   0   8  -1   22.20    4.40
   0   8  -1   23.60    5.50
   0   8  -1   14.70    3.40
   0   8  -1   27.30    3.50
   0   8  -1   26.20    4.40
   0   8  -1   22.60    4.10
   0  -8   1   26.90    3.00
   0  -8   1   23.00    3.70
   0  -8   1   31.30    5.90
   0  -8   1   23.40    5.10
   0  -8   1   29.90    4.60
   0  -8   1   24.90    4.70
   0  -8   1   26.30    3.50
   0  -8   1   24.50   19.00
  -1   8  -1    1.70    1.50
  -1   8  -1   -2.10    1.30
  -1   8  -1    1.70    1.90
  -1   8  -1    5.40   11.90
  -1   8  -1   -0.20    1.10
  -1   8  -1    1.80    1.70
  -1   8  -1    3.40    1.20
  -1   8  -1    2.30    1.40
   1  -8   1    1.80    1.90
   1  -8   1    2.20    1.70
   1  -8   1    0.70    1.30
   1  -8   1   -2.10    1.70
   1  -8   1    0.80    1.40
   1  -8   1   -7.80   10.70
  -2   8  -1  417.06   18.80
  -2   8  -1  473.55   20.00
  -2   8  -1  427.06   18.80
  -2   8  -1  425.66   30.20
  -2   8  -1  454.05   19.70
  -2   8  -1  425.46   19.60
  -2   8  -1  456.65   22.00
  -2   8  -1  448.46   23.80
  -2   8  -1  447.06   19.70
   2  -8   1  419.26   23.10
   2  -8   1  448.46   24.10
   2  -8   1  464.95   24.10
   2  -8   1  439.76   19.80
   2  -8   1  451.35   20.90
   2  -8   1  425.36   27.80
  -3   8  -1   25.80    7.40
  -3   8  -1   23.90    4.30
  -3   8  -1   32.20    3.30
  -3   8  -1   30.90    6.20
  -3   8  -1   35.60    8.50
  -3   8  -1   32.70    5.40
  -3   8  -1   24.50    3.50
  -3   8  -1   31.50    3.40
  -3   8  -1   29.90    2.70
   3  -8   1   25.00    5.70
   3  -8   1   26.60    5.40
   3  -8   1   27.80    5.90
   3  -8   1   26.00    5.80
   3  -8   1   27.20    4.20
   3  -8   1   24.70    4.30
  -4   8  -1    1.60    1.30
  -4   8  -1    0.40    1.50
  -4   8  -1   -1.20    1.70
  -4   8  -1    0.60    0.90
  -4   8  -1   -0.70    1.20
  -4   8  -1   -2.00    1.60
  -4   8  -1   -1.90    0.80
  -4   8  -1    3.90    2.40
   4  -8   1    0.70    1.70
   4  -8   1   -3.40    2.10
   4  -8   1   -0.40    1.90
   4  -8   1   -2.80    1.40
   4  -8   1    1.60    1.50
  -5   8  -1    1.30    0.80
  -5   8  -1    2.30    0.90
  -5   8  -1    5.30    2.30
  -5   8  -1    3.00    1.30
  -5   8  -1    4.30    2.10
  -5   8  -1   -0.30    2.10
  -5   8  -1    0.80    2.20
   5  -8   1    5.90    3.90
   5  -8   1    5.70    2.60
   5  -8   1   -1.40    1.40
   5  -8   1    1.30    2.50
   5  -8   1    2.50    2.10
  -6   8  -1   32.10    2.30
  -6   8  -1   34.00    6.30
  -6   8  -1   31.30    2.30
  -6   8  -1   30.30    5.50
  -6   8  -1   26.30    5.80
   6  -8   1   30.30    5.70
   6  -8   1   36.40    7.20
   6  -8   1   30.10    6.70
   6  -8   1   22.90    5.90
   6  -8   1   24.20    5.50
   6  -8   1   35.70    7.00
  -7   8  -1   43.00    6.30
  -7   8  -1   43.60    6.20
  -7   8  -1   65.99    9.20
  -7   8  -1   56.39    3.30
  -7   8  -1   52.39    8.20
  -7   8  -1   51.09    3.40
  -7   8  -1   40.10    5.80
   7  -8   1   66.49    9.80
   7  -8   1   40.30    8.50
   7  -8   1   53.69    8.30
   7  -8   1   51.39    8.50
   7  -8   1   73.29   10.00
  -8   8  -1    6.80    1.60
  -8   8  -1   -0.10    3.90
  -8   8  -1    7.00    3.60
  -8   8  -1    5.80    1.50
   8  -8   1   16.00    5.40
   8  -8   1    6.00    4.40
   8  -8   1    6.90    4.50
   8  -8   1    9.80    4.90
   8  -8   1    7.40    4.10
   8  -8   1    3.60    3.90
  -9   8  -1    5.20    1.60
  -9   8  -1    6.40    5.00
   9  -8   1    1.00    3.40
   9  -8   1   12.10    5.10
   9  -8   1    1.50    4.80
   9  -8   1    3.40    4.70
   9  -8   1    5.00    4.80
 -10   8  -1   -2.00    5.30
 -10   8  -1    1.00    1.70
  10  -8   1    5.30    4.80
  10  -8   1    8.30    5.40
  10  -8   1    2.60    3.30
 -11   8  -1    4.40    2.50
 -11   8  -1    5.50    5.20
  11  -8   1    3.80    5.60
  11  -8   1   -0.70    3.90
   9   7  -1   33.00    8.90
   9   7  -1   45.20   10.50
   9   7  -1   33.00   10.00
  -9  -7   1   39.00   10.20
  -9  -7   1   39.50    9.30
  -9  -7   1   41.70    8.80
  -9  -7   1   28.90   10.10
   8   7  -1   -7.20    4.80
   8   7  -1   -1.40    4.30
   8   7  -1   -6.50    4.70
   8   7  -1   -0.20    5.70
   8   7  -1    1.30    4.20
   8   7  -1    4.10    4.30
   8   7  -1   -1.20    4.60
  -8  -7   1    4.60    5.80
  -8  -7   1   -0.70    4.40
  -8  -7   1    7.00    5.40
  -8  -7   1   10.40    6.00
   7   7  -1    5.00    4.80
   7   7  -1    7.70    5.00
   7   7  -1   -1.80    3.40
   7   7  -1    7.60    4.30
   7   7  -1    7.70    5.30
   7   7  -1    8.20    4.20
   7   7  -1    2.10    3.50
  -7  -7   1   15.40    4.30
  -7  -7   1    3.70    5.10
  -7  -7   1   15.80    5.80
  -7  -7   1    2.30    4.20
  -7  -7   1   12.80    4.80
   6   7  -1    3.40    3.90
   6   7  -1    4.30    3.60
   6   7  -1    5.60    4.50
   6   7  -1  -15.30   46.90
   6   7  -1    6.20    3.90
   6   7  -1    5.40    4.50
   6   7  -1   -1.40    3.00
  -6  -7   1   -3.40    2.40
  -6  -7   1    2.10    4.40
  -6  -7   1   -5.10   43.30
  -6  -7   1    3.40    3.30
  -6  -7   1    2.10    2.90
  -6  -7   1    2.90    3.70
   5   7  -1    3.00    2.30
   5   7  -1    7.40    3.10
   5   7  -1   -4.20   32.60
   5   7  -1    3.30    3.00
   5   7  -1    2.20    2.90
   5   7  -1    3.90    4.20
   5   7  -1   -1.20    1.70
   5   7  -1    1.90    2.70
  -5  -7   1    2.50    3.00
  -5  -7   1    0.70    2.20
  -5  -7   1   26.80   32.20
  -5  -7   1    3.80    2.80
  -5  -7   1    9.30    3.90
   4   7  -1   16.70    5.00
   4   7  -1    5.30    3.30
   4   7  -1   12.90   27.40
   4   7  -1    6.90    3.10
   4   7  -1   10.90    4.70
  -4  -7   1   14.50    3.80
  -4  -7   1   -0.20   24.90
  -4  -7   1   13.30    4.00
  -4  -7   1   10.00    3.60
  -4  -7   1    9.60    3.70
  -4  -7   1    2.00    2.90
   3   7  -1    9.50    3.30
   3   7  -1   15.40    4.80
   3   7  -1   12.40    3.70
   3   7  -1   13.30    4.00
   3   7  -1   12.20    3.70
   3   7  -1   25.00   20.70
  -3  -7   1   15.10    3.70
  -3  -7   1   26.20   20.40
  -3  -7   1   18.20    4.40
  -3  -7   1   16.70    4.00
  -3  -7   1   13.70    4.10
  -3  -7   1   11.90    3.60
  -3  -7   1   13.90    3.80
   2   7  -1  712.23   52.19
   2   7  -1  656.53   30.60
   2   7  -1  656.83   30.30
   2   7  -1  637.84   30.40
   2   7  -1  674.93   30.20
   2   7  -1  654.73   27.40
   2   7  -1  636.64   31.90
  -2  -7   1  663.13   30.30
  -2  -7   1  649.64   31.10
  -2  -7   1  743.93   32.50
  -2  -7   1  642.44   30.10
  -2  -7   1  651.83   49.40
  -2  -7   1  646.94   29.00
  -2  -7   1  715.43   30.80
   1   7  -1    1.70    1.30
   1   7  -1   -0.40    1.70
   1   7  -1    0.00    1.30
   1   7  -1    0.20    1.10
   1   7  -1    3.30    2.50
   1   7  -1   -3.40   13.20
   1   7  -1    0.80    1.60
  -1  -7   1    0.40    1.10
  -1  -7   1    1.10    1.90
  -1  -7   1   -0.80    1.20
  -1  -7   1   -0.30    1.60
  -1  -7   1   -0.10    1.10
  -1  -7   1    5.10    2.30
  -1  -7   1   -0.10   11.60
  -1  -7   1   -2.40    1.30
   0   7  -1    7.90    2.50
   0   7  -1   14.00    3.30
   0   7  -1   11.90    3.00
   0   7  -1    5.40    2.30
   0   7  -1    6.30    2.30
   0   7  -1    9.30    2.20
   0   7  -1    7.70    1.90
   0   7  -1   32.60   11.90
   0  -7   1    3.10    2.10
   0  -7   1   26.80   11.90
   0  -7   1   10.10    1.90
   0  -7   1    8.40    2.40
   0  -7   1    6.40    1.70
   0  -7   1    8.80    2.10
   0  -7   1    9.90    2.40
   0  -7   1    6.20    2.40
  -1   7  -1  114.79    8.30
  -1   7  -1  117.69    7.40
  -1   7  -1  115.09    7.30
  -1   7  -1  112.39    7.50
  -1   7  -1  108.49    9.20
  -1   7  -1  112.99    6.60
  -1   7  -1  132.59   17.90
  -1   7  -1  107.59    6.90
  -1   7  -1  116.89    7.30
   1  -7   1  101.89    8.80
   1  -7   1  122.29    9.80
   1  -7   1  107.89   15.50
   1  -7   1  129.29    9.70
   1  -7   1  110.19    6.90
   1  -7   1  117.39    7.10
  -2   7  -1   42.40    3.90
  -2   7  -1   40.00    3.20
  -2   7  -1   30.20    3.00
  -2   7  -1   14.80    8.30
  -2   7  -1   36.20    5.20
  -2   7  -1   31.00    3.30
  -2   7  -1   33.80    3.40
  -2   7  -1   29.60    5.60
  -2   7  -1   36.90    3.30
   2  -7   1   40.80    4.40
   2  -7   1   43.40    6.60
   2  -7   1   35.20    5.70
   2  -7   1   32.10    5.90
   2  -7   1   30.20    8.00
   2  -7   1   36.30    6.00
   2  -7   1   38.30    4.00
  -3   7  -1  174.38    8.40
  -3   7  -1  165.08    9.80
  -3   7  -1  175.88   10.80
  -3   7  -1  173.48    7.40
  -3   7  -1  173.58   11.90
  -3   7  -1  169.48   11.80
  -3   7  -1  145.99   10.80
  -3   7  -1  177.68    8.30
  -3   7  -1  171.58    8.10
  -3   7  -1  164.78    7.30
   3  -7   1  161.68   11.90
   3  -7   1  162.48   12.00
   3  -7   1  170.58   10.90
   3  -7   1  167.88   10.10
   3  -7   1  140.99   10.90
   3  -7   1  185.28   12.40
  -4   7  -1    3.30    1.90
  -4   7  -1    3.60    0.90
  -4   7  -1   -0.40    1.60
  -4   7  -1    1.10    1.40
  -4   7  -1    2.60    0.90
  -4   7  -1    0.00    1.20
  -4   7  -1    1.90    0.90
   4  -7   1    3.70    2.30
   4  -7   1    1.50    2.10
   4  -7   1    4.90    2.60
   4  -7   1    7.00    3.10
   4  -7   1    3.30    2.10
   4  -7   1    3.40    1.90
  -5   7  -1   89.89    4.60
  -5   7  -1   77.59    7.20
  -5   7  -1   79.19    6.50
  -5   7  -1   86.69    7.70
  -5   7  -1   85.89    7.40
  -5   7  -1   85.69    4.40
   5  -7   1   77.09    8.40
   5  -7   1   94.19    8.70
   5  -7   1   93.79    8.50
   5  -7   1   82.09    8.80
   5  -7   1   90.69    8.60
   5  -7   1   70.69    7.30
  -6   7  -1    2.30    2.50
  -6   7  -1    5.20    1.20
  -6   7  -1    7.50    2.60
  -6   7  -1    5.40    1.30
  -6   7  -1    3.30    1.40
   6  -7   1   13.50    4.40
   6  -7   1    5.40    2.60
   6  -7   1    8.10    3.70
   6  -7   1    6.20    3.70
   6  -7   1    3.60    2.50
   6  -7   1   -1.00    1.60
  -7   7  -1   -4.60    2.00
  -7   7  -1   -2.20    1.00
  -7   7  -1   -1.00    0.70
  -7   7  -1   -0.50    2.00
  -7   7  -1    0.90    2.10
   7  -7   1    3.40    2.80
   7  -7   1    1.80    2.60
   7  -7   1    1.90    2.30
   7  -7   1    1.20    2.50
   7  -7   1    1.80    3.20
  -8   7  -1    5.20    3.60
  -8   7  -1    8.20    3.80
  -8   7  -1    9.10    2.20
  -8   7  -1   10.70    2.20
   8  -7   1    7.80    4.00
   8  -7   1    4.80    3.50
   8  -7   1   19.90    5.70
   8  -7   1   11.00    4.60
   8  -7   1    9.80    4.60
   8  -7   1    9.70    4.20
  -9   7  -1   25.90    7.20
  -9   7  -1   22.80    3.60
   9  -7   1   33.90    7.10
   9  -7   1   34.80   10.10
   9  -7   1   20.50    5.70
   9  -7   1   27.10    6.80
 -10   7  -1   48.70    5.20
 -10   7  -1   24.00    6.80
 -10   7  -1   41.90    9.60
  10  -7   1   25.50    6.40
  10  -7   1   43.80    9.50
  10  -7   1   30.40    8.30
  10  -7   1   25.80    6.60
 -11   7  -1    6.70    2.90
 -11   7  -1    5.30    6.20
  11  -7   1   12.50    6.40
  11  -7   1    9.00    5.70
  11  -7   1    6.20    6.10
  10   6  -1    0.70    6.20
  10   6  -1    1.50    5.50
  10   6  -1    3.30    9.70
 -10  -6   1    4.60    8.00
   9   6  -1    2.70    5.20
   9   6  -1   -7.50    5.20
   9   6  -1   -7.80    4.90
  -9  -6   1   -5.80    4.00
  -9  -6   1    3.50    4.90
  -9  -6   1   -2.30    4.30
  -9  -6   1   10.60    7.00
   8   6  -1    2.50    3.60
   8   6  -1   -4.90    2.90
   8   6  -1   -0.30    5.70
   8   6  -1   -2.80    4.80
   8   6  -1    5.60    5.30
   8   6  -1   -7.50    3.80
   8   6  -1   -3.60    5.00
  -8  -6   1   -5.50    2.40
  -8  -6   1   -5.10    3.20
  -8  -6   1   -5.90    4.30
  -8  -6   1    2.30    4.60
   7   6  -1   45.90    9.10
   7   6  -1   42.60    7.70
   7   6  -1   48.30    8.90
   7   6  -1   52.59    7.40
   7   6  -1   62.89   47.40
   7   6  -1   53.39    8.40
   7   6  -1   49.30    8.20
   7   6  -1   37.30    7.20
  -7  -6   1   61.09    9.80
  -7  -6   1  151.08   53.79
  -7  -6   1   35.10    8.90
  -7  -6   1   40.10    7.90
  -7  -6   1   50.69    9.40
   6   6  -1   50.79    8.10
   6   6  -1   53.59    9.10
   6   6  -1   49.99    6.90
   6   6  -1   52.79    8.50
   6   6  -1   52.69    8.70
   6   6  -1   41.30    6.60
   6   6  -1   49.60    8.40
  -6  -6   1   50.39    8.50
  -6  -6   1   83.69   11.00
  -6  -6   1   52.19    6.00
  -6  -6   1  141.89   43.80
  -6  -6   1   48.30    8.30
  -6  -6   1   39.50    8.10
   5   6  -1   18.90    4.70
   5   6  -1   33.40    7.10
   5   6  -1   15.70    3.90
   5   6  -1   18.70    4.60
   5   6  -1   21.90    5.10
   5   6  -1   18.20    5.10
   5   6  -1   21.10    4.60
   5   6  -1   26.60   28.90
  -5  -6   1   16.70    4.20
  -5  -6   1   27.50    6.00
  -5  -6   1   13.90    4.30
  -5  -6   1   16.90    3.80
  -5  -6   1   -4.50   25.30
   4   6  -1   29.10   23.20
   4   6  -1   26.10    5.30
   4   6  -1   26.80    5.60
   4   6  -1   30.60    5.60
   4   6  -1   30.00    6.30
   4   6  -1   34.10    6.30
  -4  -6   1   29.70    5.80
  -4  -6   1   55.59   22.70
  -4  -6   1   35.90    5.80
  -4  -6   1   26.70    5.80
  -4  -6   1   38.30    6.50
  -4  -6   1   29.30    5.50
   3   6  -1   36.70    6.00
   3   6  -1   61.99    6.00
   3   6  -1   60.59   21.00
   3   6  -1   43.90    7.20
   3   6  -1   49.40    6.90
   3   6  -1   48.70    7.00
  -3  -6   1   47.10    6.50
  -3  -6   1   38.80    5.90
  -3  -6   1   48.40    5.40
  -3  -6   1   34.70    6.10
  -3  -6   1   32.70   20.10
  -3  -6   1   58.19    5.90
   2   6  -1    5.90    2.20
   2   6  -1    3.40   13.40
   2   6  -1    8.40    2.70
   2   6  -1    6.50    2.30
   2   6  -1   10.90    2.20
   2   6  -1   10.30    2.80
   2   6  -1    9.40    3.00
  -2  -6   1    9.80    2.90
  -2  -6   1    1.10    1.50
  -2  -6   1    7.80    2.70
  -2  -6   1    7.10    2.80
  -2  -6   1   18.00   14.00
  -2  -6   1    7.10    2.40
   1   6  -1   46.70    4.70
   1   6  -1   46.90   14.20
   1   6  -1   50.89    3.70
   1   6  -1   45.40    5.40
   1   6  -1   41.90    4.50
   1   6  -1   46.50    4.80
   1   6  -1   37.70    4.30
   1   6  -1   46.50    4.80
  -1  -6   1   53.39    4.90
  -1  -6   1   41.20    6.00
  -1  -6   1   50.29    5.10
  -1  -6   1   49.70    4.40
  -1  -6   1   53.69    5.00
  -1  -6   1   44.00    4.50
   0   6  -1   36.60    4.10
   0   6  -1   38.90    3.80
   0   6  -1   39.60    4.00
   0   6  -1   45.40   11.70
   0   6  -1   39.40    5.90
   0   6  -1   39.80    4.00
   0   6  -1   41.50    3.30
   0   6  -1   42.30    4.10
   0  -6   1   47.90    3.70
   0  -6   1   47.80    3.60
   0  -6   1   47.80    4.20
   0  -6   1   37.10    5.50
   0  -6   1   39.50    5.80
   0  -6   1   41.70   11.90
   0  -6   1   36.20    3.70
  -1   6  -1   45.80    4.00
  -1   6  -1   55.89    5.50
  -1   6  -1   45.20    3.50
  -1   6  -1   51.69   10.80
  -1   6  -1   47.40    3.90
  -1   6  -1   42.30    3.70
  -1   6  -1   40.20    4.20
  -1   6  -1   49.99    4.00
  -1   6  -1   51.99    3.80
   1  -6   1   27.90    8.90
   1  -6   1   42.70    5.10
   1  -6   1   56.19    5.60
   1  -6   1   49.50    4.00
   1  -6   1   49.70    3.90
   1  -6   1   38.20    5.60
   1  -6   1   56.29    4.10
  -2   6  -1   21.60    6.50
  -2   6  -1   26.40    4.00
  -2   6  -1   19.60    4.20
  -2   6  -1   16.50    2.20
  -2   6  -1   16.80    1.90
  -2   6  -1   17.40    2.20
  -2   6  -1   18.60    2.40
  -2   6  -1   19.30    2.50
  -2   6  -1   22.70    3.20
   2  -6   1   18.10    3.90
   2  -6   1   16.00    2.90
   2  -6   1   17.60    3.80
   2  -6   1   18.10    1.90
   2  -6   1   21.30    3.10
   2  -6   1   24.80    4.20
   2  -6   1   21.50    5.80
   2  -6   1   13.60    3.30
  -3   6  -1   13.80    1.10
  -3   6  -1   16.30    3.10
  -3   6  -1   15.10    1.50
  -3   6  -1   12.90    1.20
  -3   6  -1   11.60    3.10
  -3   6  -1   10.60    1.50
   3  -6   1   14.30    3.30
   3  -6   1   12.20    3.30
   3  -6   1   12.00    2.70
   3  -6   1   14.20    3.20
   3  -6   1    8.90    3.10
   3  -6   1   10.40    3.10
  -4   6  -1  358.06   13.70
  -4   6  -1  311.27   16.90
  -4   6  -1  347.77   17.30
  -4   6  -1  336.07   13.50
  -4   6  -1  331.37   13.40
  -4   6  -1  336.77   16.20
  -4   6  -1  367.06   17.50
   4  -6   1  360.66   17.50
   4  -6   1  358.86   18.50
   4  -6   1  334.37   18.60
   4  -6   1  341.17   18.20
   4  -6   1  363.26   19.30
   4  -6   1  355.06   18.50
  -5   6  -1   29.90    2.60
  -5   6  -1   33.60    5.40
  -5   6  -1   38.30    4.40
  -5   6  -1   34.20    5.00
  -5   6  -1   34.20    4.70
  -5   6  -1   31.30    2.50
  -5   6  -1   42.00    2.60
   5  -6   1   34.10    5.90
   5  -6   1   40.00    5.90
   5  -6   1   29.70    5.50
   5  -6   1   39.60    6.10
   5  -6   1   37.40    6.20
   5  -6   1   40.80    5.90
  -6   6  -1   91.99    6.70
  -6   6  -1   99.79    5.40
  -6   6  -1   91.19    5.30
  -6   6  -1   91.99    7.60
  -6   6  -1   96.79    8.60
  -6   6  -1   86.19    5.40
   6  -6   1   78.09    8.40
   6  -6   1   85.59    9.00
   6  -6   1   82.39    7.50
   6  -6   1   90.89    8.60
   6  -6   1   79.49    8.00
   6  -6   1   88.29    8.70
  -7   6  -1   65.59    7.00
  -7   6  -1   62.09    5.00
  -7   6  -1   64.79    5.00
  -7   6  -1   71.39    7.50
  -7   6  -1   74.59    8.20
  -7   6  -1   61.39    3.00
  -7   6  -1   66.69    5.10
   7  -6   1   76.09    8.20
   7  -6   1   66.89    9.60
   7  -6   1   51.99    7.80
   7  -6   1   59.09    9.20
   7  -6   1   71.39    7.20
   7  -6   1   66.29    9.20
  -8   6  -1    1.00    0.80
  -8   6  -1    2.90    1.90
  -8   6  -1    4.00    3.20
  -8   6  -1    3.90    1.80
  -8   6  -1    7.10    4.10
  -8   6  -1    1.60    1.40
   8  -6   1    3.50    3.60
   8  -6   1    2.40    2.70
   8  -6   1    3.50    3.50
   8  -6   1    3.10    3.70
   8  -6   1    3.50    2.90
  -9   6  -1    1.00    3.40
  -9   6  -1    0.80    3.70
  -9   6  -1    1.60    1.20
  -9   6  -1    7.00    2.60
   9  -6   1    2.50    3.90
   9  -6   1   -0.10    3.30
   9  -6   1    4.90    3.90
   9  -6   1   -1.10    3.30
 -10   6  -1    0.40    4.00
 -10   6  -1    1.70    2.30
 -10   6  -1   -3.40    3.90
  10  -6   1    9.90    5.00
  10  -6   1    8.70    5.20
  10  -6   1    0.20    5.30
  10  -6   1   -1.20    4.20
 -11   6  -1    6.20    3.30
 -11   6  -1    8.30    6.10
  11  -6   1   -1.90    4.80
  11  -6   1    6.00    4.50
  11  -6   1   11.00    6.00
  10   5  -1   -7.70    4.30
  10   5  -1  -13.40    7.00
  10   5  -1    3.40    5.40
  10   5  -1  -10.10    4.90
 -10  -5   1    8.20    5.50
 -10  -5   1   -0.60    5.60
 -10  -5   1    3.80    5.30
 -10  -5   1    4.90    6.50
   9   5  -1   18.30    7.00
   9   5  -1    8.30    5.50
   9   5  -1    0.50    4.70
   9   5  -1   17.00    6.20
   9   5  -1   12.80    6.30
  -9  -5   1   12.60    6.40
  -9  -5   1   13.60    5.80
  -9  -5   1   10.40    4.60
  -9  -5   1   13.00    6.30
   8   5  -1   -1.00    3.80
   8   5  -1   -5.60    3.40
   8   5  -1   -3.60    4.30
   8   5  -1    0.20    2.90
   8   5  -1   -1.30    2.10
   8   5  -1   -2.70    4.20
   8   5  -1   -4.70    3.60
  -8  -5   1    2.80    4.30
  -8  -5   1   -0.40    3.10
  -8  -5   1   -4.10    4.20
  -8  -5   1    2.60    3.80
   7   5  -1   -3.10    2.30
   7   5  -1    5.90    3.80
   7   5  -1    2.70    2.80
   7   5  -1    7.90    3.50
   7   5  -1    2.40    2.50
   7   5  -1   -7.00    3.00
   7   5  -1    4.60    2.60
   7   5  -1  -31.80   37.20
   7   5  -1   -3.10    2.60
  -7  -5   1    6.60    4.10
  -7  -5   1    3.20    3.00
  -7  -5   1  -18.10   38.70
  -7  -5   1   -1.50    1.80
  -7  -5   1   -0.30    3.00
  -7  -5   1    2.00    2.10
   6   5  -1    5.90    3.40
   6   5  -1    5.70    3.50
   6   5  -1  -18.00   31.30
   6   5  -1    9.90    3.40
   6   5  -1    4.80    2.70
   6   5  -1    1.80    3.00
   6   5  -1    1.60    2.70
   6   5  -1    4.60    3.10
  -6  -5   1    8.60    3.70
  -6  -5   1  -22.60   28.30
  -6  -5   1    3.40    2.90
  -6  -5   1    7.40    2.40
  -6  -5   1    9.80    3.70
  -6  -5   1   12.60    4.10
   5   5  -1    3.20    2.60
   5   5  -1    3.30   22.40
   5   5  -1    4.20    2.70
   5   5  -1    5.20    2.40
   5   5  -1    3.00    2.40
   5   5  -1    8.70    3.70
   5   5  -1    1.20    2.10
   5   5  -1    2.70    2.40
  -5  -5   1    3.50    1.80
  -5  -5   1  -11.20   21.90
  -5  -5   1    1.00    2.70
  -5  -5   1    9.30    3.10
  -5  -5   1    4.90    3.20
  -5  -5   1    5.90    2.60
   4   5  -1  317.37   17.30
   4   5  -1  384.26   45.40
   4   5  -1  331.47   17.80
   4   5  -1  295.07   17.10
   4   5  -1  294.27   17.90
   4   5  -1  320.17   17.70
  -4  -5   1  304.07   18.00
  -4  -5   1  303.67   17.50
  -4  -5   1  294.47   15.80
  -4  -5   1  313.17   40.60
  -4  -5   1  324.87   17.70
  -4  -5   1  293.97   16.80
   3   5  -1   67.59    6.30
   3   5  -1   65.79   19.80
   3   5  -1   55.69    5.80
   3   5  -1   54.59    6.40
   3   5  -1   64.89    6.40
   3   5  -1   78.59    6.60
  -3  -5   1   55.59    8.10
  -3  -5   1   61.69    5.70
  -3  -5   1   70.59    7.00
  -3  -5   1   72.29    6.30
  -3  -5   1   73.99    6.70
  -3  -5   1   93.99   21.50
   2   5  -1  151.28   10.40
   2   5  -1  151.98    8.20
   2   5  -1  154.18    9.80
   2   5  -1  157.68    9.70
   2   5  -1  167.78   24.90
   2   5  -1  163.98   10.10
  -2  -5   1  173.18   10.30
  -2  -5   1  163.18   10.00
  -2  -5   1  142.19    9.70
  -2  -5   1  154.98   10.30
  -2  -5   1  159.28    9.80
  -2  -5   1  221.88   27.00
  -2  -5   1  152.08    9.40
   1   5  -1   15.40    3.00
   1   5  -1   17.80    2.40
   1   5  -1   19.20    3.30
   1   5  -1   16.50    3.00
   1   5  -1   18.20    3.20
   1   5  -1   13.20    3.20
   1   5  -1   14.30    2.90
   1   5  -1   24.20    9.40
  -1  -5   1   18.40    3.10
  -1  -5   1   16.50    3.30
  -1  -5   1   16.80    2.90
  -1  -5   1   21.00    3.70
  -1  -5   1   18.90    3.40
  -1  -5   1   19.00    3.00
   0   5  -1  563.84   23.60
   0   5  -1  544.85   23.60
   0   5  -1  547.75   23.30
   0   5  -1  576.84   25.50
   0   5  -1  555.54   33.70
   0   5  -1  543.85   24.00
   0   5  -1  575.34   23.40
   0  -5   1  602.94   23.30
   0  -5   1  556.54   23.50
   0  -5   1  584.64   23.60
   0  -5   1  562.44   33.00
   0  -5   1  544.15   25.30
   0  -5   1  555.84   25.10
   0  -5   1  628.64   23.10
   0  -5   1  600.94   22.70
  -1   5  -1   43.20    3.80
  -1   5  -1   45.30    3.40
  -1   5  -1   45.10    8.40
  -1   5  -1   43.30    3.20
  -1   5  -1   40.90    3.10
  -1   5  -1   40.20    3.10
  -1   5  -1   44.40    3.30
  -1   5  -1   43.60    4.60
  -1   5  -1   41.40    3.20
   1  -5   1   42.70    3.50
   1  -5   1   39.40    4.40
   1  -5   1   37.30    4.30
   1  -5   1   31.70    4.60
   1  -5   1   43.50    3.50
   1  -5   1   38.50    4.40
   1  -5   1   36.20    7.10
   1  -5   1   41.50    3.20
  -2   5  -1  172.28    7.20
  -2   5  -1  175.78    7.70
  -2   5  -1  173.08    7.50
  -2   5  -1  164.98    8.70
  -2   5  -1  151.58   11.20
  -2   5  -1  161.68    9.20
  -2   5  -1  162.38    7.20
   2  -5   1  162.38   10.40
   2  -5   1  172.38    9.50
   2  -5   1  175.28   10.60
   2  -5   1  171.58    7.20
   2  -5   1  173.78   10.50
   2  -5   1  160.08   10.00
   2  -5   1  173.98    9.00
  -3   5  -1  357.06   16.70
  -3   5  -1  347.37   13.70
  -3   5  -1  347.37   16.50
  -3   5  -1  385.36   16.30
  -3   5  -1  366.66   13.90
  -3   5  -1  338.07   13.40
   3  -5   1  335.77   19.10
   3  -5   1  386.06   17.80
   3  -5   1  343.77   16.60
   3  -5   1  362.36   19.60
   3  -5   1  357.36   17.90
   3  -5   1  388.56   18.00
  -4   5  -1    0.90    0.80
  -4   5  -1    1.40    0.50
  -4   5  -1    1.50    0.60
  -4   5  -1   -0.60    1.10
  -4   5  -1   -0.90    0.50
   4  -5   1    1.60    1.90
   4  -5   1    1.30    1.40
   4  -5   1    0.20    1.50
   4  -5   1   -0.20    0.70
   4  -5   1    0.10    1.50
  -5   5  -1    0.20    1.10
  -5   5  -1    4.00    2.30
  -5   5  -1    7.00    1.40
  -5   5  -1    2.20    1.70
  -5   5  -1    8.40    2.80
  -5   5  -1    3.20    1.80
  -5   5  -1    2.40    1.10
  -5   5  -1    4.10    0.70
  -5   5  -1    2.60    2.90
  -5   5  -1    4.40    1.20
   5  -5   1    4.50    1.80
   5  -5   1    5.90    2.80
   5  -5   1    2.80    2.30
   5  -5   1    1.30    1.90
   5  -5   1    2.00    1.70
   5  -5   1    4.10    2.00
  -6   5  -1    2.30    1.40
  -6   5  -1    3.20    1.90
  -6   5  -1    2.80    1.00
  -6   5  -1    2.40    1.40
  -6   5  -1    5.20    6.30
  -6   5  -1    5.30    2.70
  -6   5  -1    3.80    1.70
  -6   5  -1    8.00    2.00
  -6   5  -1    2.40    1.50
   6  -5   1    5.00    2.60
   6  -5   1    0.60    6.10
   6  -5   1    3.30    2.00
   6  -5   1    3.90    2.50
   6  -5   1    3.60    2.70
   6  -5   1    2.60    2.50
   6  -5   1    5.70    2.70
  -7   5  -1   -2.10    1.30
  -7   5  -1   -1.10    2.00
  -7   5  -1    1.10    1.20
  -7   5  -1    3.00    1.80
  -7   5  -1   -0.70    0.80
  -7   5  -1   -2.60    1.40
  -7   5  -1   -0.30    1.00
   7  -5   1   -0.10    3.10
   7  -5   1   -1.10    1.90
   7  -5   1    0.20    2.00
   7  -5   1    1.10    2.50
   7  -5   1   -2.00    1.80
   7  -5   1   14.00   10.10
  -8   5  -1    7.10    2.20
  -8   5  -1   12.60    4.50
  -8   5  -1   14.70    3.00
  -8   5  -1    9.30    3.10
  -8   5  -1    6.10    3.50
  -8   5  -1    7.20    2.70
   8  -5   1    7.90    3.90
   8  -5   1   15.30    4.40
   8  -5   1    7.50    3.80
   8  -5   1   14.10    4.60
  -9   5  -1   17.00    3.10
  -9   5  -1   12.10    3.30
  -9   5  -1   17.10    4.10
  -9   5  -1   11.50    4.40
  -9   5  -1    5.90    4.40
   9  -5   1   10.70    4.70
   9  -5   1   14.20    5.70
   9  -5   1   14.40    5.50
   9  -5   1   19.30    5.00
 -10   5  -1    1.60    2.00
 -10   5  -1    2.60    3.30
 -10   5  -1    6.00    4.90
 -10   5  -1    1.80    2.60
  10  -5   1    3.30    3.40
  10  -5   1    2.30    4.00
  10  -5   1    6.10    4.30
 -11   5  -1   -6.70    1.90
 -11   5  -1    8.00    6.10
 -11   5  -1   -0.80    2.60
 -11   5  -1   -1.90    2.70
  11  -5   1   -4.70    4.30
  11  -5   1   -2.40    2.90
  11  -5   1    5.20    4.80
  11   4  -1    7.40    8.80
  11   4  -1   -5.60    7.50
  11   4  -1   -7.30    5.40
  11   4  -1   -3.60    9.30
  11   4  -1   -2.80    5.80
 -11  -4   1   -7.60    5.10
 -11  -4   1   -6.70    5.10
 -11  -4   1    4.90    5.40
  10   4  -1   -8.10    4.20
  10   4  -1   -2.50    4.20
  10   4  -1   -6.40    3.70
  10   4  -1   -0.90    6.50
  10   4  -1    0.40    5.90
 -10  -4   1   -1.80    2.80
 -10  -4   1    1.50    4.80
 -10  -4   1   -2.20    6.00
 -10  -4   1   -4.20    2.90
   9   4  -1   10.60    5.30
   9   4  -1    4.60    4.70
   9   4  -1    9.80    6.60
   9   4  -1   11.30    5.10
   9   4  -1    2.60    3.90
  -9  -4   1    6.00    4.70
  -9  -4   1   17.40    6.00
  -9  -4   1   19.40    6.50
   8   4  -1   34.70    7.40
   8   4  -1   41.40    7.80
   8   4  -1   40.00    5.50
   8   4  -1   45.50    5.90
   8   4  -1   41.10    7.70
   8   4  -1   37.40    7.00
   8   4  -1   35.90    7.80
  -8  -4   1   32.80    7.50
  -8  -4   1   50.29    8.80
  -8  -4   1   52.59    9.10
  -8  -4   1   45.00    8.30
   7   4  -1   42.10   34.50
   7   4  -1   43.40    6.20
   7   4  -1   42.60    7.90
   7   4  -1   37.40    7.10
   7   4  -1   41.80    7.00
   7   4  -1   54.89    9.00
   7   4  -1   65.79    8.80
   7   4  -1   46.90    5.10
  -7  -4   1   42.20    8.00
  -7  -4   1   50.89   35.10
  -7  -4   1   45.40    7.60
  -7  -4   1   42.50    8.60
  -7  -4   1   43.60    4.10
  -7  -4   1   48.50    8.30
   6   4  -1   22.20   26.50
   6   4  -1   16.10    3.90
   6   4  -1   31.10    5.30
   6   4  -1   17.60    5.00
   6   4  -1   19.00    4.80
   6   4  -1   13.50    4.30
   6   4  -1   17.70    3.40
   6   4  -1   18.00    4.50
   6   4  -1   17.60    4.60
  -6  -4   1   22.50    3.40
  -6  -4   1   21.30    5.40
  -6  -4   1   23.90    5.30
  -6  -4   1   19.10    5.00
  -6  -4   1   14.30    4.70
  -6  -4   1   68.19   27.00
   5   4  -1   16.90   20.40
   5   4  -1   32.00    4.50
   5   4  -1   17.70    4.80
   5   4  -1   21.00    2.90
   5   4  -1   16.30    4.00
   5   4  -1   23.70    5.00
   5   4  -1   25.80    5.50
   5   4  -1   22.60    4.70
   5   4  -1   21.00    4.00
  -5  -4   1   20.30    4.60
  -5  -4   1   26.90    5.30
  -5  -4   1   16.60    4.10
  -5  -4   1   46.20   20.10
  -5  -4   1   24.80    5.00
  -5  -4   1   16.40    3.10
   4   4  -1   10.00    3.00
   4   4  -1   10.70    3.00
   4   4  -1   12.10    1.90
   4   4  -1   13.70    3.60
   4   4  -1    9.60    2.80
   4   4  -1    2.30   15.50
   4   4  -1    7.90    3.20
  -4  -4   1   13.10    3.30
  -4  -4   1    9.00    3.10
  -4  -4   1   11.40    2.60
  -4  -4   1   11.00    3.10
  -4  -4   1    5.10   13.80
  -4  -4   1    9.40    2.80
   3   4  -1    1.40    1.40
   3   4  -1   -0.80    1.10
   3   4  -1    4.20    1.80
   3   4  -1   12.40   11.30
   3   4  -1   -0.70    1.40
  -3  -4   1   -0.90    1.00
  -3  -4   1  -11.10   10.00
  -3  -4   1    0.10    1.00
  -3  -4   1   -0.10    1.00
  -3  -4   1    0.60    1.30
  -3  -4   1   -1.20    0.70
   2   4  -1  283.27   13.90
   2   4  -1  287.37   12.50
   2   4  -1  272.67   14.50
   2   4  -1  264.27   13.60
   2   4  -1  262.47   13.80
   2   4  -1  289.97   25.90
   2   4  -1  261.37   13.50
  -2  -4   1  245.08   24.40
  -2  -4   1  303.37   14.20
  -2  -4   1  268.97   13.40
  -2  -4   1  271.97   15.50
  -2  -4   1  279.17   13.30
  -2  -4   1  269.97   13.60
  -2  -4   1  277.57   13.90
   1   4  -1   39.30    3.80
   1   4  -1   36.40    4.10
   1   4  -1   44.80    3.90
   1   4  -1   40.70    3.70
   1   4  -1   22.40    8.20
   1   4  -1   40.60    3.60
   1   4  -1   38.70    3.70
  -1  -4   1   38.00    3.40
  -1  -4   1   39.90    3.90
  -1  -4   1   35.60    3.60
  -1  -4   1   27.00    9.10
  -1  -4   1   43.10    3.80
  -1  -4   1   44.70    4.10
  -1  -4   1   46.90    4.10
   0   4  -1  109.39    5.10
   0   4  -1  106.89    6.00
   0   4  -1  100.79    5.90
   0   4  -1  105.29    5.80
   0   4  -1  108.29    7.10
   0   4  -1  109.89    6.30
   0   4  -1  106.59   13.50
   0   4  -1  110.39    5.10
   0   4  -1   91.89    5.60
   0   4  -1  102.29    5.90
   0  -4   1  104.89    5.40
   0  -4   1  106.19    6.90
   0  -4   1   96.39    6.60
   0  -4   1  112.19    7.20
   0  -4   1  107.19    6.00
   0  -4   1   99.29    5.20
   0  -4   1  115.59    5.20
   0  -4   1  108.89    5.10
   0  -4   1   86.29    5.40
   0  -4   1  110.59    5.70
   0  -4   1  120.79   12.20
   0  -4   1  108.59    5.90
  -1   4  -1  416.76   18.70
  -1   4  -1  426.36   16.70
  -1   4  -1  434.66   16.70
  -1   4  -1  408.86   16.40
  -1   4  -1  437.26   22.30
  -1   4  -1  421.56   16.50
  -1   4  -1  421.36   16.80
  -1   4  -1  417.66   17.80
   1  -4   1  431.16   17.60
   1  -4   1  393.26   18.90
   1  -4   1  424.06   21.40
   1  -4   1  419.16   19.00
   1  -4   1  426.56   17.40
   1  -4   1  431.46   18.80
   1  -4   1  439.66   18.80
  -2   4  -1  161.88    6.60
  -2   4  -1  158.78    6.10
  -2   4  -1  162.48    6.40
  -2   4  -1  158.08    8.40
  -2   4  -1  163.18    6.40
  -2   4  -1  173.88    8.20
  -2   4  -1  158.98    8.30
  -2   4  -1  161.48    6.20
  -2   4  -1  170.68    8.30
  -2   4  -1  162.48    6.70
   2  -4   1  158.08    9.40
   2  -4   1  179.48    8.70
   2  -4   1  159.08    6.10
   2  -4   1  152.08    9.30
   2  -4   1  160.58    8.90
   2  -4   1  162.18    9.20
   2  -4   1  163.88    9.40
  -3   4  -1   80.39    5.60
  -3   4  -1   81.09    5.80
  -3   4  -1   80.29    3.20
  -3   4  -1   79.29    3.70
  -3   4  -1   84.99    3.70
  -3   4  -1   83.79    3.20
   3  -4   1   83.79    6.20
   3  -4   1   93.79    6.70
   3  -4   1   77.99    6.20
   3  -4   1   94.79    6.40
   3  -4   1   77.69    6.10
   3  -4   1   79.99    5.80
  -4   4  -1   79.69    4.30
  -4   4  -1   79.79    4.10
  -4   4  -1   82.09    6.10
  -4   4  -1   82.09    4.30
  -4   4  -1   79.19    3.80
  -4   4  -1   76.19    3.80
  -4   4  -1   67.89    7.30
  -4   4  -1   72.49    5.10
   4  -4   1   78.89    7.10
   4  -4   1   82.19    7.00
   4  -4   1   79.39    6.70
   4  -4   1   81.99    7.20
   4  -4   1   89.29    6.40
   4  -4   1   75.79    6.20
   4  -4   1   76.39    6.20
  -5   4  -1  201.78    9.20
  -5   4  -1  218.48    9.40
  -5   4  -1  183.18   15.50
  -5   4  -1  221.88   10.20
  -5   4  -1  227.78   12.50
  -5   4  -1  206.48   10.00
  -5   4  -1  200.88   10.10
  -5   4  -1  218.98   10.30
  -5   4  -1  218.78   10.10
   5  -4   1  199.98   12.50
   5  -4   1  202.88   13.10
   5  -4   1  214.88   13.30
   5  -4   1  205.38   12.40
   5  -4   1  187.38   15.00
   5  -4   1  200.78    8.90
   5  -4   1  234.78   12.00
  -6   4  -1  150.88    7.70
  -6   4  -1  145.69   17.10
  -6   4  -1  139.89    8.10
  -6   4  -1  151.88    7.80
  -6   4  -1  146.29    8.40
  -6   4  -1  150.78    8.50
  -6   4  -1  144.39    6.60
  -6   4  -1  154.48   10.80
  -6   4  -1  140.19    8.30
   6  -4   1  148.99   11.30
   6  -4   1  133.09    7.60
   6  -4   1  148.59   11.10
   6  -4   1  162.38   10.20
   6  -4   1  151.28   17.20
   6  -4   1  137.79   10.30
   6  -4   1  144.09   11.10
   6  -4   1  158.38    9.30
  -7   4  -1    2.70    2.60
  -7   4  -1    1.50    1.60
  -7   4  -1    2.30    1.70
  -7   4  -1    3.40    1.70
  -7   4  -1    1.90    1.90
  -7   4  -1    0.80    1.30
   7  -4   1   -1.00    1.80
   7  -4   1   -1.10   11.00
   7  -4   1    0.50    1.80
   7  -4   1    3.20    2.60
   7  -4   1   -2.10    2.00
  -8   4  -1    8.90    3.50
  -8   4  -1   16.40    3.00
  -8   4  -1   17.70    3.30
  -8   4  -1   12.10    4.10
  -8   4  -1   18.10    4.10
   8  -4   1   14.00    4.30
   8  -4   1   13.90    4.60
   8  -4   1   19.80    5.30
   8  -4   1   10.70    3.50
  -9   4  -1   20.20    4.50
  -9   4  -1   11.70    4.60
  -9   4  -1   22.40    4.80
  -9   4  -1   17.60    3.90
   9  -4   1   12.10    3.80
   9  -4   1    9.30    4.30
   9  -4   1   16.00    5.20
   9  -4   1   24.90    4.80
 -10   4  -1   -1.80    2.30
 -10   4  -1   -0.20    2.10
 -10   4  -1    3.00    4.30
  10  -4   1    1.50    2.70
  10  -4   1    1.00    4.10
  10  -4   1   -5.20    3.70
 -11   4  -1    2.00    4.90
 -11   4  -1   -1.50    2.70
  11  -4   1    4.40    5.50
  11  -4   1   -4.50    2.80
 -12   4  -1    5.30    5.90
 -12   4  -1    5.10    3.80
 -12   4  -1   -0.70    6.10
 -12   4  -1   -4.60    4.90
  12  -4   1    0.00    5.90
  12  -4   1    4.80    5.00
  11   3  -1    5.20    5.80
  11   3  -1   20.00    7.30
 -11  -3   1    6.50    4.80
 -11  -3   1   -2.80    5.00
 -11  -3   1    1.00    5.20
 -11  -3   1   11.50    6.20
  10   3  -1   27.60    7.80
  10   3  -1   32.40    7.40
  10   3  -1    8.60    6.80
  10   3  -1   22.50    7.70
 -10  -3   1   27.50    7.60
 -10  -3   1   14.80    5.80
 -10  -3   1    9.90    5.90
 -10  -3   1   30.00    8.30
   9   3  -1   -0.20    3.50
   9   3  -1   -3.20    4.00
   9   3  -1   -0.40    4.30
   9   3  -1   -1.60    3.20
   9   3  -1    8.30    4.40
   9   3  -1   -4.10    3.00
  -9  -3   1   -1.80    2.90
  -9  -3   1    1.00    3.10
  -9  -3   1   -3.90    3.30
  -9  -3   1    2.30    3.80
   8   3  -1    5.00    2.40
   8   3  -1    9.00    4.20
   8   3  -1    9.90    4.30
   8   3  -1    8.40    3.50
   8   3  -1    7.60    3.40
   8   3  -1    7.50    3.20
   8   3  -1    4.60    2.90
   8   3  -1    5.80    5.00
  -8  -3   1    6.40    3.90
  -8  -3   1   13.90    5.20
  -8  -3   1    8.00    4.10
  -8  -3   1   11.80    5.40
   7   3  -1   17.50    5.30
   7   3  -1   18.70    4.80
   7   3  -1    6.50   26.90
   7   3  -1   17.00    3.80
   7   3  -1   17.80    3.40
   7   3  -1   11.90    4.00
   7   3  -1   12.90    4.30
   7   3  -1   22.80    5.20
   7   3  -1   11.90    2.80
  -7  -3   1   18.00    5.20
  -7  -3   1   17.10    5.10
  -7  -3   1   14.10    4.50
  -7  -3   1   55.19   31.60
  -7  -3   1   15.70    4.80
   6   3  -1   64.09    6.70
   6   3  -1   50.59    4.80
   6   3  -1   47.80    7.50
   6   3  -1   53.99   24.80
   6   3  -1   49.60    7.00
   6   3  -1   54.99    5.50
   6   3  -1   49.40    5.90
   6   3  -1   51.29    4.90
   6   3  -1   54.19    4.80
   6   3  -1   41.00    6.20
   6   3  -1   62.19    6.90
  -6  -3   1   52.69    7.60
  -6  -3   1   66.49   25.60
  -6  -3   1   61.39    8.30
  -6  -3   1   46.70    3.90
  -6  -3   1   41.50    7.20
  -6  -3   1   65.09    6.70
   5   3  -1  228.88   12.00
   5   3  -1  215.38   11.90
   5   3  -1  244.18   14.50
   5   3  -1  231.48   14.40
   5   3  -1  280.77   36.50
   5   3  -1  230.48   13.50
   5   3  -1  241.78   14.00
   5   3  -1  223.58   13.60
   5   3  -1  234.68   11.80
  -5  -3   1  237.18   15.10
  -5  -3   1  248.58   14.60
  -5  -3   1  232.28   14.20
  -5  -3   1  255.97   36.10
  -5  -3   1  242.78   11.30
  -5  -3   1  210.88   13.50
   4   3  -1  241.88   13.30
   4   3  -1  239.48   12.20
   4   3  -1  263.47   14.00
   4   3  -1  204.38   28.90
   4   3  -1  240.28   11.20
   4   3  -1  243.38   15.40
   4   3  -1  245.38   13.60
   4   3  -1  256.27   12.60
  -4  -3   1  225.78   14.00
  -4  -3   1  246.58   31.20
  -4  -3   1  250.87   13.90
  -4  -3   1  225.58   13.20
  -4  -3   1  247.38   13.90
  -4  -3   1  239.28   11.50
   3   3  -1  540.35   22.50
   3   3  -1  475.05   22.10
   3   3  -1  477.45   19.30
   3   3  -1  575.74   37.60
   3   3  -1  492.85   22.20
   3   3  -1  504.55   22.10
   3   3  -1  496.05   22.90
  -3  -3   1  489.45   22.30
  -3  -3   1  482.55   22.70
  -3  -3   1  495.35   27.10
  -3  -3   1  500.75   20.70
  -3  -3   1  481.85   21.90
  -3  -3   1  481.75   35.40
   2   3  -1    9.50    7.40
   2   3  -1    2.70    1.30
   2   3  -1    3.60    1.50
   2   3  -1    3.70    1.30
   2   3  -1    1.70    1.10
   2   3  -1    4.40    1.50
  -2  -3   1    2.40    1.20
  -2  -3   1   -0.30    5.90
  -2  -3   1    1.90    1.10
  -2  -3   1    4.60    1.70
  -2  -3   1    1.90    1.20
  -2  -3   1    2.80    1.20
   1   3  -1   67.29    4.40
   1   3  -1   67.49    4.60
   1   3  -1   74.19   11.30
   1   3  -1   73.79    3.80
   1   3  -1   71.79    5.10
   1   3  -1   71.19    4.60
   1   3  -1   70.49    4.60
   1   3  -1   69.59    4.60
  -1  -3   1   65.19    4.30
  -1  -3   1   66.09    4.70
  -1  -3   1   77.39    4.80
  -1  -3   1   69.09    4.80
  -1  -3   1   61.39    4.40
  -1  -3   1   60.09   10.90
  -1  -3   1   66.29    4.60
  -1  -3   1   71.69    3.70
   0   3  -1  337.17   13.90
   0   3  -1  352.36   14.30
   0   3  -1  350.26   14.10
   0   3  -1  344.47   13.90
   0   3  -1  326.97   15.00
   0   3  -1  339.87   13.10
   0   3  -1  339.57   14.10
   0   3  -1  345.07   14.00
   0   3  -1  339.37   19.60
   0   3  -1  355.36   13.30
   0  -3   1  338.97   13.30
   0  -3   1  345.47   14.40
   0  -3   1  343.07   15.10
   0  -3   1  327.37   15.10
   0  -3   1  345.77   14.00
   0  -3   1  344.17   14.20
   0  -3   1  358.56   13.20
   0  -3   1  344.67   15.00
   0  -3   1  354.06   19.70
   0  -3   1  321.17   13.90
   0  -3   1  363.26   13.60
  -1   3  -1   40.70    2.70
  -1   3  -1   47.00    2.40
  -1   3  -1   43.10    2.30
  -1   3  -1   45.90    2.10
  -1   3  -1   41.90    2.10
  -1   3  -1   44.30    2.50
  -1   3  -1   42.60    2.40
  -1   3  -1   36.90    4.80
  -1   3  -1   44.90    3.10
   1  -3   1   44.80    3.10
   1  -3   1   52.79    5.50
   1  -3   1   44.40    3.20
   1  -3   1   49.00    3.60
   1  -3   1   48.80    3.80
   1  -3   1   44.70    3.60
   1  -3   1   40.40    3.60
  -2   3  -1  215.18    7.30
   2  -3   1  198.38    9.50
   2  -3   1  187.68    9.70
   2  -3   1  197.58   10.10
   2  -3   1  175.78    9.70
   2  -3   1  191.18    9.80
   2  -3   1  195.88   10.00
  -3   3  -1   26.70    1.70
  -3   3  -1   29.50    4.30
  -3   3  -1   25.20    2.90
  -3   3  -1   28.20    1.70
  -3   3  -1   30.20    1.70
  -3   3  -1   24.50    2.70
  -3   3  -1   26.30    1.70
  -3   3  -1   25.50    1.90
  -3   3  -1   28.10    2.00
   3  -3   1   22.30    3.60
   3  -3   1   25.50    1.60
   3  -3   1   24.40    3.60
   3  -3   1   28.60    3.80
   3  -3   1   26.50    3.70
   3  -3   1   29.70    4.30
   3  -3   1   33.20    3.20
   3  -3   1   32.20    3.30
  -4   3  -1    6.20    1.40
  -4   3  -1    8.90    1.40
  -4   3  -1    6.20    1.30
  -4   3  -1    7.00    1.40
  -4   3  -1    5.40    1.10
  -4   3  -1   10.40    5.10
  -4   3  -1    6.70    2.10
  -4   3  -1    3.90    1.20
   4  -3   1    8.00    2.00
   4  -3   1    9.00    2.30
   4  -3   1    4.60    2.00
   4  -3   1    6.60    1.90
  -5   3  -1    2.60    1.30
  -5   3  -1    1.60    0.70
  -5   3  -1    1.80    1.70
  -5   3  -1    2.60    1.30
  -5   3  -1    2.20    0.90
  -5   3  -1    1.90    1.20
  -5   3  -1    4.90    1.60
  -5   3  -1    2.70    1.20
  -5   3  -1    1.70    0.40
  -5   3  -1    2.30    0.60
  -5   3  -1   -1.10    6.70
   5  -3   1    4.00    1.30
   5  -3   1    4.10    1.80
   5  -3   1    1.00    0.90
   5  -3   1    3.10    2.10
   5  -3   1    2.50    2.00
   5  -3   1   -0.40    6.50
   5  -3   1    4.50    1.60
   5  -3   1    1.60    1.50
  -6   3  -1  170.98    9.90
  -6   3  -1  180.78   12.20
  -6   3  -1  147.49   20.50
  -6   3  -1  177.88   10.20
  -6   3  -1  175.08    9.80
  -6   3  -1  177.08    9.30
  -6   3  -1  173.08    9.40
   6  -3   1  167.58   11.10
   6  -3   1  164.68    9.50
   6  -3   1  178.58   12.10
   6  -3   1  168.28    9.00
   6  -3   1  171.28   12.00
   6  -3   1  171.78   12.20
   6  -3   1  166.68   20.80
   6  -3   1  185.18   10.50
  -7   3  -1   89.49   19.60
  -7   3  -1  117.19    8.40
  -7   3  -1  100.79    7.60
  -7   3  -1  122.39    8.50
  -7   3  -1  109.49   10.10
  -7   3  -1  114.39    8.20
   7  -3   1  121.49   10.40
   7  -3   1  117.29    9.40
   7  -3   1  119.49   21.20
   7  -3   1  132.79   10.90
   7  -3   1  112.49    7.40
  -8   3  -1   42.20    7.80
  -8   3  -1   63.19    6.10
  -8   3  -1   60.09    6.40
  -8   3  -1   70.99    6.80
   8  -3   1   43.30    7.70
   8  -3   1   54.49    8.30
   8  -3   1   58.59    6.10
   8  -3   1   62.79    8.50
  -9   3  -1   14.70    3.80
  -9   3  -1   16.40    6.00
  -9   3  -1   15.20    4.60
  -9   3  -1   12.10    4.00
   9  -3   1    7.70    3.60
   9  -3   1    9.90    4.20
   9  -3   1   14.40    5.10
   9  -3   1    6.40    3.20
 -10   3  -1   -0.30    3.30
 -10   3  -1    1.30    3.50
 -10   3  -1    8.40    5.40
 -10   3  -1    2.20    3.00
  10  -3   1    0.60    3.40
  10  -3   1    2.10    2.60
 -11   3  -1    8.30    5.40
 -11   3  -1    6.00    3.40
 -11   3  -1   -2.90    4.10
  11  -3   1    0.90    3.60
  11  -3   1    3.40    4.70
  11  -3   1    1.50    3.40
 -12   3  -1   -6.60    3.80
 -12   3  -1    6.80    6.30
 -12   3  -1    4.50    6.90
 -12   3  -1    1.30    3.50
  12  -3   1    5.10    6.90
  12  -3   1    0.80    5.20
  12  -3   1    0.70    6.40
  11   2  -1    6.60    9.00
  11   2  -1    4.50    5.50
  11   2  -1   -2.70    4.60
  11   2  -1    6.40    4.20
 -11  -2   1    0.00    4.00
 -11  -2   1    8.20    4.60
 -11  -2   1   12.10    7.90
 -11  -2   1   -4.70    4.90
  10   2  -1    5.00    6.20
  10   2  -1    6.50    4.00
  10   2  -1   -3.40    3.20
  10   2  -1   -1.80    4.70
  10   2  -1    4.70    4.90
 -10  -2   1   -0.50    3.90
 -10  -2   1   -4.40    3.70
 -10  -2   1    6.10    5.50
   9   2  -1   28.50    7.10
   9   2  -1   38.80    8.30
   9   2  -1   17.60    4.60
   9   2  -1   25.60    6.40
   9   2  -1   32.00    6.90
   9   2  -1   22.50    5.50
  -9  -2   1   32.90    7.00
  -9  -2   1   30.90    8.00
  -9  -2   1   31.10    7.20
  -9  -2   1   39.50    7.40
   8   2  -1   30.80    6.20
   8   2  -1   35.90    7.40
   8   2  -1   20.50    5.20
   8   2  -1   28.40    7.10
   8   2  -1   18.30    3.10
   8   2  -1   27.10    6.30
   8   2  -1   40.20    6.80
   8   2  -1   36.90    6.20
  -8  -2   1   33.40    6.40
  -8  -2   1   33.30    6.90
  -8  -2   1   27.90    6.60
  -8  -2   1   27.40    6.40
   7   2  -1   32.60    5.50
   7   2  -1   24.50    4.90
   7   2  -1   36.30    5.30
   7   2  -1   30.90    5.40
   7   2  -1   27.70    3.50
   7   2  -1   32.10    5.60
   7   2  -1   32.40    3.50
   7   2  -1   35.40    4.80
   7   2  -1   31.30    6.20
   7   2  -1   31.40   25.30
  -7  -2   1   22.60    6.50
  -7  -2   1   31.30    6.00
  -7  -2   1   54.59   27.20
  -7  -2   1   37.20    6.60
  -7  -2   1   29.70    6.70
   6   2  -1   40.30    6.70
   6   2  -1   49.40   21.40
   6   2  -1   44.10    4.90
   6   2  -1   42.20    6.20
   6   2  -1   34.50    3.50
   6   2  -1   41.80    4.00
   6   2  -1   39.00    3.70
   6   2  -1   39.70    5.90
   6   2  -1   47.40    6.90
   6   2  -1   50.99    6.80
  -6  -2   1   34.70    6.40
  -6  -2   1   39.10    2.80
  -6  -2   1   55.69   21.10
  -6  -2   1   42.10    6.50
  -6  -2   1   47.60    7.00
  -6  -2   1   38.40    6.10
   5   2  -1    3.30    1.50
   5   2  -1    5.20    2.40
   5   2  -1   -9.60   13.20
   5   2  -1    5.60    2.10
   5   2  -1    4.80    1.90
   5   2  -1    4.40    1.50
   5   2  -1    0.80    1.10
   5   2  -1    3.30    2.30
   5   2  -1    3.00    1.70
   5   2  -1    4.10    2.20
  -5  -2   1    7.30   13.10
  -5  -2   1    1.40    1.70
  -5  -2   1    5.10    2.00
  -5  -2   1    3.70    2.00
  -5  -2   1    2.50    1.80
   4   2  -1   69.79   17.50
   4   2  -1   57.99    4.40
   4   2  -1   55.79    5.20
   4   2  -1   57.19    5.60
   4   2  -1   71.59    4.70
   4   2  -1   60.79    4.40
   4   2  -1   55.39    5.00
   4   2  -1   55.19    5.50
  -4  -2   1   57.19    5.30
  -4  -2   1   52.99    5.20
  -4  -2   1   51.09   14.80
   3   2  -1    6.70    1.30
   3   2  -1    4.50    2.00
   3   2  -1    4.10    1.60
   3   2  -1    6.10    1.60
   3   2  -1    4.50    1.60
   3   2  -1    6.10    2.00
   3   2  -1    6.60    7.20
   3   2  -1    6.70    1.90
  -3  -2   1    2.90    7.30
  -3  -2   1    7.40    2.30
  -3  -2   1    4.60    1.70
  -3  -2   1    4.50    1.20
  -3  -2   1    2.50    1.50
  -3  -2   1    4.30    1.70
   2   2  -1  950.00   48.30
   2   2  -1  964.40   36.00
   2   2  -1 1009.30   37.90
   2   2  -1  951.20   38.30
   2   2  -1  953.30   37.80
   2   2  -1 1012.90   38.10
   2   2  -1  941.11   37.70
  -2  -2   1 1046.90   54.39
  -2  -2   1  972.10   38.00
  -2  -2   1  972.50   38.50
  -2  -2   1 1010.00   36.90
  -2  -2   1  959.50   38.00
  -2  -2   1 1092.89   36.20
  -2  -2   1  936.81   37.70
   1   2  -1  257.17   11.60
   1   2  -1  237.18   11.00
   1   2  -1  243.88   11.50
   1   2  -1  270.67   11.10
   1   2  -1  259.67   11.10
   1   2  -1  249.08   17.00
   1   2  -1  255.57   10.20
   1   2  -1  251.67   11.10
  -1  -2   1  262.57   11.50
  -1  -2   1  265.57   11.10
  -1  -2   1  270.07   11.10
  -1  -2   1  241.88   11.00
  -1  -2   1  259.67   11.20
  -1  -2   1  242.98   17.00
  -1  -2   1  245.68   10.90
  -1  -2   1  276.27   10.20
   0   2  -1  883.41   33.90
   0   2  -1  853.31   32.90
   0   2  -1  922.51   33.30
   0   2  -1  893.21   37.50
   0   2  -1  871.41   33.10
   0   2  -1  913.01   33.20
   0   2  -1  904.71   33.10
   0   2  -1  919.11   32.70
   0   2  -1  894.51   33.00
   0   2  -1  920.91   33.00
   0   2  -1  884.11   33.40
   0   2  -1  989.40   33.60
   0   2  -1  882.41   32.40
   0  -2   1  932.91   33.40
   0  -2   1  862.01   32.70
   0  -2   1  908.91   32.80
   0  -2   1  909.91   34.10
   0  -2   1  890.71   34.00
   0  -2   1  946.21   33.30
   0  -2   1  973.00   32.40
   0  -2   1  856.31   33.00
   0  -2   1  890.31   33.40
   0  -2   1  853.11   33.50
   0  -2   1  885.21   37.30
   0  -2   1  877.31   33.80
   1  -2   1  906.61   33.50
   1  -2   1  882.31   34.30
   1  -2   1  897.91   33.30
   1  -2   1  863.01   33.20
  -2   2  -1  351.66   13.40
  -2   2  -1  355.46   13.30
  -2   2  -1  365.56   13.40
  -2   2  -1  365.86   15.10
  -2   2  -1  372.16   14.30
  -2   2  -1  352.56   13.00
  -2   2  -1  340.67   13.40
  -2   2  -1  349.96   15.80
   2  -2   1  374.76   16.00
   2  -2   1  344.57   15.00
   2  -2   1  361.86   15.50
   2  -2   1  366.36   13.30
   2  -2   1  326.57   14.80
   2  -2   1  371.96   15.50
   2  -2   1  361.56   15.20
   2  -2   1  361.96   15.00
  -3   2  -1 2069.19   84.39
  -3   2  -1 2145.99   78.49
  -3   2  -1 2273.77   77.99
  -3   2  -1 2174.48   77.89
  -3   2  -1 2042.00   78.29
  -3   2  -1 2256.87   80.59
  -3   2  -1 2112.89   78.09
  -3   2  -1 2111.19   78.09
  -3   2  -1 2082.39   78.29
   3  -2   1 2261.47   79.59
   3  -2   1 2275.17   78.79
   3  -2   1 2342.37   79.49
   3  -2   1 2086.99   79.79
   3  -2   1 2079.29   80.49
   3  -2   1 2170.98   80.79
   3  -2   1 2128.79   84.49
   3  -2   1 2126.99   80.29
  -4   2  -1  291.27   23.50
  -4   2  -1  263.27   12.30
  -4   2  -1  247.48   12.00
  -4   2  -1  263.97   12.40
  -4   2  -1  286.27   14.50
  -4   2  -1  264.67   12.30
  -4   2  -1  296.17   12.90
   4  -2   1  293.37   13.00
   4  -2   1  275.47   14.30
   4  -2   1  274.27   14.40
   4  -2   1  299.27   13.30
   4  -2   1  272.27   14.10
   4  -2   1  276.57   10.70
   4  -2   1  265.87   19.70
   4  -2   1  272.87   13.60
   4  -2   1  286.97   12.20
   4  -2   1  306.97   12.80
  -5   2  -1  365.16   17.10
  -5   2  -1  385.76   18.40
  -5   2  -1  404.16   17.40
  -5   2  -1  335.77   26.80
  -5   2  -1  381.16   17.60
  -5   2  -1  386.06   16.80
   5  -2   1  408.86   19.80
   5  -2   1  383.06   17.10
   5  -2   1  389.46   28.10
   5  -2   1  362.46   16.50
   5  -2   1  379.46   19.10
   5  -2   1  387.76   17.80
   5  -2   1  359.46   19.00
   5  -2   1  422.96   18.80
  -6   2  -1   10.80    3.20
  -6   2  -1   12.40    2.60
  -6   2  -1   11.60    2.80
  -6   2  -1   11.00    2.70
  -6   2  -1    9.90    2.60
  -6   2  -1   18.50   12.50
   6  -2   1    9.10    2.50
   6  -2   1   15.00    3.90
   6  -2   1   44.50   13.10
   6  -2   1   13.70    3.20
   6  -2   1    5.80    1.40
   6  -2   1    9.40    2.80
   6  -2   1    9.50    2.90
   6  -2   1   12.50    2.60
   6  -2   1   10.50    3.10
  -7   2  -1   21.20    4.20
  -7   2  -1   25.10   15.90
  -7   2  -1   19.60    3.90
  -7   2  -1   16.10    3.90
  -7   2  -1   11.80    4.20
  -7   2  -1   17.40    3.30
   7  -2   1    9.50    3.80
   7  -2   1   11.00    3.70
   7  -2   1   13.00    3.10
   7  -2   1   13.20    2.00
   7  -2   1   11.50   15.20
   7  -2   1   16.30    3.00
   7  -2   1    9.40    2.10
   7  -2   1   11.40    3.60
  -8   2  -1   28.50    7.10
  -8   2  -1   25.40    4.80
  -8   2  -1   20.80    4.50
  -8   2  -1   30.90    5.60
   8  -2   1   30.40    5.80
   8  -2   1   30.40    5.90
   8  -2   1   27.70    4.10
   8  -2   1   31.50    4.60
   8  -2   1   28.40    6.20
   8  -2   1   30.80    5.60
  -9   2  -1   -2.20    2.50
  -9   2  -1   -3.90    1.70
  -9   2  -1   -1.20    2.60
  -9   2  -1   -1.90    1.70
   9  -2   1   -3.40    2.50
   9  -2   1   -3.40    2.50
   9  -2   1   -0.80    3.50
   9  -2   1    1.40    2.60
 -10   2  -1   13.90    4.00
 -10   2  -1   12.80    5.40
 -10   2  -1   20.20    5.60
 -10   2  -1   21.20    7.10
  10  -2   1    9.00    5.10
  10  -2   1   16.40    5.50
  10  -2   1   19.00    6.10
 -11   2  -1   -1.50    3.00
 -11   2  -1   -4.30    4.90
 -11   2  -1   -5.80    3.90
  11  -2   1    1.50    4.80
  11  -2   1   -0.60    5.30
  11  -2   1   -3.60    3.10
 -12   2  -1   -3.10    5.70
 -12   2  -1   10.10    4.20
 -12   2  -1    1.90    5.00
 -12   2  -1   -2.20    5.30
  12  -2   1   11.40    6.60
  12  -2   1   -0.10    5.10
  12  -2   1    5.40    4.60
 -12  -1   1   -2.70    4.40
 -12  -1   1    4.30    7.60
  11   1  -1    1.50    5.10
  11   1  -1   -2.70    3.40
  11   1  -1    4.20    7.60
  11   1  -1   17.10    6.00
  11   1  -1   -8.50    4.10
 -11  -1   1    9.00    4.90
 -11  -1   1    7.30    5.60
  10   1  -1    3.90    3.30
  10   1  -1   -2.20    4.60
  10   1  -1   -0.10    3.50
  10   1  -1    3.50    3.80
  10   1  -1   -7.60    3.90
 -10  -1   1   -2.10    2.60
 -10  -1   1   -0.10    3.60
 -10  -1   1    1.30    4.70
   9   1  -1    4.20    4.00
   9   1  -1    4.10    4.40
   9   1  -1    0.90    2.90
   9   1  -1   -2.30    2.50
   9   1  -1   -0.10    2.90
   9   1  -1    0.40    2.50
  -9  -1   1   -2.60    2.60
  -9  -1   1    1.50    3.10
  -9  -1   1   -1.60    2.60
  -9  -1   1   -1.80    2.30
   8   1  -1   22.50    5.60
   8   1  -1   36.00    7.20
   8   1  -1   32.30    6.70
   8   1  -1   34.20    5.90
   8   1  -1   20.70    4.90
   8   1  -1   29.20    5.20
   8   1  -1   35.20    6.70
   8   1  -1   23.10    3.50
  -8  -1   1   25.30    5.50
  -8  -1   1   33.80    6.80
  -8  -1   1   24.30    5.50
   7   1  -1   12.30    3.40
   7   1  -1    8.80    3.50
   7   1  -1   -7.10   20.60
   7   1  -1   11.00    2.90
   7   1  -1   11.20    3.60
   7   1  -1    7.30    3.20
   7   1  -1   10.70    2.40
   7   1  -1    7.90    2.70
  -7  -1   1    9.80    3.90
  -7  -1   1    9.30    3.10
  -7  -1   1    3.60   20.60
  -7  -1   1    8.00    2.80
  -7  -1   1    8.10    3.50
   6   1  -1   64.69    6.00
   6   1  -1   75.59    6.50
   6   1  -1   70.39    7.00
   6   1  -1   74.69    6.50
   6   1  -1   70.89    7.10
   6   1  -1   78.69    7.20
   6   1  -1   57.89   20.80
   6   1  -1   66.79    3.80
   6   1  -1   67.29    4.10
  -6  -1   1   81.39    8.20
  -6  -1   1  116.59   25.10
  -6  -1   1   70.29    6.70
  -6  -1   1   66.19    6.50
  -6  -1   1   67.49    6.90
   5   1  -1  101.09    7.80
   5   1  -1  106.29    7.30
   5   1  -1  108.49    8.10
   5   1  -1  101.79    7.40
   5   1  -1   98.09    5.40
   5   1  -1  118.69   20.60
   5   1  -1   96.69    7.50
   5   1  -1   99.59    8.20
   5   1  -1   99.49    5.20
  -5  -1   1   99.29   19.50
  -5  -1   1   93.19    8.10
  -5  -1   1  101.59    7.70
  -5  -1   1   87.29    7.40
  -5  -1   1   99.89    8.30
  -5  -1   1   98.09    4.60
   4   1  -1   24.60    2.40
   4   1  -1   27.80    4.00
   4   1  -1   24.40    3.80
   4   1  -1   29.20    4.40
   4   1  -1   23.50    3.50
   4   1  -1   17.20   10.30
   4   1  -1   28.00    3.80
   4   1  -1   33.30    2.90
   4   1  -1   30.80    4.10
   4   1  -1   27.30    3.90
  -4  -1   1   29.30   10.30
  -4  -1   1   27.70    4.20
  -4  -1   1   30.70    4.40
  -4  -1   1   27.30    4.00
  -4  -1   1   26.60    4.20
   3   1  -1  126.49    7.40
   3   1  -1  143.59    8.10
   3   1  -1  135.09    7.80
   3   1  -1  135.59   17.60
   3   1  -1  127.69    7.00
   3   1  -1  144.09    7.70
   3   1  -1  135.99    7.50
   3   1  -1  126.19    6.40
   3   1  -1  130.69    6.40
   3   1  -1  138.99    7.40
  -3  -1   1  142.69    8.30
  -3  -1   1  134.89   17.40
  -3  -1   1  135.89    7.60
  -3  -1   1  132.49    7.70
  -3  -1   1  122.29    7.60
   2   1  -1  840.62   32.70
   2   1  -1  854.51   33.00
   2   1  -1  862.31   32.10
   2   1  -1  842.32   33.30
   2   1  -1  854.41   32.10
   2   1  -1  856.41   32.10
   2   1  -1  957.20   42.60
   2   1  -1  829.22   32.80
   2   1  -1  837.92   32.90
  -2  -1   1  875.11   33.50
  -2  -1   1  942.11   32.30
  -2  -1   1  806.22   32.90
  -2  -1   1  850.71   32.90
  -2  -1   1  832.22   33.00
  -2  -1   1  914.51   33.10
  -2  -1   1  867.51   41.70
  -2  -1   1  846.92   31.40
   1   1  -1  530.15   19.80
   1   1  -1  568.74   19.60
   1   1  -1  538.85   20.00
   1   1  -1  520.95   20.00
   1   1  -1  506.15   25.10
   1   1  -1  506.45   19.80
   1   1  -1  510.05   19.90
   1   1  -1  502.15   19.80
   1   1  -1  488.15   20.10
   1   1  -1  538.65   19.90
   1   1  -1  491.25   19.80
   1   1  -1  557.74   20.30
   1   1  -1  516.05   19.80
  -1  -1   1  556.94   19.90
  -1  -1   1  540.05   20.20
  -1  -1   1  491.25   19.80
  -1  -1   1  477.15   20.00
  -1  -1   1  497.15   19.80
  -1  -1   1  484.65   19.90
  -1  -1   1  510.95   25.00
  -1  -1   1  553.34   19.90
  -1  -1   1  523.75   19.30
  -1  -1   1  481.45   19.80
  -1  -1   1  561.34   19.90
  -1   1  -1   20.20    1.40
  -1   1  -1   18.40    1.10
  -1   1  -1   19.10    2.50
  -1   1  -1   19.30    1.10
  -1   1  -1   22.20    1.70
  -1   1  -1   19.80    1.60
  -1   1  -1   19.20    1.50
  -1   1  -1   19.70    0.90
  -1   1  -1   19.10    1.10
  -1   1  -1   20.60    1.70
  -1   1  -1   19.70    1.30
  -1   1  -1   20.50    1.70
  -1   1  -1   20.60    1.80
  -1   1  -1   17.60    0.90
  -1   1  -1   15.70    1.30
  -1   1  -1   19.50    1.50
  -1   1  -1   18.00    1.00
   1  -1   1   20.20    1.50
   1  -1   1   19.80    1.70
   1  -1   1   17.30    1.40
   1  -1   1   16.00    2.40
   1  -1   1   19.90    1.60
   1  -1   1   18.90    1.70
   1  -1   1   18.50    1.00
   1  -1   1   19.90    1.70
   1  -1   1   19.70    1.10
   1  -1   1   19.10    1.00
   1  -1   1   15.90    1.30
  -2   1  -1  283.77   11.50
  -2   1  -1  284.77   11.80
  -2   1  -1  293.77   11.60
  -2   1  -1  278.97   11.10
  -2   1  -1  296.57   10.80
  -2   1  -1  308.67   11.80
  -2   1  -1  299.47   16.30
  -2   1  -1  285.87   11.80
  -2   1  -1  286.97   11.70
  -2   1  -1  285.77   11.70
  -2   1  -1  301.47   13.00
  -2   1  -1  296.07   12.40
   2  -1   1  324.17   13.10
   2  -1   1  278.27   11.10
   2  -1   1  298.57   11.90
   2  -1   1  307.17   11.40
   2  -1   1  281.17   12.20
   2  -1   1  265.77   11.00
   2  -1   1  286.67   12.20
   2  -1   1  282.67   12.50
   2  -1   1  304.67   11.80
   2  -1   1  294.97   12.80
   2  -1   1  278.67   11.50
   2  -1   1  267.07   11.60
   2  -1   1  298.97   16.30
   2  -1   1  294.77   12.00
  -3   1  -1   69.59    4.50
  -3   1  -1   72.09    5.50
  -3   1  -1   67.09    4.20
  -3   1  -1   75.69    4.60
  -3   1  -1   72.39    3.00
  -3   1  -1   68.49    4.50
  -3   1  -1   75.29   10.70
   3  -1   1   77.39    4.00
   3  -1   1   73.19    4.30
   3  -1   1   68.69    5.20
   3  -1   1   67.19    4.20
   3  -1   1   72.79   10.70
   3  -1   1   78.09    4.90
   3  -1   1   77.19    5.10
   3  -1   1   70.49    5.10
   3  -1   1   70.39    4.10
   3  -1   1   70.49    5.20
   3  -1   1   71.59    3.90
  -4   1  -1   11.50    2.70
  -4   1  -1    9.90    7.10
  -4   1  -1   14.50    2.50
  -4   1  -1   11.10    2.30
  -4   1  -1   15.70    2.60
  -4   1  -1   10.10    2.20
   4  -1   1   12.00    2.30
   4  -1   1   12.30    2.60
   4  -1   1   13.70    2.00
   4  -1   1    9.20    1.90
   4  -1   1   12.20    2.80
   4  -1   1   10.80    2.60
   4  -1   1   15.40    2.80
   4  -1   1   12.10    2.00
   4  -1   1   14.20    2.70
   4  -1   1   14.90    7.20
  -5   1  -1  126.89   19.80
  -5   1  -1  133.09    8.50
  -5   1  -1  123.99    8.00
  -5   1  -1  116.49    9.20
  -5   1  -1  142.59    8.30
  -5   1  -1  121.89    8.00
   5  -1   1  121.29    8.80
   5  -1   1  131.29    9.00
   5  -1   1  120.29    7.60
   5  -1   1  132.59    7.20
   5  -1   1  131.09    6.90
   5  -1   1  112.49   18.70
   5  -1   1  130.39    8.90
   5  -1   1  126.59    8.40
   5  -1   1  112.89    7.20
   5  -1   1  142.19    8.40
   5  -1   1  130.89    9.30
  -6   1  -1  141.29   22.80
  -6   1  -1  153.48    9.80
  -6   1  -1  135.59   11.00
  -6   1  -1  155.48    9.80
  -6   1  -1  152.68   10.00
   6  -1   1  134.99    7.80
   6  -1   1  144.29    9.70
   6  -1   1  145.39   23.20
   6  -1   1  154.08    9.30
   6  -1   1  139.19   10.40
   6  -1   1  154.48    9.70
   6  -1   1  135.49    9.60
   6  -1   1  155.38    8.40
   6  -1   1  149.79   11.00
   6  -1   1  160.48   10.80
  -7   1  -1  327.97   17.50
  -7   1  -1  345.47   17.90
  -7   1  -1  346.37   37.30
  -7   1  -1  328.27   20.20
  -7   1  -1  328.67   18.10
  -7   1  -1  307.47   17.30
   7  -1   1  320.47   14.60
   7  -1   1  326.67   18.80
   7  -1   1  320.57   16.60
   7  -1   1  305.37   18.30
   7  -1   1  337.97   19.60
   7  -1   1  318.97   18.60
   7  -1   1  292.07   17.30
   7  -1   1  299.47   35.80
   7  -1   1  333.67   15.30
  -8   1  -1   49.70    7.50
  -8   1  -1   44.50    7.20
  -8   1  -1   53.69    8.90
  -8   1  -1   41.50    6.60
   8  -1   1   46.00    6.20
   8  -1   1   40.90    7.10
   8  -1   1   45.50    6.60
   8  -1   1   42.00    7.20
   8  -1   1   39.20    6.40
  -9   1  -1    0.70    3.20
  -9   1  -1    9.90    4.10
  -9   1  -1    1.60    3.90
  -9   1  -1    7.00    3.60
   9  -1   1    2.50    4.00
   9  -1   1    4.40    3.60
   9  -1   1    2.30    3.40
   9  -1   1    4.20    3.90
   9  -1   1    4.50    2.40
   9  -1   1   13.50    4.30
 -10   1  -1   -1.30    3.20
 -10   1  -1   -1.40    2.80
 -10   1  -1   -4.30    4.00
 -10   1  -1   -4.80    2.90
  10  -1   1   -2.00    5.30
  10  -1   1    0.60    4.00
  10  -1   1    1.30    3.40
  10  -1   1    0.50    3.50
 -11   1  -1   -1.30    4.30
 -11   1  -1   -0.70    3.60
 -11   1  -1   -2.60    4.90
  11  -1   1    1.50    4.30
  11  -1   1   -3.40    4.50
  11  -1   1   -2.60    4.30
 -12   1  -1    2.50    5.50
 -12   1  -1   -6.70    5.50
  12  -1   1    0.80    5.20
  12  -1   1   -4.70    5.50
  12   0  -1   -7.70    5.30
 -12   0   1    1.10    5.00
 -12   0   1    3.50    6.30
 -12   0   1    5.00    6.30
  11   0  -1    7.00    8.20
  11   0  -1    6.80    5.10
  11   0  -1    0.10    3.50
  11   0  -1   -2.30    3.90
 -11   0   1   -2.80    3.80
 -11   0   1    0.20    5.10
 -11   0   1    4.00    4.00
 -11   0   1    8.80    5.20
  10   0  -1    7.00    4.50
  10   0  -1   -3.50    3.00
  10   0  -1    1.40    4.70
  10   0  -1    1.70    5.20
  10   0  -1    0.60    3.20
  10   0  -1    0.10    3.80
 -10   0   1    0.60    3.30
 -10   0   1   -1.30    3.30
 -10   0   1   -3.90    4.00
   9   0  -1    2.40    2.60
   9   0  -1    0.40    3.00
   9   0  -1    6.10    2.90
   9   0  -1    3.40    2.50
   9   0  -1    1.60    2.30
   9   0  -1   -3.00    2.50
   9   0  -1   -1.20    2.90
  -9   0   1    2.10    3.10
  -9   0   1    0.60    3.20
  -9   0   1    1.80    2.10
  -9   0   1   -2.30    2.50
   8   0  -1   28.80    6.30
   8   0  -1   26.80    6.10
   8   0  -1   26.40    5.00
   8   0  -1   40.20    6.40
   8   0  -1   35.80    6.40
   8   0  -1   35.80    5.80
   8   0  -1   29.10    4.10
   8   0  -1   30.70    4.70
   8   0  -1   38.20    7.20
  -8   0   1   38.60    6.60
  -8   0   1   28.50    5.70
  -8   0   1   35.40    6.20
  -8   0   1   28.80    5.80
   7   0  -1   81.29    7.50
   7   0  -1   60.79    7.40
   7   0  -1   55.89   20.20
   7   0  -1   78.89    7.10
   7   0  -1   65.89    7.20
   7   0  -1   77.69    5.70
   7   0  -1   83.79    7.80
   7   0  -1   76.69    6.40
   7   0  -1   75.89    6.90
  -7   0   1   80.39    7.40
  -7   0   1   73.89    7.50
  -7   0   1  104.49   24.50
  -7   0   1   63.79    9.20
  -7   0   1   81.49    7.40
   6   0  -1   -2.10    1.10
   6   0  -1    0.70    1.20
   6   0  -1    0.20    1.70
   6   0  -1    0.00    1.60
   6   0  -1    2.30    1.20
   6   0  -1    0.10    1.90
   6   0  -1    2.60    1.70
   6   0  -1   -5.60   20.10
   6   0  -1   -1.00    1.00
  -6   0   1   -2.10    1.00
  -6   0   1    0.40    1.40
  -6   0   1   -7.30   13.40
  -6   0   1    0.60    1.60
  -6   0   1    0.10    1.20
   5   0  -1   23.60    1.80
   5   0  -1   17.70    3.40
   5   0  -1    8.10   10.40
   5   0  -1   27.40    4.50
   5   0  -1   22.00    3.40
   5   0  -1   20.20    3.80
   5   0  -1   18.10    3.30
   5   0  -1   25.10    4.00
   5   0  -1   20.50    3.50
  -5   0   1   15.20    3.50
  -5   0   1   21.30    3.60
  -5   0   1   17.50   11.50
  -5   0   1   29.80    4.50
  -5   0   1   21.40    3.80
  -5   0   1   15.30    3.20
   4   0  -1 1280.77   52.39
   4   0  -1 1327.07   51.49
   4   0  -1 1377.76   52.59
   4   0  -1 1373.46   52.69
   4   0  -1 1323.27   52.09
   4   0  -1 1339.27   51.59
   4   0  -1 1442.06   65.99
   4   0  -1 1373.16   48.70
   4   0  -1 1373.76   51.29
   4   0  -1 1364.36   49.40
  -4   0   1 1351.86   53.19
  -4   0   1 1335.37   51.99
  -4   0   1 1410.36   52.39
  -4   0   1 1384.36   65.99
  -4   0   1 1381.56   51.89
  -4   0   1 1274.97   51.79
   3   0  -1  836.32   33.40
   3   0  -1  911.31   31.50
   3   0  -1  837.82   33.50
   3   0  -1  899.51   32.90
   3   0  -1  844.12   33.10
   3   0  -1  844.92   33.30
   3   0  -1  812.62   30.90
   3   0  -1  842.92   32.50
   3   0  -1  843.92   42.60
  -3   0   1  844.02   42.80
  -3   0   1  819.52   33.00
  -3   0   1  841.42   33.00
  -3   0   1  875.71   32.90
  -3   0   1  837.82   33.70
  -3   0   1  798.92   32.80
  -3   0   1  825.62   31.20
  -3   0   1  885.91   30.60
   2   0  -1    4.70    3.50
   2   0  -1    7.10    1.70
   2   0  -1    8.80    1.50
   2   0  -1    7.70    1.50
   2   0  -1    7.30    1.50
   2   0  -1    7.50    1.10
   2   0  -1    9.70    1.50
   2   0  -1    8.20    0.90
   2   0  -1    6.80    1.60
   2   0  -1    6.50    1.40
  -2   0   1    7.10    1.30
  -2   0   1    6.40    1.40
  -2   0   1    6.90    0.80
  -2   0   1    6.30    1.40
  -2   0   1    6.10    1.40
  -2   0   1    7.90    1.10
  -2   0   1    7.10    1.30
  -2   0   1    8.90    4.00
   1   0  -1    5.90    0.90
   1   0  -1    5.70    0.80
   1   0  -1    6.40    0.90
   1   0  -1    8.00    1.10
   1   0  -1    7.90    1.10
   1   0  -1    6.30    0.90
   1   0  -1    6.90    0.90
   1   0  -1    6.80    1.00
   1   0  -1    6.90    1.00
   1   0  -1    8.70    2.60
   1   0  -1    6.00    0.90
   1   0  -1    6.90    1.20
   1   0  -1    4.30    0.80
  -1   0   1    7.60    1.10
  -1   0   1    6.80    1.00
  -1   0   1    7.40    0.80
  -1   0   1    5.70    0.90
  -1   0   1    7.40    1.00
  -1   0   1    7.70    1.00
  -1   0   1    8.00    0.90
  -1   0   1    8.30    0.80
  -1   0   1    8.00    1.10
  -1   0   1    7.80    1.00
  -1   0   1    7.10    1.20
  -1   0   1    6.80    0.90
  -1   0   1   10.40    2.50
  -1   0   1    6.40    0.90
  -1   0  -1  280.37   10.90
  -1   0  -1  297.57   11.10
  -1   0  -1  268.07   11.00
  -1   0  -1  277.17   10.60
  -1   0  -1  255.87   10.80
  -1   0  -1  280.97   11.20
  -1   0  -1  298.57   11.00
  -1   0  -1  291.67   15.00
  -1   0  -1  266.67   10.50
  -1   0  -1  271.67   11.10
  -1   0  -1  272.97   11.50
  -1   0  -1  282.17   11.10
  -1   0  -1  299.77   11.10
  -1   0  -1  262.17   10.90
  -1   0  -1  292.07   11.20
   1   0   1  281.97   10.60
   1   0   1  267.57   11.10
   1   0   1  257.67   10.90
   1   0   1  269.77   11.00
   1   0   1  295.07   11.60
   1   0   1  267.47   11.00
   1   0   1  265.47   10.50
   1   0   1  281.57   10.90
   1   0   1  291.47   11.30
   1   0   1  273.57   10.90
   1   0   1  296.57   11.20
   1   0   1  281.77   14.90
   1   0   1  294.67   11.10
   1   0   1  274.07   11.10
   1   0   1  261.67   10.80
  -2   0  -1  532.25   21.00
  -2   0  -1  521.25   20.10
  -2   0  -1  508.65   21.10
  -2   0  -1  567.44   20.90
  -2   0  -1  591.94   28.60
  -2   0  -1  531.75   20.50
  -2   0  -1  518.05   21.90
  -2   0  -1  551.34   21.20
   2   0   1  585.54   19.70
   2   0   1  516.35   21.20
   2   0   1  530.05   20.90
   2   0   1  528.25   20.80
   2   0   1  514.45   20.50
   2   0   1  520.65   21.20
   2   0   1  525.05   20.80
   2   0   1  534.25   21.20
   2   0   1  545.35   19.50
   2   0   1  508.45   20.10
   2   0   1  529.25   27.80
  -3   0  -1 1524.15   60.29
  -3   0  -1 1629.04   60.79
  -3   0  -1 1588.44   60.79
  -3   0  -1 1605.24   60.39
  -3   0  -1 1604.04   71.39
  -3   0  -1 1534.15   61.79
   3   0   1 1635.74   58.79
   3   0   1 1701.43   58.09
   3   0   1 1730.33   60.99
   3   0   1 1556.24   60.89
   3   0   1 1720.03   72.39
   3   0   1 1556.34   60.89
   3   0   1 1719.53   58.59
   3   0   1 1656.03   60.39
   3   0   1 1662.53   61.49
   3   0   1 1629.44   60.19
   3   0   1 1506.45   60.19
   3   0   1 1618.04   60.09
  -4   0  -1  188.88   10.30
  -4   0  -1  198.48   10.50
  -4   0  -1  205.18   20.50
  -4   0  -1  191.68   10.70
  -4   0  -1  189.38   10.60
  -4   0  -1  183.38   11.50
   4   0   1  218.28   10.60
   4   0   1  200.68    9.90
   4   0   1  197.58   10.20
   4   0   1  196.28    8.30
   4   0   1  200.78    8.50
   4   0   1  198.98   10.30
   4   0   1  191.58   22.60
   4   0   1  187.18   11.10
   4   0   1  188.98   10.60
   4   0   1  192.38   10.80
  -5   0  -1    1.40    1.30
  -5   0  -1    3.70    1.80
  -5   0  -1    1.00    1.50
  -5   0  -1    1.80    1.40
  -5   0  -1    1.30    1.50
  -5   0  -1    0.10   10.00
   5   0   1    2.20    1.90
   5   0   1    1.10    1.60
   5   0   1    1.90    1.70
   5   0   1   -9.40    9.90
   5   0   1   -0.60    1.60
   5   0   1    2.00    0.60
   5   0   1    4.20    1.80
   5   0   1    3.00    1.90
  -6   0  -1   25.40    5.30
  -6   0  -1   27.40    4.70
  -6   0  -1   30.40    5.10
  -6   0  -1   23.20    4.50
  -6   0  -1   11.60   15.00
   6   0   1   20.20    4.60
   6   0   1   28.80    4.60
   6   0   1   26.50    5.10
   6   0   1   17.40   16.00
   6   0   1   23.00    3.90
   6   0   1   29.10    4.60
   6   0   1   21.20    4.10
   6   0   1   29.30    4.20
  -7   0  -1   22.60    4.90
  -7   0  -1   22.30   20.10
  -7   0  -1   20.90    4.60
  -7   0  -1   29.90    5.40
  -7   0  -1   18.50    5.40
   7   0   1   24.40    4.30
   7   0   1   18.10    4.60
   7   0   1   22.70    3.30
   7   0   1   22.00    4.30
   7   0   1   28.10   19.40
   7   0   1   19.40    4.30
   7   0   1   30.00    6.10
   7   0   1   18.80    4.10
   7   0   1   25.50    5.10
  -8   0  -1   22.30    6.20
  -8   0  -1   24.10    5.40
  -8   0  -1   24.40    6.20
  -8   0  -1   26.20    5.50
   8   0   1   28.80    4.90
   8   0   1   28.00    6.00
   8   0   1   20.60    5.00
   8   0   1   23.80    5.80
   8   0   1   25.00    5.10
   8   0   1   34.50    6.10
  -9   0  -1    5.10    3.80
  -9   0  -1   13.40    4.70
  -9   0  -1   13.50    4.60
  -9   0  -1   11.70    5.40
   9   0   1   10.60    3.60
   9   0   1    9.80    3.40
   9   0   1    0.30    3.90
   9   0   1    4.30    3.60
   9   0   1    9.00    4.30
   9   0   1   10.40    4.10
   9   0   1    5.70    3.80
 -10   0  -1   14.60    5.20
 -10   0  -1   31.50    8.40
 -10   0  -1   26.80    6.30
 -10   0  -1   24.80    7.00
  10   0   1   25.50    7.60
  10   0   1    9.50    5.60
  10   0   1   24.70    7.20
  10   0   1   22.80    6.90
 -11   0  -1    6.50    5.30
 -11   0  -1    2.70    5.30
 -11   0  -1   -1.00    3.60
  11   0   1  -10.00    3.80
  11   0   1    2.70    5.00
  12  -1  -1   -6.10    4.50
  12  -1  -1   -0.20    4.90
  12  -1  -1    2.00    5.30
 -12   1   1    5.90    4.70
 -12   1   1    4.70    5.50
 -12   1   1   -9.60    5.70
  11  -1  -1   -1.40    4.40
  11  -1  -1   -0.40    4.50
  11  -1  -1   -0.70    6.70
  11  -1  -1    0.20    2.80
 -11   1   1    4.00    4.10
 -11   1   1   -5.00    3.70
 -11   1   1   -5.20    3.40
 -11   1   1   -7.50    4.30
  10  -1  -1   -3.40    4.70
  10  -1  -1    1.50    3.40
  10  -1  -1    2.10    3.70
  10  -1  -1    0.80    4.20
  10  -1  -1   -2.30    3.40
 -10   1   1   -4.40    3.40
 -10   1   1    3.60    5.00
 -10   1   1    2.00    3.00
   9  -1  -1   14.40    4.50
   9  -1  -1    8.80    2.80
   9  -1  -1   10.10    3.60
   9  -1  -1   18.10    5.70
   9  -1  -1   11.90    3.70
   9  -1  -1    8.60    3.70
   9  -1  -1   11.40    3.90
  -9   1   1   14.40    4.30
  -9   1   1   13.80    5.00
  -9   1   1   14.60    4.90
   8  -1  -1   63.79    6.70
   8  -1  -1   67.69    7.30
   8  -1  -1   58.29    8.50
   8  -1  -1   75.59    6.00
   8  -1  -1   64.79    7.50
  -8   1   1   86.49    8.30
  -8   1   1   73.49    7.10
  -8   1   1   76.59    7.90
  -8   1   1   67.99    9.20
   7  -1  -1  107.29   10.60
   7  -1  -1  128.89    7.80
   7  -1  -1  125.39   10.20
   7  -1  -1  134.79   25.80
   7  -1  -1  126.99    9.90
   7  -1  -1  131.29    8.30
   7  -1  -1  112.59    9.30
   7  -1  -1  128.69    8.70
   7  -1  -1  130.59   10.50
  -7   1   1  118.79    9.10
  -7   1   1  134.79   10.80
  -7   1   1  133.09    9.40
  -7   1   1  117.69   26.40
  -7   1   1  110.19    9.10
  -7   1   1  137.49    9.60
   6  -1  -1   -0.40    1.10
   6  -1  -1    0.70    1.40
   6  -1  -1   -0.20    1.20
   6  -1  -1   -0.60    1.50
   6  -1  -1    0.00    1.30
   6  -1  -1   -0.60   11.60
   6  -1  -1    0.30    1.20
   6  -1  -1    1.20    1.10
  -6   1   1    5.90   12.60
  -6   1   1   -0.70    1.40
  -6   1   1    0.70    1.20
  -6   1   1    0.80    2.00
  -6   1   1   -0.80    1.10
  -6   1   1   -0.70    1.40
   5  -1  -1    7.50    9.10
   5  -1  -1   15.50    3.20
   5  -1  -1   15.90    3.50
   5  -1  -1   12.90    2.30
   5  -1  -1    7.70    2.40
   5  -1  -1   11.90    2.40
   5  -1  -1   10.80    2.10
   5  -1  -1    9.30    2.40
  -5   1   1    8.90    2.30
  -5   1   1   11.30    2.50
  -5   1   1   11.20    2.50
  -5   1   1   11.00    1.60
  -5   1   1   16.10   10.10
  -5   1   1    8.50    2.50
  -5   1   1   11.80    2.70
   4  -1  -1  140.79    8.30
   4  -1  -1  143.29    7.70
   4  -1  -1  119.19    8.10
   4  -1  -1  138.69    6.20
   4  -1  -1  143.19    7.60
   4  -1  -1  149.88    8.80
   4  -1  -1  149.88    6.20
   4  -1  -1  140.49   16.80
   4  -1  -1  144.29    8.80
   4  -1  -1  141.79    7.00
  -4   1   1  147.49    6.40
  -4   1   1  130.49    7.60
  -4   1   1  133.19    7.80
  -4   1   1  127.09    6.00
  -4   1   1  145.99    7.80
  -4   1   1  129.39    7.60
  -4   1   1  149.88   18.30
  -4   1   1  127.89    8.20
   3  -1  -1  284.67   11.90
   3  -1  -1  269.87   11.40
   3  -1  -1  274.47   11.40
   3  -1  -1  262.47   12.80
   3  -1  -1  280.97   11.10
   3  -1  -1  282.27   13.10
   3  -1  -1  235.48   17.60
   3  -1  -1  284.87   13.10
   3  -1  -1  273.37   12.60
   3  -1  -1  298.67   11.20
  -3   1   1  261.87   12.30
  -3   1   1  286.77   12.10
  -3   1   1  269.87   19.00
  -3   1   1  272.67   12.70
  -3   1   1  275.47   11.10
  -3   1   1  278.07   11.90
  -3   1   1  273.77   12.00
  -3   1   1  269.77   12.10
  -3   1   1  264.97   11.20
  -3   1   1  274.97   10.60
   2  -1  -1  903.81   35.70
   2  -1  -1 1022.20   35.60
   2  -1  -1  915.71   35.70
   2  -1  -1  906.41   35.40
   2  -1  -1  997.90   37.00
   2  -1  -1  957.10   37.10
   2  -1  -1 1037.10   36.30
   2  -1  -1  991.20   37.00
   2  -1  -1  972.10   36.60
   2  -1  -1  941.51   35.60
   2  -1  -1 1023.20   41.30
   2  -1  -1 1005.70   35.90
  -2   1   1 1077.29   42.30
  -2   1   1 1001.70   35.90
  -2   1   1  935.71   35.70
  -2   1   1  956.80   35.70
  -2   1   1  942.21   35.90
  -2   1   1  999.20   36.00
  -2   1   1  962.80   36.00
  -2   1   1  985.00   36.30
  -2   1   1  912.91   36.10
   1  -1  -1  711.83   25.30
   1  -1  -1  683.03   24.50
   1  -1  -1  723.53   24.50
   1  -1  -1  625.14   24.30
   1  -1  -1  650.23   25.20
   1  -1  -1  673.83   25.00
   1  -1  -1  596.84   24.50
   1  -1  -1  663.03   25.10
   1  -1  -1  698.33   28.10
   1  -1  -1  668.63   25.10
   1  -1  -1  630.24   24.50
   1  -1  -1  667.03   25.10
   1  -1  -1  676.53   25.40
  -1   1   1  658.63   25.00
  -1   1   1  714.73   25.60
  -1   1   1  634.64   24.50
  -1   1   1  642.94   24.60
  -1   1   1  670.13   24.60
  -1   1   1  695.43   24.10
  -1   1   1  680.83   24.50
  -1   1   1  730.03   25.40
  -1   1   1  718.13   25.10
  -1   1   1  634.84   24.40
  -1   1   1  630.44   27.60
  -1   1   1  631.34   24.40
  -1   1   1  627.84   25.10
  -1   1   1  723.63   25.30
  -1   1   1  616.64   24.50
  -1   1   1  664.93   25.10
   0  -1  -1  208.18    8.60
   0  -1  -1  204.78    8.60
   0  -1  -1  215.58    9.20
   0  -1  -1  215.18    8.50
   0  -1  -1  193.28    8.50
   0  -1  -1  218.58    8.50
   0  -1  -1  219.28    8.70
   0  -1  -1  223.68    8.50
   0  -1  -1  201.68    8.60
   0  -1  -1  199.78    8.90
   0  -1  -1  222.48    8.60
   0  -1  -1  194.78    8.30
   0  -1  -1  204.38    8.50
   0   1   1  213.98    8.50
   0   1   1  187.88    8.40
   0   1   1  214.28    8.60
   0   1   1  222.18    8.60
   0   1   1  210.58    8.50
   0   1   1  200.18    8.50
   0   1   1  225.58    8.60
   0   1   1  208.08    8.70
   0   1   1  222.78    9.00
   0   1   1  221.78    8.70
   0   1   1  210.58    8.70
   0   1   1  198.38   11.80
   0   1   1  212.48    9.60
  -1  -1  -1  533.15   21.30
  -1  -1  -1  540.95   19.90
  -1  -1  -1  554.04   21.00
  -1  -1  -1  566.04   27.50
  -1  -1  -1  525.55   21.20
  -1  -1  -1  571.34   20.80
  -1  -1  -1  573.84   20.40
  -1  -1  -1  530.85   21.70
   1   1   1  498.25   20.20
   1   1   1  512.55   27.10
   1   1   1  519.95   21.10
   1   1   1  530.45   20.80
   1   1   1  506.35   20.70
   1   1   1  515.85   20.80
   1   1   1  587.74   20.90
   1   1   1  586.04   21.30
   1   1   1  531.95   21.00
  -2  -1  -1    1.50    0.90
  -2  -1  -1    0.20    0.60
  -2  -1  -1    0.40    0.60
  -2  -1  -1   -0.30    0.40
  -2  -1  -1    0.90    0.90
  -2  -1  -1   -0.80    4.60
   2   1   1    0.40    0.70
   2   1   1    1.10    0.60
   2   1   1    1.40    0.90
   2   1   1    0.20    0.70
   2   1   1   -6.90    4.10
   2   1   1    1.70    0.90
   2   1   1    0.10    0.70
   2   1   1    1.40    0.90
   2   1   1    1.00    0.30
   2   1   1    1.40    0.90
   2   1   1    0.60    0.70
  -3  -1  -1  169.88    8.90
  -3  -1  -1  161.98    9.10
  -3  -1  -1  150.18    8.80
  -3  -1  -1  155.28    9.50
  -3  -1  -1  125.79   18.00
   3   1   1  143.19    8.00
   3   1   1  157.98    7.90
   3   1   1  147.69    8.80
   3   1   1  167.58    8.70
   3   1   1  166.28   20.70
   3   1   1  153.68    8.50
   3   1   1  152.28    8.60
   3   1   1  166.28    8.50
  -4  -1  -1  168.08   22.60
  -4  -1  -1  146.29    9.50
  -4  -1  -1  158.78    9.40
   4   1   1  150.28    8.90
   4   1   1  152.08    9.10
   4   1   1  163.18    9.20
   4   1   1  145.59    8.70
   4   1   1  154.48    6.50
   4   1   1  136.79    9.40
   4   1   1  158.58    8.00
   4   1   1  168.98   23.40
   4   1   1  174.18    9.50
  -5  -1  -1  182.68   11.00
  -5  -1  -1  154.98   10.10
  -5  -1  -1  132.79   23.80
  -5  -1  -1  152.58   11.30
  -5  -1  -1  156.68   10.60
   5   1   1  167.58    9.90
   5   1   1  150.48    8.00
   5   1   1  156.98    6.80
   5   1   1  146.59    9.70
   5   1   1  160.08   10.00
   5   1   1  174.88   10.00
   5   1   1  157.08    7.20
   5   1   1  152.38   10.50
   5   1   1  157.08   10.50
   5   1   1  158.18    6.80
   5   1   1  150.78   25.60
   5   1   1  149.69    9.70
  -6  -1  -1    6.50    2.80
  -6  -1  -1    7.30    2.50
  -6  -1  -1    3.70    2.20
  -6  -1  -1    6.40    2.80
  -6  -1  -1   10.00   16.40
   6   1   1   10.10    3.50
   6   1   1    6.20    0.90
   6   1   1    2.20    1.70
   6   1   1    8.50    3.40
   6   1   1    4.20    1.80
   6   1   1    1.80   16.70
   6   1   1    5.10    2.70
   6   1   1    3.80    1.00
   6   1   1    3.60    2.00
   6   1   1    2.70    1.50
   6   1   1    4.20    1.00
   6   1   1   19.00    4.30
  -7  -1  -1    0.60   22.50
  -7  -1  -1    5.30    2.60
  -7  -1  -1   10.60    3.70
   7   1   1    5.70    3.50
   7   1   1    9.10   23.00
   7   1   1    4.40    2.60
   7   1   1    6.80    3.10
   7   1   1    7.90    3.60
   7   1   1    6.60    3.70
   7   1   1    0.60    2.30
  -8  -1  -1    3.00    2.60
  -8  -1  -1   -0.60    3.00
  -8  -1  -1   -2.30    2.50
  -8  -1  -1   -1.20    1.90
   8   1   1    1.20    2.50
   8   1   1    1.10    3.30
   8   1   1    3.90    2.80
   8   1   1    0.20    2.40
   8   1   1   -0.30    3.10
   8   1   1   -1.60    3.40
  -9  -1  -1   10.90    4.70
  -9  -1  -1   21.20    6.50
  -9  -1  -1    6.60    3.60
  -9  -1  -1    4.90    4.20
   9   1   1   10.50    4.20
   9   1   1   16.60    5.70
   9   1   1   12.10    4.60
   9   1   1    5.60    4.20
   9   1   1   12.40    4.80
   9   1   1   17.70    5.60
 -10  -1  -1   -0.30    4.00
 -10  -1  -1   -1.40    3.40
 -10  -1  -1   -9.60    3.30
 -10  -1  -1    0.80    4.80
  10   1   1    0.00    9.00
  10   1   1    4.70    4.40
  10   1   1   -0.50    3.40
  10   1   1   -0.30    4.80
  10   1   1    4.00    3.90
  10   1   1    7.70    4.60
 -11  -1  -1    4.50    4.80
 -11  -1  -1   18.50    6.20
 -11  -1  -1   18.40    6.10
 -11  -1  -1    7.90    5.40
  11   1   1   11.00    5.30
  11   1   1   -3.40    4.80
  12  -2  -1    5.90    6.30
  12  -2  -1    3.00    5.90
  12  -2  -1    3.10    5.40
 -12   2   1   10.00    7.70
 -12   2   1   -0.10    3.50
 -12   2   1    1.40    5.20
  11  -2  -1   16.80    6.50
  11  -2  -1    3.60    3.70
  11  -2  -1   10.70    5.10
 -11   2   1    0.90    4.70
 -11   2   1    9.80    5.70
 -11   2   1   10.20    4.20
 -11   2   1   -2.30    4.20
 -11   2   1   14.60    5.30
  10  -2  -1    9.70    4.80
  10  -2  -1   15.10    5.40
  10  -2  -1    3.00    2.70
 -10   2   1   -3.20    3.00
 -10   2   1   -0.20    2.40
 -10   2   1    0.00    3.70
   9  -2  -1   15.20    4.80
   9  -2  -1    8.20    4.60
   9  -2  -1    9.30    3.20
   9  -2  -1    7.70    1.90
   9  -2  -1   10.90    3.70
   9  -2  -1   11.50    4.50
   9  -2  -1    7.20    3.50
  -9   2   1    8.90    4.30
  -9   2   1    9.90    4.10
  -9   2   1    7.70    2.80
  -9   2   1   18.70    4.70
   8  -2  -1   23.30    4.20
   8  -2  -1   28.90    6.10
   8  -2  -1   20.60    5.10
   8  -2  -1   23.00    5.30
   8  -2  -1   21.60    4.70
   8  -2  -1   15.70    4.20
  -8   2   1   17.20    5.00
  -8   2   1   16.90    4.10
  -8   2   1   17.00    4.40
   7  -2  -1   14.70   14.20
   7  -2  -1    5.60    3.00
   7  -2  -1    4.30    2.30
   7  -2  -1    9.10    3.60
   7  -2  -1    5.70    1.70
   7  -2  -1    5.90    2.50
   7  -2  -1    5.50    2.60
   7  -2  -1   11.20    2.80
  -7   2   1    9.80    2.90
  -7   2   1    3.80    2.20
  -7   2   1   -7.90   14.20
  -7   2   1    9.10    2.90
  -7   2   1    6.80    2.60
  -7   2   1    8.40    2.30
   6  -2  -1    9.20    2.90
   6  -2  -1   10.20    2.70
   6  -2  -1    7.20    2.70
   6  -2  -1    8.50    3.20
   6  -2  -1   14.00    3.60
   6  -2  -1   19.60   11.70
   6  -2  -1   12.20    1.80
   6  -2  -1   12.10    2.50
  -6   2   1   13.30    3.10
  -6   2   1    8.00   11.40
  -6   2   1   12.70    3.30
  -6   2   1    8.40    2.30
  -6   2   1   13.60    3.10
  -6   2   1   12.10    2.70
   5  -2  -1   76.59    6.70
   5  -2  -1   76.09    4.40
   5  -2  -1   82.09    6.10
   5  -2  -1   81.19    6.60
   5  -2  -1   81.99    5.40
   5  -2  -1   74.29    4.60
   5  -2  -1   75.99    6.70
   5  -2  -1   80.89    5.10
   5  -2  -1   81.79    6.80
   5  -2  -1   90.89   15.70
  -5   2   1   73.69    6.30
  -5   2   1   63.79   13.40
  -5   2   1   87.89    5.80
  -5   2   1   78.09    5.70
  -5   2   1   76.09    5.60
  -5   2   1   73.89    4.10
   4  -2  -1  607.04   24.60
   4  -2  -1  577.14   24.80
   4  -2  -1  552.44   31.20
   4  -2  -1  518.65   22.20
   4  -2  -1  588.54   25.10
   4  -2  -1  625.14   23.20
   4  -2  -1  595.84   25.50
   4  -2  -1  563.14   25.10
   4  -2  -1  584.84   25.50
   4  -2  -1  600.34   22.80
   4  -2  -1  636.44   22.10
   4  -2  -1  578.54   23.00
  -4   2   1  567.24   23.20
  -4   2   1  598.74   24.60
  -4   2   1  558.44   22.00
  -4   2   1  572.64   23.40
  -4   2   1  588.04   23.30
  -4   2   1  549.05   23.10
  -4   2   1  593.54   23.60
  -4   2   1  543.55   32.00
   3  -2  -1  665.83   24.50
   3  -2  -1  640.24   26.20
   3  -2  -1  627.24   26.20
   3  -2  -1  653.23   26.80
   3  -2  -1  585.24   26.50
   3  -2  -1  649.64   24.70
   3  -2  -1  672.93   25.40
   3  -2  -1  583.84   30.30
   3  -2  -1  690.13   23.80
   3  -2  -1  703.93   26.10
   3  -2  -1  624.24   26.10
   3  -2  -1  642.54   26.80
  -3   2   1  631.94   24.70
  -3   2   1  631.94   25.50
  -3   2   1  629.44   24.90
  -3   2   1  684.13   25.10
  -3   2   1  630.74   24.90
  -3   2   1  666.33   24.80
  -3   2   1  631.84   31.60
   2  -2  -1  103.39    5.90
   2  -2  -1  112.29    5.00
   2  -2  -1  104.49    4.30
   2  -2  -1  107.89    5.80
   2  -2  -1  108.29    6.20
   2  -2  -1  104.99    6.20
   2  -2  -1   92.19    8.10
   2  -2  -1  104.59    6.10
   2  -2  -1  103.49    5.60
   2  -2  -1  108.09    6.20
  -2   2   1  102.79    4.90
  -2   2   1   96.59    4.80
  -2   2   1  111.39    6.10
  -2   2   1  103.19    4.80
  -2   2   1  103.79    4.80
  -2   2   1  102.59    8.50
  -2   2   1  103.99    5.70
  -2   2   1  105.79    4.90
  -2   2   1  105.59    5.00
   1  -2  -1   27.80    1.80
   1  -2  -1   33.70    2.10
   1  -2  -1   27.00    2.50
   1  -2  -1   35.50    5.00
   1  -2  -1   27.90    1.90
   1  -2  -1   31.10    2.80
   1  -2  -1   25.20    2.50
   1  -2  -1   28.20    2.50
   1  -2  -1   30.20    2.60
   1  -2  -1   26.60    2.00
  -1   2   1   27.60    1.90
  -1   2   1   28.30    1.90
  -1   2   1   29.90    2.00
  -1   2   1   32.70    2.20
  -1   2   1   28.40    2.40
  -1   2   1   31.90    2.00
  -1   2   1   30.40    2.80
  -1   2   1   34.60    4.90
  -1   2   1   28.10    1.40
   0  -2  -1  173.28    6.40
   0  -2  -1  168.08    8.30
   0  -2  -1  186.88    7.50
   0  -2  -1  171.08    7.80
   0  -2  -1  154.48    7.20
   0  -2  -1  163.08    7.90
   0  -2  -1  154.88    7.60
   0   2   1  153.68    7.40
   0   2   1  169.38    7.40
   0   2   1  181.38    7.90
   0   2   1  167.38    8.50
   0   2   1  168.98    7.50
   0   2   1  168.58   12.80
   0   2   1  155.48    7.50
   0   2   1  171.88    7.90
   0   2   1  168.08    7.70
   0   2   1  177.28    7.70
  -1  -2  -1  709.73   37.10
  -1  -2  -1  754.62   28.90
  -1  -2  -1  693.43   29.00
  -1  -2  -1  712.73   29.00
  -1  -2  -1  755.82   29.30
  -1  -2  -1  714.13   28.10
   1   2   1  754.32   29.00
   1   2   1  764.22   28.90
   1   2   1  807.12   28.20
   1   2   1  806.72   38.70
   1   2   1  752.92   29.60
   1   2   1  758.62   29.10
   1   2   1  745.63   28.50
   1   2   1  742.53   29.00
   1   2   1  704.63   29.00
  -2  -2  -1    4.30    0.90
  -2  -2  -1    3.90    1.40
  -2  -2  -1    1.90    1.10
  -2  -2  -1    1.70    0.80
  -2  -2  -1    3.20    1.30
  -2  -2  -1    0.90    6.00
   2   2   1    3.50    1.40
   2   2   1    2.20    0.90
   2   2   1    4.90    1.50
   2   2   1    7.00    1.70
   2   2   1    2.50    0.90
   2   2   1    4.10    1.00
   2   2   1    3.90    1.30
   2   2   1    5.00    1.00
   2   2   1    5.40    1.70
   2   2   1    0.80    6.20
  -3  -2  -1    1.30    1.20
  -3  -2  -1    2.10    1.40
  -3  -2  -1    1.50    1.20
  -3  -2  -1    0.90    1.20
  -3  -2  -1    3.50    8.50
   3   2   1    2.80    1.10
   3   2   1    2.40    1.20
   3   2   1    2.70    1.30
   3   2   1    3.80    1.40
   3   2   1    1.60    0.90
   3   2   1  -11.70    7.90
   3   2   1    1.90    1.30
   3   2   1    1.60    1.20
   3   2   1    1.60    0.70
   3   2   1    1.30    1.20
  -4  -2  -1   -1.50    1.10
  -4  -2  -1    0.20    0.70
  -4  -2  -1    0.90    1.00
  -4  -2  -1    0.10    1.40
  -4  -2  -1    7.90   11.40
   4   2   1    2.50    1.40
   4   2   1    1.20    0.80
   4   2   1   -0.50    1.30
   4   2   1    0.90    0.60
   4   2   1    7.30   11.20
   4   2   1    0.70    1.10
   4   2   1   -0.60    0.80
   4   2   1    0.60    1.00
   4   2   1    2.70    1.50
  -5  -2  -1   85.99    7.30
  -5  -2  -1   85.69    7.50
  -5  -2  -1   77.39    7.40
  -5  -2  -1  123.19   24.20
  -5  -2  -1   75.29    8.00
   5   2   1   75.89    6.80
   5   2   1   77.69    7.00
   5   2   1   82.99    4.00
   5   2   1   76.89    7.20
   5   2   1   74.99    6.80
   5   2   1   88.49    7.20
   5   2   1   84.19    6.40
   5   2   1   82.19    5.30
   5   2   1  104.19   23.50
   5   2   1   81.89    6.10
  -6  -2  -1   14.90   20.50
  -6  -2  -1   16.60    4.20
  -6  -2  -1   15.10    4.40
  -6  -2  -1   12.20    4.10
  -6  -2  -1   16.60    4.20
   6   2   1    8.10    2.50
   6   2   1   15.80    2.70
   6   2   1   20.20    4.80
   6   2   1    7.80    2.70
   6   2   1   14.60    4.30
   6   2   1   13.30    3.20
   6   2   1    7.80    2.10
   6   2   1   12.10    3.30
   6   2   1    0.10   19.30
   6   2   1   14.80    3.90
   6   2   1   13.30    3.50
  -7  -2  -1   85.29   30.80
  -7  -2  -1   84.09    9.50
  -7  -2  -1   73.89    8.30
  -7  -2  -1   78.89   11.80
  -7  -2  -1   75.39    8.10
   7   2   1   82.89    7.80
   7   2   1   81.39    6.20
   7   2   1   99.89    9.80
   7   2   1  114.69   32.80
   7   2   1   96.19    8.30
   7   2   1   85.19    5.60
   7   2   1   85.49    8.30
   7   2   1   70.79    7.80
   7   2   1   81.29    8.40
  -8  -2  -1   59.69    9.40
  -8  -2  -1   40.90    7.60
  -8  -2  -1   36.10    7.20
  -8  -2  -1   46.50    8.60
   8   2   1   43.20    7.90
   8   2   1   43.60    7.20
   8   2   1   38.80    7.10
   8   2   1   41.00    7.90
   8   2   1   51.29   10.90
   8   2   1   45.30    6.80
  -9  -2  -1    3.30    3.80
  -9  -2  -1    3.70    4.00
  -9  -2  -1    6.50    4.10
  -9  -2  -1    3.10    3.90
   9   2   1    7.60    4.00
   9   2   1    1.90    4.60
   9   2   1    2.70    2.80
   9   2   1    3.80    3.80
   9   2   1    3.90    4.80
   9   2   1    3.10    3.90
 -10  -2  -1   14.40    6.40
 -10  -2  -1   18.50    6.70
 -10  -2  -1   21.20    6.70
 -10  -2  -1   19.60    6.40
  10   2   1   13.50    5.30
  10   2   1    9.70    4.50
  10   2   1   18.90    7.20
  10   2   1   20.50    7.10
  10   2   1    8.30    5.10
  10   2   1    5.80    4.80
 -11  -2  -1   -1.10    3.80
 -11  -2  -1    1.90    5.20
 -11  -2  -1   -1.60    4.10
 -11  -2  -1   -4.60    4.30
  11   2   1    4.20    4.20
  11   2   1   13.20    5.80
  11   2   1    3.40    5.90
  11   2   1   -1.70    4.80
  11   2   1    4.00    5.30
  12  -3  -1   -2.90    4.90
  12  -3  -1    0.10    5.20
  12  -3  -1   -8.20    5.60
 -12   3   1   -5.30    3.10
 -12   3   1   -1.20    6.90
  11  -3  -1    4.30    4.50
  11  -3  -1    1.00    4.60
  11  -3  -1    0.90    4.60
 -11   3   1   -5.90    4.10
 -11   3   1   -6.30    3.40
 -11   3   1    6.10    5.00
 -11   3   1   -2.20    3.20
 -11   3   1   -1.20    3.00
  10  -3  -1   19.00    5.60
  10  -3  -1   16.30    5.60
  10  -3  -1   20.40    6.70
  10  -3  -1   15.60    6.20
 -10   3   1   28.70    5.10
 -10   3   1   22.20    6.20
 -10   3   1   28.50    5.50
   9  -3  -1   -0.10    2.60
   9  -3  -1   10.60    3.60
   9  -3  -1    4.20    3.10
   9  -3  -1    6.40    4.30
  -9   3   1    7.50    4.00
  -9   3   1    7.50    3.10
  -9   3   1    4.20    2.30
  -9   3   1    7.10    3.40
   8  -3  -1   13.10    4.30
   8  -3  -1   15.20    3.80
   8  -3  -1   10.40    4.00
   8  -3  -1   15.10    3.60
   8  -3  -1   11.80    4.50
  -8   3   1   11.30    3.20
  -8   3   1   21.00    4.40
  -8   3   1   15.80    3.80
  -8   3   1   11.10    3.90
   7  -3  -1    1.30    2.60
   7  -3  -1  -17.00   11.80
   7  -3  -1    2.80    2.00
   7  -3  -1    0.70    1.60
   7  -3  -1    1.70    2.00
   7  -3  -1    2.30    2.20
  -7   3   1    0.90    1.80
  -7   3   1    4.00    2.60
  -7   3   1    2.50    1.60
  -7   3   1    2.60    2.40
  -7   3   1    0.60    1.60
  -7   3   1    3.60   13.10
   6  -3  -1    1.00    1.70
   6  -3  -1    1.10    1.10
   6  -3  -1   -1.70    8.90
   6  -3  -1    2.60    1.90
   6  -3  -1    0.20    1.40
   6  -3  -1    4.10    2.20
   6  -3  -1    0.80    1.40
  -6   3   1    2.50    1.60
  -6   3   1    3.60    1.80
  -6   3   1    2.10    1.30
  -6   3   1    5.80   10.50
  -6   3   1   -0.10    1.00
  -6   3   1    0.80    1.30
  -6   3   1    0.20    1.60
   5  -3  -1    3.00    1.70
   5  -3  -1    2.60    2.10
   5  -3  -1    4.80    2.00
   5  -3  -1    0.70    6.60
   5  -3  -1    5.20    1.40
   5  -3  -1    6.00    2.10
   5  -3  -1    6.00    2.00
   5  -3  -1    3.60    1.50
  -5   3   1    5.40    1.50
  -5   3   1    2.60    1.10
  -5   3   1    1.60    1.60
  -5   3   1    3.90    1.50
  -5   3   1    2.70    1.30
  -5   3   1    5.10    1.50
  -5   3   1   13.30    8.40
  -5   3   1    3.50    1.40
   4  -3  -1   76.99    7.50
   4  -3  -1   83.69    7.50
   4  -3  -1   86.29    6.60
   4  -3  -1   97.69    6.10
   4  -3  -1   90.89    6.50
   4  -3  -1   88.39    4.80
   4  -3  -1   72.29    6.00
  -4   3   1   90.09    5.40
  -4   3   1   85.49    4.90
  -4   3   1   91.19    5.20
  -4   3   1   84.49    5.80
  -4   3   1   80.69    5.00
  -4   3   1   81.79    4.90
  -4   3   1   91.09   12.40
  -4   3   1   96.89    6.90
   3  -3  -1   71.39    9.00
   3  -3  -1   61.09    5.30
   3  -3  -1   66.39    5.40
   3  -3  -1   72.99    5.60
   3  -3  -1   76.09    5.40
   3  -3  -1   58.79    4.70
   3  -3  -1   65.19    4.80
  -3   3   1   71.69    4.00
  -3   3   1   65.09    3.70
  -3   3   1   66.89    4.80
  -3   3   1   71.99    9.40
  -3   3   1   63.99    3.70
  -3   3   1   67.49    4.60
  -3   3   1   65.29    3.70
  -3   3   1   67.79    5.20
  -3   3   1   66.59    3.80
   2  -3  -1    4.60    1.10
   2  -3  -1    8.10    2.10
   2  -3  -1    5.60    1.60
   2  -3  -1    9.90    2.10
   2  -3  -1    5.60    1.70
   2  -3  -1    7.30    1.10
   2  -3  -1    5.50    1.60
   2  -3  -1    4.80    1.10
  -2   3   1    7.00    1.30
  -2   3   1    6.80    1.80
  -2   3   1    9.00    3.80
  -2   3   1    5.50    0.90
  -2   3   1    4.30    1.50
  -2   3   1    5.60    1.10
  -2   3   1    6.00    1.10
  -2   3   1    6.60    1.10
  -2   3   1    4.70    1.00
   1  -3  -1  560.54   20.90
   1  -3  -1  529.55   19.70
   1  -3  -1  531.55   22.30
   1  -3  -1  517.75   22.00
   1  -3  -1  556.14   20.00
   1  -3  -1  542.45   20.70
   1  -3  -1  525.25   21.90
   1  -3  -1  464.35   22.10
   1  -3  -1  543.05   20.60
   1  -3  -1  494.35   25.70
   1  -3  -1  515.35   20.10
  -1   3   1  543.05   20.50
  -1   3   1  522.65   19.90
  -1   3   1  510.55   20.60
  -1   3   1  540.35   26.80
  -1   3   1  566.64   20.20
  -1   3   1  565.14   21.30
  -1   3   1  524.55   21.60
  -1   3   1  511.15   20.50
  -1   3   1  550.14   20.90
  -1   3   1  537.85   22.60
  -1   3   1  510.85   20.60
   0  -3  -1    0.60    0.70
   0  -3  -1    1.90    0.80
   0  -3  -1    2.20    1.00
   0  -3  -1    1.60    0.80
   0  -3  -1    1.10    1.20
   0  -3  -1    0.90    0.70
   0  -3  -1    1.70    0.50
   0   3   1    4.10    4.20
   0   3   1    1.30    0.80
   0   3   1    2.30    1.00
   0   3   1    1.70    0.80
   0   3   1    1.40    0.70
   0   3   1    2.30    0.80
   0   3   1    0.60    0.70
  -1  -3  -1   14.10    2.20
  -1  -3  -1   12.10    2.20
  -1  -3  -1   20.10    7.00
  -1  -3  -1   12.50    2.50
  -1  -3  -1   15.50    2.70
  -1  -3  -1   12.60    2.40
   1   3   1   13.70    2.50
   1   3   1   13.10    2.60
   1   3   1   13.00    6.70
   1   3   1   12.20    2.20
   1   3   1   13.30    2.50
   1   3   1   15.00    2.20
   1   3   1   12.50    2.50
  -2  -3  -1  423.26   19.30
  -2  -3  -1  422.96   18.80
  -2  -3  -1  409.16   19.00
  -2  -3  -1  419.06   19.10
  -2  -3  -1  427.26   17.30
  -2  -3  -1  396.86   29.60
   2   3   1  427.86   18.10
   2   3   1  394.96   18.50
   2   3   1  413.76   16.40
   2   3   1  432.86   19.30
   2   3   1  452.65   19.00
   2   3   1  424.06   31.20
   2   3   1  410.96   18.90
   2   3   1  408.36   18.80
   2   3   1  388.56   18.70
  -3  -3  -1  106.99    8.20
  -3  -3  -1   83.39   17.10
  -3  -3  -1  102.79    7.80
  -3  -3  -1  119.79    8.10
   3   3   1  121.39    8.70
   3   3   1   93.59    6.90
   3   3   1  128.39    8.20
   3   3   1  106.49    7.50
   3   3   1  100.69    7.50
   3   3   1  107.69   19.80
   3   3   1  104.59    5.90
  -4  -3  -1  351.26   19.50
  -4  -3  -1  367.06   18.60
  -4  -3  -1  382.26   19.30
  -4  -3  -1  431.46   37.70
  -4  -3  -1  360.46   19.00
   4   3   1  375.66   19.00
   4   3   1  384.96   18.90
   4   3   1  370.76   35.50
   4   3   1  370.96   16.30
   4   3   1  370.16   18.80
   4   3   1  364.06   18.50
   4   3   1  362.96   18.40
   4   3   1  353.66   17.80
  -5  -3  -1    3.70    2.20
  -5  -3  -1    3.80    2.40
  -5  -3  -1   -1.40   17.10
  -5  -3  -1    1.50    2.10
  -5  -3  -1    2.50    2.00
   5   3   1    6.30    1.90
   5   3   1   -1.60    1.40
   5   3   1    5.10    2.20
   5   3   1   10.50    3.00
   5   3   1    5.20    2.50
   5   3   1    3.50    2.40
   5   3   1  -13.10   17.80
   5   3   1    7.70    2.30
  -6  -3  -1    7.50    3.10
  -6  -3  -1   39.90   22.90
  -6  -3  -1    6.40    3.00
  -6  -3  -1   10.40    3.50
  -6  -3  -1    7.40    3.50
   6   3   1   11.30    3.50
   6   3   1    6.00    2.80
   6   3   1    8.80    3.40
   6   3   1    8.20    3.20
   6   3   1    6.30    3.20
   6   3   1    5.60   22.00
   6   3   1    7.70    2.10
   6   3   1    7.80    2.20
   6   3   1    9.60    3.30
  -7  -3  -1    4.10    2.40
  -7  -3  -1    3.00    1.70
  -7  -3  -1    6.60    3.40
  -7  -3  -1  -25.90   27.90
  -7  -3  -1    1.20    1.90
  -7  -3  -1    2.50    2.90
   7   3   1    1.10    1.90
   7   3   1    3.70    3.10
   7   3   1   -2.90    3.40
   7   3   1    0.80    2.00
   7   3   1   -0.20    3.10
   7   3   1   16.20   31.60
   7   3   1   -3.20    1.80
   7   3   1    2.50    3.10
   7   3   1   -0.90    2.80
   7   3   1   -4.70    2.00
   7   3   1   -5.20    2.20
  -8  -3  -1   -4.90    3.00
  -8  -3  -1   -2.60    2.30
  -8  -3  -1   -0.20    3.60
  -8  -3  -1    5.50    3.00
   8   3   1   -1.00    2.80
   8   3   1    2.50    3.80
   8   3   1    2.00    2.60
   8   3   1    0.10    2.90
   8   3   1   -5.60    4.60
   8   3   1    0.80    3.70
  -9  -3  -1    7.20    5.80
  -9  -3  -1    9.90    4.90
  -9  -3  -1   10.40    5.20
  -9  -3  -1   14.10    5.80
   9   3   1   21.80    7.90
   9   3   1   11.00    5.30
   9   3   1    4.50    3.80
   9   3   1   12.70    6.40
   9   3   1   12.10    4.20
   9   3   1   15.50    4.90
 -10  -3  -1   25.40    6.30
 -10  -3  -1   42.30    9.00
 -10  -3  -1   21.10    7.30
 -10  -3  -1   32.50    8.90
  10   3   1   43.20    9.80
  10   3   1   24.90    6.30
  10   3   1   28.00    6.80
  10   3   1   20.80    8.10
  10   3   1   24.70    7.10
  10   3   1   28.40    7.60
 -11  -3  -1    4.30    5.70
 -11  -3  -1    2.90    5.70
 -11  -3  -1   -3.40    5.80
 -11  -3  -1    8.50    6.60
  11   3   1   -2.70    5.20
  11   3   1    3.40    5.40
  12  -4  -1    1.10    5.90
  12  -4  -1   -5.80    5.20
 -12   4   1   -3.70    5.40
 -12   4   1   -6.20    4.00
  11  -4  -1    4.70    4.00
  11  -4  -1    1.40    4.70
  11  -4  -1   -3.60    4.30
 -11   4   1   -1.00    3.00
 -11   4   1   -6.40    2.60
 -11   4   1   -5.50    3.90
 -11   4   1   -4.20    2.90
  10  -4  -1    8.30    4.20
 -10   4   1    5.20    5.30
 -10   4   1    8.20    3.00
 -10   4   1    7.40    4.20
 -10   4   1   13.80    6.10
   9  -4  -1   36.80    6.30
   9  -4  -1   16.80    5.10
   9  -4  -1   15.60    5.30
   9  -4  -1   44.00    8.20
  -9   4   1   26.60    4.50
  -9   4   1   21.90    4.30
  -9   4   1   25.60    4.90
  -9   4   1   21.00    6.20
   8  -4  -1    2.20    2.50
   8  -4  -1    1.00    2.60
   8  -4  -1    3.60    2.80
   8  -4  -1    6.10    3.40
  -8   4   1    0.10    1.80
  -8   4   1    0.10    2.60
  -8   4   1    2.40    2.10
  -8   4   1   -0.90    2.40
  -8   4   1    0.40    1.50
  -8   4   1    3.00    2.40
   7  -4  -1    6.90    3.10
   7  -4  -1    5.80    2.70
   7  -4  -1    6.10    2.00
   7  -4  -1   10.90    3.20
   7  -4  -1   -0.40   10.60
   7  -4  -1    5.70    2.40
   7  -4  -1    5.40    1.90
  -7   4   1    5.70    1.90
  -7   4   1    3.80    2.50
  -7   4   1    6.70    2.90
  -7   4   1    8.10   14.60
  -7   4   1    8.70    2.50
  -7   4   1    6.60    2.50
  -7   4   1    7.70    3.50
  -7   4   1    6.40    2.40
   6  -4  -1   59.79    6.70
   6  -4  -1   38.60   10.70
   6  -4  -1   51.99    5.00
   6  -4  -1   66.09    6.40
   6  -4  -1   64.89    6.60
   6  -4  -1   48.70    7.30
  -6   4   1   61.29    4.20
  -6   4   1   61.49    5.10
  -6   4   1   50.39    4.10
  -6   4   1   52.59    4.70
  -6   4   1   70.39   15.00
  -6   4   1   73.79    7.30
  -6   4   1   57.39    4.80
  -6   4   1   52.29    5.30
   5  -4  -1  258.67   14.70
   5  -4  -1  286.27   20.00
   5  -4  -1  269.57   15.70
   5  -4  -1  277.97   13.90
   5  -4  -1  264.87   14.70
   5  -4  -1  260.97   15.40
   5  -4  -1  261.87   14.80
  -5   4   1  211.08   20.00
  -5   4   1  272.37   13.10
  -5   4   1  276.87   12.20
  -5   4   1  284.87   12.50
  -5   4   1  275.07   12.00
  -5   4   1  294.47   13.90
  -5   4   1  264.27   12.40
  -5   4   1  265.87   15.20
   4  -4  -1  192.28   10.50
   4  -4  -1  181.48   11.50
   4  -4  -1  187.08   10.60
   4  -4  -1  174.98   14.30
   4  -4  -1  209.28   11.80
   4  -4  -1  192.38   11.20
  -4   4   1  158.88    8.20
  -4   4   1  192.68    8.70
  -4   4   1  183.68   10.10
  -4   4   1  178.28    8.20
  -4   4   1  175.48    8.40
  -4   4   1  194.78    9.40
  -4   4   1  175.08   14.80
   3  -4  -1   37.90    4.20
   3  -4  -1   42.80    4.40
   3  -4  -1   41.70    3.80
   3  -4  -1   46.70    4.70
   3  -4  -1   35.60    5.20
   3  -4  -1   42.30    4.30
  -3   4   1   42.00    2.90
  -3   4   1   53.29    7.80
  -3   4   1   44.10    2.80
  -3   4   1   43.50    3.00
  -3   4   1   41.40    2.90
  -3   4   1   40.90    3.00
  -3   4   1   40.20    2.70
  -3   4   1   41.10    4.00
  -3   4   1   51.09    8.10
  -3   4   1   47.20    4.50
   2  -4  -1  180.88    9.70
   2  -4  -1  179.08   10.30
   2  -4  -1  183.18   10.40
   2  -4  -1  182.28    8.30
   2  -4  -1  203.98    8.90
   2  -4  -1  178.08   10.60
   2  -4  -1  170.68    9.90
  -2   4   1  170.28    7.40
  -2   4   1  177.78    8.20
  -2   4   1  193.38   14.10
  -2   4   1  171.78   13.40
  -2   4   1  191.58   10.50
  -2   4   1  174.58    9.30
  -2   4   1  182.38    8.10
  -2   4   1  177.18    9.70
  -2   4   1  180.78    8.10
  -2   4   1  168.88    8.10
   1  -4  -1  503.45   22.90
   1  -4  -1  513.75   22.60
   1  -4  -1  553.84   21.30
   1  -4  -1  530.25   20.00
   1  -4  -1  539.95   28.30
   1  -4  -1  556.24   20.10
   1  -4  -1  557.04   20.20
   1  -4  -1  516.65   20.30
   1  -4  -1  518.65   22.70
  -1   4   1  519.25   22.20
  -1   4   1  503.45   20.90
  -1   4   1  496.95   20.90
  -1   4   1  501.75   20.80
  -1   4   1  529.95   21.40
  -1   4   1  516.55   20.90
  -1   4   1  539.65   29.40
  -1   4   1  482.35   21.10
  -1   4   1  530.65   20.30
   0  -4  -1  570.54   24.90
   0  -4  -1  621.44   24.30
   0  -4  -1  585.94   23.50
   0  -4  -1  589.54   25.40
   0  -4  -1  627.84   22.10
   0  -4  -1  595.34   24.80
   0  -4  -1  585.04   23.40
   0  -4  -1  608.64   24.10
   0   4   1  560.14   23.90
   0   4   1  535.55   23.90
   0   4   1  560.24   24.40
   0   4   1  572.04   23.90
   0   4   1  600.94   34.60
   0   4   1  599.64   23.50
   0   4   1  583.34   23.80
   0   4   1  565.64   25.20
  -1  -4  -1    5.20    1.70
  -1  -4  -1    5.00    2.00
  -1  -4  -1   -1.90    7.00
  -1  -4  -1    3.70    1.40
  -1  -4  -1    4.60    1.80
  -1  -4  -1    5.00    1.80
   1   4   1    2.90    1.30
   1   4   1    6.30    2.00
   1   4   1    7.60    2.20
   1   4   1    3.40    1.50
   1   4   1   13.80    7.80
   1   4   1    4.20    1.50
   1   4   1    4.70    1.60
  -2  -4  -1   18.50   10.80
  -2  -4  -1   19.70    2.90
  -2  -4  -1   23.60    4.10
  -2  -4  -1   15.30    3.30
  -2  -4  -1   21.30    4.10
  -2  -4  -1   17.10    3.30
   2   4   1   23.60    4.00
   2   4   1   40.00   13.00
   2   4   1   20.60    1.80
   2   4   1   15.00    3.30
   2   4   1   29.30    4.80
   2   4   1   17.40    3.40
   2   4   1   27.40    4.60
   2   4   1   22.20    3.20
  -3  -4  -1    3.50    1.90
  -3  -4  -1   -0.50    0.90
  -3  -4  -1    3.40    1.80
  -3  -4  -1    0.80    1.70
  -3  -4  -1   -5.70   11.00
  -3  -4  -1    1.50    1.30
   3   4   1    1.60    1.10
   3   4   1    2.60    0.90
   3   4   1    1.60    1.20
   3   4   1    0.30    1.30
   3   4   1    1.70    1.80
   3   4   1    9.40   13.00
   3   4   1   12.40    3.30
   3   4   1    2.60    2.00
  -4  -4  -1  144.49   11.80
  -4  -4  -1  127.49   10.40
  -4  -4  -1  134.89   10.50
  -4  -4  -1  143.19   10.30
  -4  -4  -1  124.99   24.10
   4   4   1  135.49   10.30
   4   4   1  172.88   30.50
   4   4   1  164.68   11.00
   4   4   1  143.29   10.10
   4   4   1  150.38   10.50
   4   4   1  140.59   10.20
   4   4   1  133.79    7.50
  -5  -4  -1   45.40    7.20
  -5  -4  -1   43.10    7.20
  -5  -4  -1   38.10    6.50
  -5  -4  -1   50.29   22.00
  -5  -4  -1   39.70    6.70
   5   4   1   35.70    6.30
   5   4   1   34.50    3.70
   5   4   1   37.40    7.00
   5   4   1   35.40    5.90
   5   4   1   35.80   23.90
   5   4   1   30.80    5.40
   5   4   1   49.50    7.20
  -6  -4  -1  -22.10   26.10
  -6  -4  -1   14.20    4.00
  -6  -4  -1   12.30    4.70
  -6  -4  -1    7.20    3.50
  -6  -4  -1   13.40    4.10
   6   4   1   10.30    2.50
   6   4   1    9.70    3.20
   6   4   1   14.20    4.40
   6   4   1   15.80    4.40
   6   4   1    8.20    3.80
   6   4   1   10.00    3.80
   6   4   1   18.30   27.30
  -7  -4  -1   74.39   10.40
  -7  -4  -1   52.49   41.20
  -7  -4  -1   50.99    9.30
  -7  -4  -1   44.90    8.30
  -7  -4  -1   48.00    8.20
   7   4   1   48.30    8.30
   7   4   1   44.20    5.90
   7   4   1   51.29    5.50
   7   4   1   49.60    7.50
   7   4   1   25.90   38.50
   7   4   1   46.50    7.90
   7   4   1   44.60    7.20
   7   4   1   65.79    9.40
  -8  -4  -1   20.20    5.90
  -8  -4  -1    9.50    5.80
  -8  -4  -1   14.20    4.50
  -8  -4  -1   15.40    5.40
   8   4   1   17.10    5.10
   8   4   1   20.10    5.70
   8   4   1   19.70    6.00
   8   4   1   10.40    5.50
   8   4   1   11.90    3.80
   8   4   1    2.10    4.70
   8   4   1    5.60    4.70
  -9  -4  -1    5.30    5.30
  -9  -4  -1    5.60    4.80
  -9  -4  -1    0.30    2.80
  -9  -4  -1    6.60    4.40
   9   4   1   -9.50    5.70
   9   4   1   -1.30    4.70
   9   4   1    4.00    4.90
   9   4   1    6.90    4.40
 -10  -4  -1   -2.00    4.90
 -10  -4  -1   -2.70    4.00
 -10  -4  -1   -0.70    4.40
 -10  -4  -1   -4.90    3.70
  10   4   1    0.60    5.00
  10   4   1   -8.80    5.90
  10   4   1    0.60    5.40
  10   4   1    2.20    6.90
  10   4   1   -2.90    7.60
  12  -5  -1   -5.80    4.80
  12  -5  -1   -6.30    3.60
 -12   5   1    1.30    5.80
 -12   5   1    1.30    3.80
  11  -5  -1    4.20    8.30
 -11   5   1  -14.30    4.60
 -11   5   1    4.00    2.90
  10  -5  -1    1.50    3.40
  10  -5  -1   -3.40    3.20
  10  -5  -1    1.40    3.60
  10  -5  -1    4.80    4.50
 -10   5   1    3.70    4.40
 -10   5   1    5.70    5.60
 -10   5   1   -0.10    2.00
 -10   5   1    0.70    2.90
 -10   5   1   -0.70    2.50
   9  -5  -1   26.60    5.80
   9  -5  -1   11.70    4.60
   9  -5  -1   25.00    6.40
   9  -5  -1   19.10    5.30
  -9   5   1   18.50    3.40
  -9   5   1   17.90    5.10
  -9   5   1    7.00    4.70
  -9   5   1   18.10    3.50
  -9   5   1   20.50    4.20
   8  -5  -1   29.80    6.30
   8  -5  -1   33.00    6.70
   8  -5  -1   41.60    4.90
   8  -5  -1   32.70    6.40
   8  -5  -1   26.80    6.00
  -8   5   1   37.80    5.00
  -8   5   1   33.10    5.70
  -8   5   1   34.20    4.30
  -8   5   1   48.00    8.10
  -8   5   1   33.70    5.20
   7  -5  -1    1.30    2.60
   7  -5  -1   -2.60    1.40
   7  -5  -1    0.80    1.60
   7  -5  -1    0.80    2.00
   7  -5  -1   -1.20    2.00
  -7   5   1   -2.60    1.30
  -7   5   1    0.30    1.50
  -7   5   1    0.60    1.70
  -7   5   1    0.00    1.10
  -7   5   1   -1.20    2.40
  -7   5   1    0.70    1.40
  -7   5   1    2.50    2.00
   6  -5  -1   -1.40    1.30
   6  -5  -1   -1.20    1.30
   6  -5  -1    0.60    1.80
   6  -5  -1    4.20    2.30
   6  -5  -1    0.00    2.10
   6  -5  -1    4.30    2.40
  -6   5   1   -2.30    9.10
  -6   5   1   -1.50    1.80
  -6   5   1    0.40    1.30
  -6   5   1   -3.20    1.70
  -6   5   1    2.70    1.00
  -6   5   1   -0.10    1.10
  -6   5   1    3.10    1.40
  -6   5   1    0.60    1.30
  -6   5   1    2.80    1.30
  -6   5   1    0.20    1.30
   5  -5  -1    9.70    3.10
   5  -5  -1    5.80    2.40
   5  -5  -1   11.90    3.20
   5  -5  -1    8.60    2.80
   5  -5  -1    6.10    2.80
   5  -5  -1    4.50    2.20
   5  -5  -1    4.40    1.40
  -5   5   1    9.30    2.20
  -5   5   1    8.30    2.80
  -5   5   1    7.70    6.90
  -5   5   1    8.60    1.50
  -5   5   1   17.80    6.70
  -5   5   1   10.10    3.10
  -5   5   1   11.30    2.30
  -5   5   1    7.80    1.70
  -5   5   1    9.80    2.00
  -5   5   1    5.80    1.60
   4  -5  -1   65.89    6.90
   4  -5  -1   75.19    6.60
   4  -5  -1   64.89    6.60
   4  -5  -1   68.59    6.30
   4  -5  -1   72.19    5.90
  -4   5   1   56.59    5.70
  -4   5   1   68.89    4.70
  -4   5   1   88.09   10.40
  -4   5   1   76.39   10.70
  -4   5   1   73.59    6.30
  -4   5   1   71.89    4.10
  -4   5   1   77.29    4.50
  -4   5   1   76.19    4.20
  -4   5   1   69.09    4.50
  -4   5   1   72.39    4.30
   3  -5  -1  485.75   23.30
   3  -5  -1  548.75   21.90
   3  -5  -1  497.45   23.80
   3  -5  -1  479.15   23.40
   3  -5  -1  516.95   24.40
   3  -5  -1  522.95   23.20
  -3   5   1  525.55   20.50
  -3   5   1  504.85   21.30
  -3   5   1  517.55   22.60
  -3   5   1  518.35   23.70
  -3   5   1  539.35   27.30
  -3   5   1  530.65   20.10
  -3   5   1  503.65   24.30
  -3   5   1  493.05   19.80
  -3   5   1  513.95   27.00
  -3   5   1  474.95   20.00
  -3   5   1  504.15   20.10
   2  -5  -1  229.18   10.40
   2  -5  -1  220.98   11.70
   2  -5  -1  223.88   13.20
   2  -5  -1  235.28   13.10
   2  -5  -1  232.88   10.50
  -2   5   1  219.58   10.40
  -2   5   1  213.68   17.60
  -2   5   1  240.78   13.30
  -2   5   1  211.78    9.40
  -2   5   1  221.48   11.30
  -2   5   1  214.58   10.10
  -2   5   1  234.38   12.20
  -2   5   1  212.68   10.50
  -2   5   1  219.18   10.10
   1  -5  -1  351.86   13.70
   1  -5  -1  307.37   14.10
   1  -5  -1  293.67   14.30
   1  -5  -1  303.97   16.50
   1  -5  -1  338.17   13.40
   1  -5  -1  307.07   16.20
   1  -5  -1  286.97   15.80
   1  -5  -1  312.17   22.30
   1  -5  -1  347.47   13.60
  -1   5   1  332.27   14.70
  -1   5   1  344.97   16.00
  -1   5   1  327.57   15.30
  -1   5   1  319.17   14.30
  -1   5   1  322.37   14.60
  -1   5   1  307.37   14.60
  -1   5   1  323.47   14.40
  -1   5   1  341.67   24.30
   0  -5  -1  247.88   22.00
   0  -5  -1  253.07   11.90
   0  -5  -1  254.17   13.50
   0  -5  -1  266.37   12.90
   0  -5  -1  251.67   14.10
   0  -5  -1  267.77   10.60
   0  -5  -1  260.47   12.50
   0  -5  -1  262.97   12.10
   0   5   1  260.87   23.40
   0   5   1  231.18   12.50
   0   5   1  252.07   12.50
   0   5   1  235.68   12.50
   0   5   1  245.18   13.20
   0   5   1  232.98   14.80
   0   5   1  252.37   12.60
   0   5   1  251.37   12.00
  -1  -5  -1  224.78   11.70
  -1  -5  -1  226.38   11.90
  -1  -5  -1  230.28   12.40
  -1  -5  -1  223.58   23.30
  -1  -5  -1  219.28   12.10
  -1  -5  -1  240.48   12.40
   1   5   1  219.68   12.00
   1   5   1  224.98   12.10
   1   5   1  202.08    9.70
   1   5   1  235.58   13.80
   1   5   1  231.18   11.20
   1   5   1  215.28   12.90
   1   5   1  211.68   23.40
   1   5   1  216.08   12.40
  -2  -5  -1  145.59   11.00
  -2  -5  -1  151.88   10.10
  -2  -5  -1  154.28    9.90
  -2  -5  -1  160.98   10.50
  -2  -5  -1  162.38   10.40
  -2  -5  -1  158.08    9.40
  -2  -5  -1  186.88   26.70
   2   5   1  164.88   10.90
   2   5   1  172.48   25.70
   2   5   1  157.48   10.30
   2   5   1  164.48    9.20
   2   5   1  146.89   10.00
   2   5   1  170.18   10.30
   2   5   1  152.48    6.80
   2   5   1  163.78   10.60
  -3  -5  -1  262.17   12.90
  -3  -5  -1  255.07   14.60
  -3  -5  -1  264.57   15.20
  -3  -5  -1  265.97   34.50
  -3  -5  -1  240.28   15.00
  -3  -5  -1  256.77   15.10
  -3  -5  -1  261.17   14.70
   3   5   1  250.57   10.60
   3   5   1  247.08   35.40
   3   5   1  269.77   14.90
   3   5   1  270.17   15.20
   3   5   1  249.88   14.90
   3   5   1  238.38   13.50
   3   5   1  266.77   15.50
   3   5   1  236.88   14.50
  -4  -5  -1   13.00    4.20
  -4  -5  -1   11.90    3.40
  -4  -5  -1    9.90    3.40
  -4  -5  -1   11.40   19.60
  -4  -5  -1    9.60    3.50
   4   5   1    8.80    3.40
   4   5   1    9.60    1.70
   4   5   1   15.00    3.90
   4   5   1    6.40   21.20
   4   5   1   10.50    3.30
   4   5   1   12.60    4.00
   4   5   1   11.70    3.10
  -5  -5  -1    2.10    3.10
  -5  -5  -1   -2.70    2.40
  -5  -5  -1  -15.70   24.80
  -5  -5  -1    1.90    1.70
  -5  -5  -1   -1.80    1.60
   5   5   1    1.40    3.00
   5   5   1    6.00    2.50
   5   5   1   -1.40   24.90
   5   5   1    4.00    3.30
   5   5   1    3.20    1.50
   5   5   1    3.60    3.10
   5   5   1    6.30    3.40
  -6  -5  -1   -2.80   32.60
  -6  -5  -1   -0.20    2.60
  -6  -5  -1    1.60    2.70
  -6  -5  -1    2.30    2.00
  -6  -5  -1    3.40    2.80
  -6  -5  -1   -1.60    1.80
   6   5   1    1.60    2.90
   6   5   1   -1.00    2.30
   6   5   1   -0.80    3.40
   6   5   1    1.60    2.60
   6   5   1    1.10    2.70
   6   5   1   14.50   31.80
   6   5   1    0.60    2.50
   6   5   1    1.50    1.60
  -7  -5  -1   -2.40    2.10
  -7  -5  -1   -1.40    2.40
  -7  -5  -1    7.30    4.50
  -7  -5  -1    6.20    3.80
  -7  -5  -1   -0.70    2.50
   7   5   1    0.70    3.00
   7   5   1    3.20    3.90
   7   5   1    0.00    3.30
   7   5   1   -0.40    2.70
   7   5   1   -0.70    3.50
   7   5   1  -52.09   46.20
   7   5   1   -3.10    3.70
   7   5   1   -1.00    2.70
  -8  -5  -1   15.40    6.20
  -8  -5  -1    3.30    4.40
  -8  -5  -1   15.30    5.70
   8   5   1   -1.20    4.00
   8   5   1    3.10    6.50
   8   5   1   -0.30    3.60
   8   5   1   10.40    5.40
   8   5   1    1.70    4.40
  -9  -5  -1   -3.20    4.90
  -9  -5  -1    5.50    4.00
  -9  -5  -1    2.70    4.40
  -9  -5  -1   -5.70    5.70
   9   5   1  -10.70    3.80
   9   5   1    5.80    5.80
   9   5   1  -11.80    7.10
   9   5   1   -5.00    4.20
 -10  -5  -1    2.10    5.60
 -10  -5  -1    0.00    8.00
 -10  -5  -1   -1.90    4.90
 -10  -5  -1   10.90    5.50
  10   5   1   -5.90    4.70
  10   5   1  -13.30    5.40
  10   5   1    5.20    7.20
  10   5   1   -0.70    5.10
  11  -6  -1    4.90    4.60
  11  -6  -1    0.30    3.50
  11  -6  -1   -8.20    4.10
  11  -6  -1   -2.60    5.60
 -11   6   1   -3.80    2.70
 -11   6   1   -6.70    3.90
  10  -6  -1   12.00    5.80
  10  -6  -1    5.90    4.90
  10  -6  -1   -4.30    3.50
  10  -6  -1   -1.90    4.50
 -10   6   1    0.60    4.30
 -10   6   1    0.50    2.30
 -10   6   1    2.20    3.50
 -10   6   1   -0.20    1.60
   9  -6  -1    0.00    2.80
   9  -6  -1    0.40    2.60
   9  -6  -1   -0.20    2.00
   9  -6  -1   -2.30    3.30
   9  -6  -1    1.90    3.40
  -9   6   1    3.40    3.40
  -9   6   1    4.00    4.30
  -9   6   1   -1.00    1.80
   8  -6  -1   32.30    6.20
   8  -6  -1   40.70    7.40
   8  -6  -1   22.40    5.70
   8  -6  -1   28.20    5.10
   8  -6  -1   20.00    5.60
  -8   6   1   28.10    5.00
  -8   6   1   17.70    3.80
  -8   6   1   23.70    4.00
  -8   6   1   38.10    4.10
  -8   6   1   20.00    2.70
  -8   6   1   21.00    5.40
   7  -6  -1  155.68   12.20
   7  -6  -1  144.99   11.90
   7  -6  -1  148.99   10.50
   7  -6  -1  144.99   12.80
   7  -6  -1  159.38   13.00
  -7   6   1  161.68    8.90
  -7   6   1  138.09    7.50
  -7   6   1  158.68   12.40
  -7   6   1  151.98    8.70
  -7   6   1  150.48    8.90
  -7   6   1  143.49    8.80
  -7   6   1  145.19   15.80
   6  -6  -1   88.79    8.30
   6  -6  -1   84.39    8.40
   6  -6  -1   84.49    8.30
   6  -6  -1   84.89    7.30
   6  -6  -1   69.99    8.00
   6  -6  -1   80.59    8.10
  -6   6   1   76.59    4.40
  -6   6   1   77.49    5.40
  -6   6   1   83.69    8.20
  -6   6   1   78.29   11.60
  -6   6   1   78.79    5.60
  -6   6   1   73.99    7.10
  -6   6   1   82.59    4.80
  -6   6   1   65.09   10.60
  -6   6   1   81.29    5.40
   5  -6  -1   85.89    7.90
   5  -6  -1   86.79    7.60
   5  -6  -1   71.19    7.90
   5  -6  -1   85.09    7.10
   5  -6  -1   89.89    8.40
   5  -6  -1   87.49    8.10
  -5   6   1   72.29   10.50
  -5   6   1   77.89    5.60
  -5   6   1   75.59    4.50
  -5   6   1   77.29    5.20
  -5   6   1   74.09   10.00
  -5   6   1   76.59    5.00
  -5   6   1   79.89    5.00
  -5   6   1   71.69    7.00
  -5   6   1   78.49    4.30
   4  -6  -1   51.49    5.90
   4  -6  -1   51.39    3.40
   4  -6  -1   52.89    5.90
   4  -6  -1   64.39    6.40
   4  -6  -1   61.69    6.90
   4  -6  -1   56.09    6.20
  -4   6   1   54.69    3.90
  -4   6   1   55.89    5.60
  -4   6   1   53.49    9.40
  -4   6   1   51.59    4.10
  -4   6   1   48.40    5.30
  -4   6   1   52.09    3.40
  -4   6   1   51.29    3.50
  -4   6   1   53.09    8.80
   3  -6  -1   86.89    7.80
   3  -6  -1   90.09    7.60
   3  -6  -1   94.49    8.50
   3  -6  -1   89.99    6.10
   3  -6  -1   89.79    7.20
   3  -6  -1   95.39    8.10
  -3   6   1   88.79    6.80
  -3   6   1   92.29    5.50
  -3   6   1   65.19   11.30
  -3   6   1   92.09    5.40
  -3   6   1   93.99   12.20
  -3   6   1   90.09    7.30
  -3   6   1   86.89    4.90
  -3   6   1   88.89    5.50
  -3   6   1   87.99    6.30
  -3   6   1   98.69    5.40
   2  -6  -1  252.77   15.20
   2  -6  -1  266.17   19.80
   2  -6  -1  271.67   12.40
   2  -6  -1  267.97   15.30
   2  -6  -1  278.27   12.20
   2  -6  -1  253.87   15.50
   2  -6  -1  250.37   14.80
  -2   6   1  249.97   12.60
  -2   6   1  262.77   22.00
  -2   6   1  269.87   13.30
  -2   6   1  252.27   12.30
  -2   6   1  270.07   14.40
  -2   6   1  265.07   12.20
  -2   6   1  282.57   12.80
   1  -6  -1  125.39    7.30
   1  -6  -1  124.69   17.00
   1  -6  -1  126.49    9.30
   1  -6  -1  137.39    9.60
   1  -6  -1  127.19    9.60
   1  -6  -1  130.69    6.80
   1  -6  -1  130.39    6.50
   1  -6  -1  136.69    7.00
  -1   6   1  130.09    7.70
  -1   6   1  121.49    9.40
  -1   6   1  132.29    8.00
  -1   6   1  132.69    7.80
  -1   6   1  135.79   22.20
  -1   6   1  126.09    8.80
  -1   6   1  115.69    7.70
  -1   6   1  125.19    7.70
   0  -6  -1    0.50    1.10
   0  -6  -1    1.70    1.20
   0  -6  -1   -5.30    8.50
   0  -6  -1    0.70    1.40
   0  -6  -1    0.70    0.80
   0  -6  -1    1.30    1.80
   0  -6  -1   -0.20    1.50
   0   6   1   -0.30    0.90
   0   6   1    2.10    1.40
   0   6   1   10.50   11.70
   0   6   1   -0.20    1.20
   0   6   1    1.10    0.80
   0   6   1   -0.70    1.00
   0   6   1    1.00    1.00
   0   6   1   -0.20    1.20
  -1  -6  -1   77.49    6.60
  -1  -6  -1   70.79    6.20
  -1  -6  -1   93.79   18.50
  -1  -6  -1   69.69    6.80
  -1  -6  -1   78.09    6.60
  -1  -6  -1   62.59    5.50
  -1  -6  -1   74.29    6.20
   1   6   1   67.39    6.80
   1   6   1   68.99   19.30
   1   6   1   70.99    5.50
   1   6   1   67.89    6.70
   1   6   1   65.09    6.30
   1   6   1   62.19    6.00
   1   6   1   74.59    6.30
  -2  -6  -1   11.90    3.50
  -2  -6  -1  -13.40   13.40
  -2  -6  -1    7.70    3.20
  -2  -6  -1    7.20    2.20
  -2  -6  -1   13.60    3.10
  -2  -6  -1    9.00    2.70
  -2  -6  -1    2.10    2.60
   2   6   1    7.10    2.80
   2   6   1    8.20    2.90
   2   6   1   12.20    3.20
   2   6   1    7.40    0.90
   2   6   1    7.20    2.90
   2   6   1    7.00    2.60
   2   6   1    5.80    1.90
  -3  -6  -1   87.79    8.10
  -3  -6  -1   87.29    8.10
  -3  -6  -1   84.59    7.60
  -3  -6  -1  124.99   25.30
  -3  -6  -1   89.89    8.30
  -3  -6  -1   71.69    7.70
  -3  -6  -1   89.79    6.90
   3   6   1   87.59    8.30
   3   6   1   90.19    8.40
   3   6   1   75.29    8.20
   3   6   1   85.09    8.30
   3   6   1   89.99    8.30
   3   6   1   95.29    7.50
   3   6   1   65.09   25.10
  -4  -6  -1   31.40    6.80
  -4  -6  -1   50.89    7.30
  -4  -6  -1   27.80    5.90
  -4  -6  -1   32.60   23.60
  -4  -6  -1   25.40    4.90
  -4  -6  -1   36.60    7.10
   4   6   1   56.99   28.60
   4   6   1   33.80    6.20
   4   6   1   22.60    5.00
   4   6   1   36.70    6.90
   4   6   1   28.30    1.90
   4   6   1   46.00    8.00
   4   6   1   26.70    5.90
  -5  -6  -1   30.10    6.40
  -5  -6  -1   28.40    6.00
  -5  -6  -1   18.70    4.40
  -5  -6  -1   11.10    3.90
  -5  -6  -1   13.50    5.60
  -5  -6  -1   16.40   29.70
   5   6   1   19.70    4.80
   5   6   1   16.00    4.50
   5   6   1   21.60    5.70
   5   6   1    5.60   33.00
   5   6   1   20.00    5.30
   5   6   1   27.40    6.20
  -6  -6  -1   65.89   10.00
  -6  -6  -1  110.99   43.10
  -6  -6  -1   54.49    7.80
  -6  -6  -1   71.59   10.20
  -6  -6  -1   61.09   10.00
  -6  -6  -1   62.19   10.30
   6   6   1   67.79    7.50
   6   6   1   59.89    9.60
   6   6   1   63.99    9.40
   6   6   1   98.69   42.30
   6   6   1   49.70    9.10
   6   6   1   64.09    9.90
   6   6   1   47.10    8.10
  -7  -6  -1    9.00    5.20
  -7  -6  -1   11.90    5.50
  -7  -6  -1    5.90    3.30
  -7  -6  -1   14.20    6.00
  -7  -6  -1    8.30    4.70
   7   6   1   12.00    4.20
   7   6   1   13.10    5.80
   7   6   1    3.30    4.20
   7   6   1   12.60    6.00
   7   6   1   10.70    4.70
   7   6   1    7.90    4.90
   7   6   1   11.80    4.50
  -8  -6  -1    3.40    5.50
  -8  -6  -1    8.20    5.00
  -8  -6  -1    5.40    5.20
  -8  -6  -1    8.60    5.20
   8   6   1    8.50    4.30
   8   6   1    8.10    6.10
   8   6   1    4.80    5.10
   8   6   1   11.70    6.90
  -9  -6  -1   15.70    6.00
  -9  -6  -1   18.60    7.60
  -9  -6  -1   11.60    5.30
  -9  -6  -1   16.10    6.40
   9   6   1   26.90    7.70
   9   6   1   15.20    6.50
   9   6   1   17.70    6.30
  11  -7  -1   20.30    7.80
  11  -7  -1   18.20    5.80
  11  -7  -1   25.20    7.30
  11  -7  -1   20.70    7.10
 -11   7   1   19.30    7.40
 -11   7   1   22.90    4.30
  10  -7  -1   12.40    5.40
  10  -7  -1   16.50    5.60
  10  -7  -1   14.20    5.80
  10  -7  -1   12.20    5.70
 -10   7   1    6.20    4.40
 -10   7   1   12.30    3.40
   9  -7  -1    8.00    4.70
   9  -7  -1    2.80    4.20
   9  -7  -1    9.10    4.10
  -9   7   1    4.40    3.20
  -9   7   1    6.00    2.20
   8  -7  -1    4.80    3.30
   8  -7  -1   11.00    4.20
   8  -7  -1   -0.80    4.10
   8  -7  -1    9.80    4.90
   8  -7  -1    6.30    4.10
  -8   7   1    3.50    3.00
  -8   7   1    7.00    2.20
  -8   7   1    8.20    4.70
  -8   7   1    6.40    2.60
  -8   7   1    4.30    0.70
   7  -7  -1   -2.70    2.90
   7  -7  -1    1.10    2.50
   7  -7  -1    3.20    2.90
   7  -7  -1   -1.10    2.40
   7  -7  -1    4.40    2.80
  -7   7   1    4.30    3.00
  -7   7   1    2.90    1.70
  -7   7   1    4.00    2.30
  -7   7   1    5.70    2.00
  -7   7   1    3.20    2.30
  -7   7   1    1.70    1.40
  -7   7   1    2.60    0.70
   6  -7  -1   86.59    9.10
   6  -7  -1  100.89    9.70
   6  -7  -1   82.59    9.50
   6  -7  -1  104.79    9.00
   6  -7  -1  111.59    9.20
  -6   7   1   97.59    6.30
  -6   7   1  119.79    9.80
  -6   7   1  101.49    6.40
  -6   7   1   91.99    4.70
  -6   7   1  104.69    6.20
  -6   7   1  111.39    9.60
   5  -7  -1    4.30    2.30
   5  -7  -1    3.60    2.10
   5  -7  -1    0.10    2.60
   5  -7  -1    3.00    2.60
   5  -7  -1    3.60    2.70
   5  -7  -1    6.40    3.10
  -5   7   1    3.20    1.50
  -5   7   1    1.70    6.80
  -5   7   1    4.70    1.60
  -5   7   1    4.00    2.80
  -5   7   1    3.60    1.60
  -5   7   1    3.50    2.30
  -5   7   1   -1.50    6.20
  -5   7   1    2.90    1.60
   4  -7  -1   71.99    7.60
   4  -7  -1   89.59    8.10
   4  -7  -1   84.99    6.10
   4  -7  -1   97.89    8.70
   4  -7  -1   80.69    8.30
   4  -7  -1   78.59    8.70
   4  -7  -1   88.69    6.80
  -4   7   1   84.99    5.50
  -4   7   1   98.19    6.10
  -4   7   1   93.79    5.10
  -4   7   1   86.99    7.30
  -4   7   1   80.89    7.60
  -4   7   1   90.79   13.00
  -4   7   1   84.59    5.50
  -4   7   1   69.39   11.10
  -4   7   1   88.09    5.10
   3  -7  -1   58.49    7.10
   3  -7  -1   78.19    7.80
   3  -7  -1   66.29    7.30
   3  -7  -1   75.99    5.50
   3  -7  -1   61.19    8.30
  -3   7   1   76.79    6.30
  -3   7   1   68.29    4.70
  -3   7   1   63.69   11.70
  -3   7   1   68.59    4.90
  -3   7   1   75.39    5.40
  -3   7   1   58.79    6.10
  -3   7   1   74.19    5.20
  -3   7   1   64.29   12.70
   2  -7  -1   29.20    5.70
   2  -7  -1   40.70    3.90
   2  -7  -1   31.10    3.30
   2  -7  -1   24.20    4.90
   2  -7  -1   28.30   10.30
   2  -7  -1   34.40    5.70
  -2   7   1   31.70    3.50
  -2   7   1   30.40   11.20
  -2   7   1   32.30    5.30
  -2   7   1   32.50    4.50
  -2   7   1   26.70    4.10
  -2   7   1   38.50    3.80
  -2   7   1   35.50    3.60
  -2   7   1   31.40    6.00
  -2   7   1   36.50    3.90
   1  -7  -1    4.80    2.40
   1  -7  -1    7.80   10.30
   1  -7  -1    3.30    1.20
   1  -7  -1    4.10    2.50
   1  -7  -1    5.00    2.20
   1  -7  -1    4.40    1.70
   1  -7  -1    4.20    1.30
   1  -7  -1    2.00    1.20
   1  -7  -1    1.80    1.80
  -1   7   1    2.70    1.80
  -1   7   1    5.80    3.00
  -1   7   1   10.30   11.00
  -1   7   1    1.40    1.60
  -1   7   1    3.80    2.00
  -1   7   1    2.90    1.30
  -1   7   1    1.00    2.00
  -1   7   1    6.90    2.20
   0  -7  -1   12.60    3.50
   0  -7  -1   14.10   12.50
   0  -7  -1   11.40    1.90
   0  -7  -1   15.70    3.40
   0  -7  -1   18.70    4.40
   0  -7  -1   17.10    3.20
   0  -7  -1   12.10    3.00
   0   7   1   14.90    3.50
   0   7   1   10.50    2.50
   0   7   1   14.70   13.90
   0   7   1   15.40    3.40
   0   7   1   12.20    3.70
   0   7   1   12.70    3.00
   0   7   1   13.60    3.80
   0   7   1   13.70    3.10
  -1  -7  -1  201.38   12.70
  -1  -7  -1  249.58   30.80
  -1  -7  -1  213.08   14.50
  -1  -7  -1  219.38   12.50
  -1  -7  -1  202.08   13.30
  -1  -7  -1  238.88   13.00
  -1  -7  -1  216.58   13.30
  -1  -7  -1  216.48   10.10
   1   7   1  239.18   13.50
   1   7   1  217.08   13.50
   1   7   1  224.48   13.50
   1   7   1  225.58   14.10
   1   7   1  229.08   32.90
   1   7   1  222.68   11.90
   1   7   1  220.48   14.90
  -2  -7  -1  160.38   11.30
  -2  -7  -1  158.98   10.70
  -2  -7  -1  164.88   11.40
  -2  -7  -1  155.48   11.00
  -2  -7  -1  138.89   11.60
  -2  -7  -1  143.49   10.50
   2   7   1  175.28   11.60
   2   7   1  153.28   12.40
   2   7   1  162.08   30.80
   2   7   1  148.69   11.30
   2   7   1  151.38   11.60
   2   7   1  162.28   10.00
   2   7   1  176.38   11.90
  -3  -7  -1   10.40    2.90
  -3  -7  -1    5.10    3.10
  -3  -7  -1    5.30    2.90
  -3  -7  -1   -5.60   22.30
  -3  -7  -1   10.20    3.60
  -3  -7  -1    8.10    2.20
  -3  -7  -1    4.40    3.10
   3   7   1    0.80    2.20
   3   7   1    4.00    2.70
   3   7   1    0.30    3.50
   3   7   1    0.50    2.10
   3   7   1    4.80    2.10
   3   7   1  -21.50   23.10
   3   7   1    3.10    3.30
  -4  -7  -1    2.40   28.40
  -4  -7  -1    2.20    3.20
  -4  -7  -1    4.60    3.20
  -4  -7  -1   -0.50    2.10
  -4  -7  -1    2.50    3.30
  -4  -7  -1    4.50    3.40
   4   7   1    1.40    2.40
   4   7   1   -1.40    1.70
   4   7   1   -1.80    2.80
   4   7   1   -2.00   30.60
   4   7   1    5.20    2.40
  -5  -7  -1   -2.80    2.30
  -5  -7  -1    4.70    2.70
  -5  -7  -1  -34.80   34.50
  -5  -7  -1   10.10    4.60
  -5  -7  -1    0.10    2.80
  -5  -7  -1   -3.90    3.30
   5   7   1   -0.70    3.80
   5   7   1    2.10    2.90
   5   7   1  -89.59   36.70
   5   7   1    0.40    2.70
   5   7   1   -0.90    2.20
   5   7   1    5.50    3.70
  -6  -7  -1   10.40    5.00
  -6  -7  -1    2.60    3.40
  -6  -7  -1    8.70    4.70
  -6  -7  -1   25.10   54.09
  -6  -7  -1    2.70    3.00
  -6  -7  -1    4.00    3.70
   6   7   1   13.30    5.80
   6   7   1    5.40    3.90
   6   7   1   10.20    5.20
   6   7   1    7.70    3.70
   6   7   1    5.10    4.80
   6   7   1   78.89   54.39
   6   7   1    8.70    4.00
  -7  -7  -1    1.20    5.30
  -7  -7  -1    7.10    6.00
  -7  -7  -1   11.00    5.00
  -7  -7  -1   -2.50    3.80
  -7  -7  -1   15.20    5.80
   7   7   1   -3.60    3.80
   7   7   1    5.90    4.50
   7   7   1    2.10    4.50
   7   7   1    2.00    4.20
   7   7   1    6.80    5.60
   7   7   1    0.20    4.40
   7   7   1    7.70    4.60
  -8  -7  -1   21.40    6.30
  -8  -7  -1   17.30    6.30
  -8  -7  -1    9.10    6.60
  -8  -7  -1   22.30    7.90
   8   7   1   26.20    8.50
   8   7   1   17.00    6.40
   8   7   1   12.70    6.20
   8   7   1   10.60    5.50
   8   7   1   11.80    8.80
  -9  -7  -1    7.70    7.90
  -9  -7  -1   12.00    7.20
  -9  -7  -1   11.90    6.60
   9   7   1    9.90    9.90
   9   7   1    8.00    6.80
   9   7   1   17.50    7.90
  11  -8  -1   -3.90    5.80
  11  -8  -1   -0.70    6.40
 -11   8   1    2.50    6.10
 -11   8   1    0.90    2.20
  10  -8  -1    5.60    5.60
  10  -8  -1    2.20    5.90
 -10   8   1    2.50    4.70
 -10   8   1    1.70    2.20
   9  -8  -1   12.90    5.20
   9  -8  -1   16.40    5.80
   9  -8  -1   18.30    6.00
   9  -8  -1   18.00    7.10
   9  -8  -1    8.50    5.00
  -9   8   1   16.50    3.10
   8  -8  -1    9.50    4.80
   8  -8  -1    8.60    5.50
   8  -8  -1    6.10    4.60
   8  -8  -1    4.30    4.00
   8  -8  -1    8.20    4.10
  -8   8   1    6.50    4.10
  -8   8   1    8.20    2.50
  -8   8   1    9.40    2.20
  -8   8   1    7.00    4.20
   7  -8  -1   19.60    6.10
   7  -8  -1   26.30    6.90
   7  -8  -1   18.70    5.60
   7  -8  -1   27.70    7.50
  -7   8   1   15.90    2.70
  -7   8   1   18.40    2.90
  -7   8   1   15.30    4.20
  -7   8   1   15.90    4.00
  -7   8   1   25.70    5.90
   6  -8  -1   19.30    4.40
   6  -8  -1   10.80    4.00
   6  -8  -1   13.90    3.90
   6  -8  -1    6.60    3.90
   6  -8  -1   13.90    4.80
   6  -8  -1   12.40    4.30
  -6   8   1   10.10    4.10
  -6   8   1   10.50    3.40
  -6   8   1   10.10    2.50
  -6   8   1   14.30    2.50
   5  -8  -1   43.50    7.20
   5  -8  -1   47.30    6.20
   5  -8  -1   53.79    8.20
   5  -8  -1   40.50    7.30
   5  -8  -1   39.20    7.30
   5  -8  -1   37.70    7.90
  -5   8   1   49.40    7.00
  -5   8   1   38.40    2.90
  -5   8   1   51.89    4.30
  -5   8   1   40.20    3.90
  -5   8   1   51.99    4.30
  -5   8   1   43.50    7.20
  -5   8   1   36.70    5.90
   4  -8  -1   17.00    3.40
   4  -8  -1    9.20    4.00
   4  -8  -1   10.70    3.50
   4  -8  -1    9.30    4.10
  -4   8   1    8.50    1.30
  -4   8   1    6.40    2.00
  -4   8   1   10.70    3.10
  -4   8   1    9.20    1.70
  -4   8   1    4.50    9.50
  -4   8   1   11.70    2.30
  -4   8   1   11.40    3.70
  -4   8   1   12.40    2.70
  -4   8   1    7.90    9.00
  -4   8   1   11.10    2.70
   3  -8  -1  136.59   11.40
   3  -8  -1  126.19    8.00
   3  -8  -1  129.59   10.90
   3  -8  -1  135.39   11.70
  -3   8   1   97.59   15.50
  -3   8   1  132.99    8.30
  -3   8   1  129.29   11.10
  -3   8   1  129.19   10.20
  -3   8   1  124.39    7.60
  -3   8   1  122.79   21.50
  -3   8   1  122.59    8.10
  -3   8   1  139.69    7.70
  -3   8   1  135.99    9.30
   2  -8  -1  122.79   18.10
   2  -8  -1  132.09   11.20
   2  -8  -1  113.09    6.80
   2  -8  -1  109.79   10.20
   2  -8  -1  106.49   10.20
   2  -8  -1  127.79    8.10
  -2   8   1  102.99    8.00
  -2   8   1  124.99    8.30
  -2   8   1   84.59   19.00
  -2   8   1  115.89   10.50
  -2   8   1  128.89    8.50
  -2   8   1  121.19    9.60
  -2   8   1  117.89    8.20
  -2   8   1  120.59    7.70
   1  -8  -1    4.70    2.80
   1  -8  -1    1.00    1.40
   1  -8  -1    1.40    1.10
   1  -8  -1  -11.90   12.00
   1  -8  -1    1.60    1.80
   1  -8  -1   -0.30    1.00
   1  -8  -1   -1.30    1.70
   1  -8  -1   -0.30    2.50
  -1   8   1    1.40    1.70
  -1   8   1   -1.00    1.30
  -1   8   1    1.20    1.60
  -1   8   1    0.70    2.20
  -1   8   1   -0.30    2.00
  -1   8   1   -6.60   13.40
  -1   8   1    1.20    2.50
   0  -8  -1    0.30    1.80
   0  -8  -1    1.20    1.20
   0  -8  -1  -18.50   14.50
   0  -8  -1    0.60    1.30
   0  -8  -1   -0.60    2.10
   0  -8  -1    1.60    1.90
   0  -8  -1   -0.90    2.20
   0  -8  -1    1.40    1.50
   0   8   1    0.40    1.70
   0   8   1    7.00   16.90
   0   8   1    1.00    1.20
   0   8   1   -2.00    1.90
   0   8   1   -1.90    2.10
   0   8   1    2.50    1.70
   0   8   1    1.20    2.40
  -1  -8  -1   35.90    6.60
  -1  -8  -1   19.30    4.60
  -1  -8  -1   29.70    4.70
  -1  -8  -1   29.30    5.90
  -1  -8  -1   30.20    3.00
  -1  -8  -1   39.40    6.50
  -1  -8  -1   33.30    5.10
   1   8   1   39.90    6.40
   1   8   1   31.00    2.10
   1   8   1   27.70    6.40
   1   8   1   32.30    5.90
   1   8   1   38.90    4.10
   1   8   1   30.40    5.20
   1   8   1   31.10    5.80
   1   8   1   33.00   21.20
  -2  -8  -1   33.90    5.70
  -2  -8  -1   26.90    5.40
  -2  -8  -1   31.60    5.60
  -2  -8  -1   24.20   23.40
  -2  -8  -1   22.40    3.20
  -2  -8  -1   26.10    5.60
  -2  -8  -1   41.10    6.80
  -2  -8  -1   38.70    7.10
   2   8   1   25.60    4.10
   2   8   1   40.20    6.70
   2   8   1  -16.20   23.50
   2   8   1   29.00    5.40
   2   8   1   28.30    6.00
  -3  -8  -1   36.50    6.70
  -3  -8  -1   45.00   28.70
  -3  -8  -1   42.60    7.10
  -3  -8  -1   40.80    7.00
  -3  -8  -1   41.90    6.80
  -3  -8  -1   44.10    6.60
  -3  -8  -1   45.30    8.80
   3   8   1   46.10    7.90
   3   8   1   38.80    5.50
   3   8   1   80.19   32.50
   3   8   1   40.10    7.60
   3   8   1   50.59    8.20
   3   8   1   36.90    6.60
   3   8   1   50.39    8.20
  -4  -8  -1   74.89   10.10
  -4  -8  -1   43.40    9.70
  -4  -8  -1   43.90    7.80
  -4  -8  -1   68.99   39.20
  -4  -8  -1   68.79    9.40
  -4  -8  -1   90.99    9.50
   4   8   1   51.39    9.10
   4   8   1   63.59   10.20
   4   8   1   54.69    9.50
   4   8   1   44.80   41.30
   4   8   1   51.19    8.20
   4   8   1   55.99    9.00
  -5  -8  -1   34.90    7.10
  -5  -8  -1   36.50    8.00
  -5  -8  -1   50.59    9.20
  -5  -8  -1   26.00    6.00
  -5  -8  -1   50.59    8.50
   5   8   1   39.20    8.20
   5   8   1   30.40    6.90
   5   8   1   33.70    7.60
   5   8   1   28.40    7.10
   5   8   1   34.30    7.00
  -6  -8  -1   47.20    9.10
  -6  -8  -1   31.30    7.10
  -6  -8  -1   28.80    8.70
  -6  -8  -1   26.30    7.40
   6   8   1   35.70    7.70
   6   8   1   25.80    7.90
   6   8   1   51.99    9.80
   6   8   1   49.99    8.50
   6   8   1   41.00    9.60
   6   8   1   39.40    9.10
  -7  -8  -1   -2.30    4.10
  -7  -8  -1    2.60    5.90
  -7  -8  -1   -2.70    5.20
  -7  -8  -1   -7.10    7.30
  -7  -8  -1    5.10    3.80
   7   8   1   -2.90    5.40
   7   8   1   -2.60    2.90
   7   8   1   -2.80    4.10
   7   8   1    6.10    5.80
   7   8   1   -1.10    4.70
   7   8   1   -2.80    4.40
  -8  -8  -1   -9.00    6.90
  -8  -8  -1   -7.70    5.30
  -8  -8  -1   -4.00    4.50
  -8  -8  -1   -6.40    3.10
   8   8   1   -4.90    5.20
   8   8   1    0.40    5.30
   8   8   1   -3.00    4.60
   8   8   1    1.70    8.50
  10  -9  -1    4.10    5.50
  10  -9  -1    1.10    5.70
  10  -9  -1    4.20    5.60
 -10   9   1   -2.20    1.50
   9  -9  -1   -3.40    3.90
   9  -9  -1    2.90    4.90
   9  -9  -1   -0.90    5.10
   9  -9  -1   -2.70    3.40
  -9   9   1    5.00    4.50
  -9   9   1   -1.60    4.00
  -9   9   1   -0.90    1.50
   8  -9  -1    2.10    4.20
   8  -9  -1   -3.50    3.20
   8  -9  -1   -6.30    3.20
   8  -9  -1   -4.00    3.20
   8  -9  -1    3.20    3.80
  -8   9   1    2.00    3.60
  -8   9   1   -3.70    3.90
  -8   9   1   -1.90    1.60
  -8   9   1    0.20    1.40
   7  -9  -1   27.80    6.50
   7  -9  -1   19.80    6.10
   7  -9  -1   29.60    7.50
   7  -9  -1   19.60    5.30
   7  -9  -1   24.30    6.40
  -7   9   1   21.70    5.30
  -7   9   1   24.80    3.40
  -7   9   1   26.60    6.30
  -7   9   1   26.40    6.00
  -7   9   1   18.90    2.90
   6  -9  -1   13.10    5.80
   6  -9  -1   13.60    4.00
   6  -9  -1    9.40    3.20
   6  -9  -1    7.90    3.90
   6  -9  -1    8.30    4.40
  -6   9   1    4.70    3.80
  -6   9   1    7.60    2.20
  -6   9   1   15.40    2.70
  -6   9   1   18.00    4.60
  -6   9   1   10.20    4.00
   5  -9  -1    3.90    3.10
   5  -9  -1    9.90    4.00
   5  -9  -1    3.40    3.60
   5  -9  -1    5.30    2.20
   5  -9  -1    4.20    2.30
  -5   9   1   11.40    2.60
  -5   9   1   10.70    3.80
  -5   9   1    6.60    1.10
  -5   9   1    7.10    1.20
  -5   9   1   11.60    2.50
  -5   9   1    5.40    3.10
  -5   9   1    7.90    2.10
   4  -9  -1   22.90    6.00
   4  -9  -1    7.70    3.70
   4  -9  -1   24.30    6.20
   4  -9  -1   13.30    3.10
   4  -9  -1   12.70    4.90
  -4   9   1   13.50    3.00
  -4   9   1   18.00    2.30
  -4   9   1   20.10    5.30
  -4   9   1    8.20   12.50
  -4   9   1   16.10    3.00
  -4   9   1   15.10    3.80
  -4   9   1    8.70    2.40
  -4   9   1    9.60    2.90
  -4   9   1   12.50    4.60
   3  -9  -1    2.20    3.00
   3  -9  -1    3.80    3.30
   3  -9  -1    4.10    2.40
   3  -9  -1    0.60    1.90
  -3   9   1    4.50    2.20
  -3   9   1    6.40    2.20
  -3   9   1    3.10    1.90
  -3   9   1    0.70    1.40
  -3   9   1    0.10    3.20
  -3   9   1  -23.70   13.80
  -3   9   1    0.80    2.10
   2  -9  -1   10.70    3.40
   2  -9  -1   11.70    4.00
   2  -9  -1    4.60    3.30
   2  -9  -1    8.80    3.80
   2  -9  -1   10.80    2.20
   2  -9  -1   -1.90   13.90
  -2   9   1   -3.80   16.20
  -2   9   1   12.30    3.10
  -2   9   1   17.10    4.30
  -2   9   1    9.50    4.60
  -2   9   1   12.10    2.90
  -2   9   1   14.70    3.50
  -2   9   1   10.80    2.70
  -2   9   1    9.30    3.00
   1  -9  -1   39.20    3.50
   1  -9  -1   31.00    6.60
   1  -9  -1   36.40    5.30
   1  -9  -1   38.20    3.10
   1  -9  -1   50.69   18.60
  -1   9   1   39.20    7.80
  -1   9   1   41.00    6.10
  -1   9   1   31.20    5.10
  -1   9   1   31.90    5.90
  -1   9   1   41.00    6.10
  -1   9   1   52.29    5.30
  -1   9   1   29.20   20.80
  -1   9   1   41.10    6.80
   0  -9  -1   48.10    6.70
   0  -9  -1   33.30   21.40
   0  -9  -1   47.50    5.10
   0  -9  -1   53.49    3.80
   0  -9  -1   51.89    8.70
   0  -9  -1   50.89    7.90
   0  -9  -1   53.39    5.20
   0   9   1   53.29    5.40
   0   9   1   36.70    6.40
   0   9   1   70.99   25.80
   0   9   1   49.40    7.00
   0   9   1   67.49   10.70
   0   9   1   53.99    8.30
   0   9   1   53.19    7.00
  -1  -9  -1  115.59    8.90
  -1  -9  -1  131.29   10.50
  -1  -9  -1  117.99    6.60
  -1  -9  -1  124.49   10.40
  -1  -9  -1  126.09    9.70
  -1  -9  -1  130.79   11.30
  -1  -9  -1  140.39   12.40
   1   9   1  123.59   11.40
   1   9   1  110.29    8.50
   1   9   1  126.39   10.10
   1   9   1  132.39   10.80
   1   9   1  116.39   30.70
   1   9   1  130.39   12.20
   1   9   1  134.69   11.00
  -2  -9  -1   44.50    7.40
  -2  -9  -1   37.50    4.10
  -2  -9  -1   58.69    8.60
  -2  -9  -1   38.80    7.60
  -2  -9  -1   55.29    7.90
  -2  -9  -1   41.20    6.70
  -2  -9  -1   55.79   30.30
   2   9   1   40.40    7.00
   2   9   1   42.30    8.50
   2   9   1   44.30    5.90
   2   9   1   47.00   31.80
   2   9   1   56.19    9.10
   2   9   1   43.50    7.80
   2   9   1   46.70    7.90
  -3  -9  -1    0.50    2.30
  -3  -9  -1   -1.50    2.40
  -3  -9  -1    3.90    4.80
  -3  -9  -1   -1.00    2.30
  -3  -9  -1    1.00    3.50
  -3  -9  -1    3.90    3.10
   3   9   1    1.00    2.70
   3   9   1   -2.50    2.40
   3   9   1   -2.00    3.10
   3   9   1   -2.10    2.40
   3   9   1   -5.30    2.30
   3   9   1    0.40    2.60
  -4  -9  -1   -6.20    2.60
  -4  -9  -1   -2.20    4.50
  -4  -9  -1   -3.10    2.80
  -4  -9  -1   -9.40    3.40
  -4  -9  -1    0.10    3.30
   4   9   1    0.10    3.40
   4   9   1   -0.90    2.20
   4   9   1   -1.10    2.60
   4   9   1   -3.80    4.00
   4   9   1   -1.90    2.40
  -5  -9  -1   -4.00    3.30
  -5  -9  -1   -0.30    3.90
  -5  -9  -1    5.90    4.00
  -5  -9  -1    4.80    3.80
   5   9   1    6.80    5.30
   5   9   1   -2.30    3.20
  -6  -9  -1   10.80    5.30
  -6  -9  -1   16.40    6.30
  -6  -9  -1   10.50    5.40
   6   9   1   18.80    6.90
   6   9   1   13.50    7.00
   6   9   1    6.10    6.40
   6   9   1   15.30    6.10
   6   9   1   16.40    6.40
   6   9   1   11.10    5.70
   6   9   1   25.50    7.00
  -7  -9  -1    3.70    6.30
  -7  -9  -1   12.10    6.10
   7   9   1    4.30    4.40
   7   9   1   11.00    8.70
   7   9   1    5.80    7.50
   7   9   1   12.50    8.00
   7   9   1   12.80    6.50
   7   9   1   10.70    7.80
   7   9   1    6.40    5.90
  10 -10  -1    0.40    5.80
  10 -10  -1   -1.90    6.50
  10 -10  -1    2.00    6.00
 -10  10   1    9.90    5.40
 -10  10   1    1.70    5.20
   9 -10  -1   18.10    5.90
   9 -10  -1    0.70    5.70
   9 -10  -1   20.70    8.40
   9 -10  -1   19.30    7.80
  -9  10   1    7.40    5.30
  -9  10   1   18.20    6.60
   8 -10  -1   -6.00    3.30
   8 -10  -1   -1.20    4.10
   8 -10  -1   -3.10    3.70
  -8  10   1   -3.20    1.20
  -8  10   1   -2.40    1.10
  -8  10   1   -0.80    3.70
  -8  10   1    1.30    4.20
   7 -10  -1    2.00    3.30
   7 -10  -1   -1.00    4.10
   7 -10  -1    4.40    3.60
  -7  10   1    1.50    3.30
  -7  10   1   -0.60    1.40
  -7  10   1    1.50    3.40
  -7  10   1   -1.20    1.60
  -7  10   1   -7.40    3.30
   6 -10  -1    6.00    4.80
   6 -10  -1    2.10    3.70
   6 -10  -1   -3.40    2.80
   6 -10  -1   -2.70    4.40
  -6  10   1    0.20    1.60
  -6  10   1    2.80    2.60
  -6  10   1    2.50    2.90
  -6  10   1   -2.60    3.60
  -6  10   1    0.50    2.80
  -6  10   1    2.40    1.60
   5 -10  -1    0.30    2.20
   5 -10  -1    0.80    2.50
   5 -10  -1   -2.10    2.70
   5 -10  -1   -4.10    2.60
   5 -10  -1   -0.30    3.80
  -5  10   1    1.90    3.10
  -5  10   1   -5.30    2.20
  -5  10   1    0.10    1.40
  -5  10   1   -5.30    2.30
   4 -10  -1   18.90    3.80
   4 -10  -1   22.90    6.20
   4 -10  -1   27.40    6.40
   4 -10  -1   15.90    5.70
  -4  10   1   29.60    4.20
  -4  10   1   14.40    3.70
  -4  10   1   16.40    5.30
  -4  10   1   20.10    4.70
  -4  10   1   25.30    5.60
  -4  10   1   22.90    4.10
  -4  10   1   12.10   15.60
   3 -10  -1   15.50    5.00
   3 -10  -1    8.20    4.30
   3 -10  -1   11.20    4.90
  -3  10   1   12.20    4.80
  -3  10   1   26.40    4.90
  -3  10   1   15.30    3.20
  -3  10   1   18.10    5.20
  -3  10   1   -0.50   19.50
  -3  10   1   14.90    3.60
  -3  10   1   20.50    4.10
   2 -10  -1   39.50    8.20
   2 -10  -1   41.40    8.60
   2 -10  -1   39.50    8.00
   2 -10  -1   34.80    4.00
  -2  10   1   42.90    5.70
  -2  10   1   47.00    8.00
  -2  10   1   35.30    5.70
  -2  10   1   41.30    6.10
  -2  10   1   39.40    8.30
  -2  10   1   34.00    5.20
   1 -10  -1    0.00    1.60
   1 -10  -1    1.90    3.00
   1 -10  -1   25.00   22.80
   1 -10  -1    2.30    2.90
   1 -10  -1   -1.10    1.80
  -1  10   1    1.90    3.50
  -1  10   1   -1.60    1.40
  -1  10   1    2.80    2.30
  -1  10   1    3.90    2.30
  -1  10   1    9.40   25.00
  -1  10   1    1.50    2.70
  -1  10   1    3.00    2.40
   0 -10  -1    8.70    4.00
   0 -10  -1    7.70    2.40
   0 -10  -1   11.10    3.90
   0 -10  -1   11.50    5.00
   0 -10  -1   37.20   27.20
   0 -10  -1    9.10    3.00
   0  10   1    8.20    4.40
   0  10   1   13.60    4.50
   0  10   1   10.00    3.70
   0  10   1   13.50    3.10
   0  10   1   12.00   28.90
   0  10   1    7.20    3.00
   0  10   1    6.30    3.10
  -1 -10  -1    5.10    2.60
  -1 -10  -1    2.00    3.60
  -1 -10  -1   -2.00    2.10
  -1 -10  -1   -0.40    2.60
  -1 -10  -1   -1.60    3.00
   1  10   1   -6.60    3.30
   1  10   1    2.20    2.70
   1  10   1    0.40    2.30
   1  10   1    1.50    2.80
   1  10   1    2.20    2.20
   1  10   1   -0.90    2.00
  -2 -10  -1   20.70    5.90
  -2 -10  -1   16.80    5.40
  -2 -10  -1   17.50    4.20
  -2 -10  -1   20.40    5.30
  -2 -10  -1   17.60    5.50
   2  10   1   19.40    7.30
   2  10   1   20.70    6.00
   2  10   1   15.60    4.20
   2  10   1   13.90    4.30
   2  10   1   21.10    5.80
   2  10   1   34.80    6.70
  -3 -10  -1   40.50    7.60
  -3 -10  -1   35.80    8.10
  -3 -10  -1   18.60    6.80
  -3 -10  -1   27.10    5.80
  -3 -10  -1   30.80    6.20
   3  10   1   20.40    6.60
   3  10   1   26.00    8.20
   3  10   1   34.40    7.60
   3  10   1   30.30    6.90
   3  10   1   20.10    5.60
  -4 -10  -1   -0.80    3.80
  -4 -10  -1    3.70    4.00
  -4 -10  -1    0.50    3.60
  -4 -10  -1   -3.50    3.90
   4  10   1    2.80    5.20
   4  10   1   -1.20    3.60
   4  10   1    3.70    3.90
   4  10   1    1.00    6.00
  -5 -10  -1   25.10    6.10
  -5 -10  -1   11.20    6.50
  -5 -10  -1   25.30    7.00
  -5 -10  -1    5.20    6.00
   5  10   1   28.70    8.20
   5  10   1   22.30    6.60
   5  10   1   13.20    5.90
   5  10   1   21.30    6.20
   5  10   1    8.90    7.20
   5  10   1   12.10    6.50
  -6 -10  -1  -11.70    5.60
  -6 -10  -1    1.40    5.50
  -6 -10  -1   -1.90    5.20
   6  10   1    2.40    4.10
   6  10   1   -6.80    4.40
   6  10   1   -2.60    4.80
   6  10   1   -2.50    6.00
   6  10   1   -5.80    6.40
   6  10   1   -5.90    4.10
  -7 -10  -1   -6.40    4.90
  -7 -10  -1   -9.70    5.90
  -7 -10  -1   -9.70    5.40
   7  10   1    2.60    6.40
   7  10   1   -0.80    7.30
   7  10   1   -3.90    7.10
   7  10   1   -7.30    7.30
   7  10   1   -1.30    5.10
   9 -11  -1   -1.20    5.60
   9 -11  -1   -0.30    6.10
  -9  11   1   -1.50    4.90
   8 -11  -1    8.90    4.50
   8 -11  -1   17.50    7.70
   8 -11  -1   20.30    6.70
  -8  11   1    7.10    5.80
  -8  11   1    7.30    5.20
  -8  11   1    7.00    4.30
   7 -11  -1   22.80    7.90
   7 -11  -1   22.50    7.90
   7 -11  -1   18.20    7.60
  -7  11   1    7.40    4.10
  -7  11   1   12.60    2.30
  -7  11   1   12.50    2.30
  -7  11   1    8.20    4.80
  -7  11   1    6.00    4.00
   6 -11  -1   11.70    6.20
   6 -11  -1   12.00    5.30
   6 -11  -1    7.40    4.50
  -6  11   1    8.10    3.70
  -6  11   1   12.30    2.60
  -6  11   1   15.40    5.10
  -6  11   1   -0.10    3.80
  -6  11   1   19.20    5.70
   5 -11  -1   -0.10    3.90
   5 -11  -1    7.00    5.90
   5 -11  -1    3.00    4.00
  -5  11   1   -3.90    3.50
  -5  11   1    1.60    3.60
  -5  11   1   -0.90    1.70
  -5  11   1    1.70    3.60
   4 -11  -1   11.30    5.00
   4 -11  -1   12.10    3.50
   4 -11  -1   16.80    5.90
   4 -11  -1    8.20    4.60
  -4  11   1    9.50    4.60
  -4  11   1    9.30    4.50
  -4  11   1   14.50    3.50
  -4  11   1   12.40    4.40
  -4  11   1    8.30    2.40
   3 -11  -1   -4.50    1.60
   3 -11  -1    0.10    3.90
   3 -11  -1   -0.20    2.50
  -3  11   1   -2.50    1.80
  -3  11   1   -0.50    3.90
  -3  11   1    1.40    3.00
  -3  11   1    0.60    1.80
  -3  11   1    2.70    2.50
  -3  11   1   11.40   41.70
  -3  11   1   -0.70    3.00
   2 -11  -1    7.60    4.70
   2 -11  -1    2.60    4.50
  -2  11   1   12.20    3.90
  -2  11   1   -0.20    3.50
  -2  11   1    4.20    2.40
  -2  11   1   12.30    4.90
  -2  11   1    8.80    4.80
  -2  11   1    8.90    3.50
   1 -11  -1    3.80    3.90
   1 -11  -1    3.50    4.20
  -1  11   1    5.20    4.00
  -1  11   1    4.10    2.80
  -1  11   1    7.90    3.60
  -1  11   1    7.10    3.90
  -1  11   1    2.00    2.80
  -1  11   1    5.50    2.80
   0 -11  -1   11.60    2.80
   0 -11  -1   13.00    3.80
   0 -11  -1   12.10    5.00
   0 -11  -1   20.10    6.40
   0  11   1   13.10    3.80
   0  11   1   11.00    4.70
   0  11   1    7.10    3.10
   0  11   1    5.60    5.10
   0  11   1   15.20    4.80
   0  11   1    8.70    4.70
  -1 -11  -1   13.00    5.30
  -1 -11  -1   23.40    6.60
  -1 -11  -1    8.20    5.20
  -1 -11  -1   11.90    4.00
   1  11   1   10.30    3.60
   1  11   1   15.00    5.80
   1  11   1   28.10    7.70
   1  11   1   19.80    5.50
   1  11   1   21.10    5.60
   1  11   1   10.80    5.10
  -2 -11  -1   -0.30    3.40
  -2 -11  -1   -7.40    3.30
  -2 -11  -1   -4.10    4.20
  -2 -11  -1    6.70    4.00
  -2 -11  -1   -3.00    3.30
   2  11   1    5.20    4.30
   2  11   1   -4.50    3.00
   2  11   1    0.90    3.40
   2  11   1    2.10    3.30
  -3 -11  -1    4.40    4.60
  -3 -11  -1   -1.90    3.10
  -3 -11  -1   -5.80    2.80
  -3 -11  -1    0.30    4.50
   3  11   1    1.50    4.50
   3  11   1    7.00    4.80
   3  11   1   -1.80    3.00
   3  11   1   -4.30    5.90
   3  11   1   10.00    6.30
  -4 -11  -1   10.30    5.70
  -4 -11  -1    5.60    4.70
  -4 -11  -1    5.00    4.90
  -4 -11  -1   -1.40    4.80
   4  11   1    8.50    4.60
   4  11   1   17.00    6.50
   4  11   1    8.30    5.50
   4  11   1   10.60    5.80
   4  11   1   10.00    7.20
  -5 -11  -1   -1.00    4.80
  -5 -11  -1    2.30    5.40
  -5 -11  -1   -2.00    4.70
  -5 -11  -1   -4.00    7.20
   5  11   1    7.40    6.40
   5  11   1   -3.30    4.40
   5  11   1    3.20    4.00
   5  11   1    1.20    5.50
   5  11   1   -4.20    5.40
   5  11   1   -3.60    6.00
  -6 -11  -1   11.40    8.00
  -6 -11  -1  -14.20    5.50
  -6 -11  -1   13.80    7.40
   6  11   1    3.40    7.00
   6  11   1    5.00    5.70
   6  11   1    7.30    6.10
   6  11   1   13.50    7.40
   6  11   1    8.80    7.90
   6  11   1   -2.80    7.50
   8 -12  -1    8.10    6.70
   8 -12  -1    0.30    7.30
  -8  12   1    0.50    3.70
  -8  12   1   -6.20    5.30
  -8  12   1   -4.30    4.80
   7 -12  -1    4.90    4.00
   7 -12  -1    0.50    4.90
   7 -12  -1   -0.60    5.00
  -7  12   1    0.90    1.40
  -7  12   1   -0.50    3.80
  -7  12   1    3.90    5.30
   6 -12  -1   -3.40    4.60
   6 -12  -1    5.00    3.40
   6 -12  -1    0.30    4.60
  -6  12   1    5.60    4.80
  -6  12   1   -1.70    4.10
  -6  12   1    0.10    2.10
  -6  12   1   -5.80    2.70
  -6  12   1   -4.00    3.00
   5 -12  -1    8.00    4.90
   5 -12  -1    3.30    4.80
   5 -12  -1    5.00    5.20
  -5  12   1    5.30    5.30
  -5  12   1    2.00    3.90
  -5  12   1   -1.60    4.00
  -5  12   1    1.80    2.30
  -5  12   1    2.20    3.90
   4 -12  -1    3.10    4.50
   4 -12  -1    2.90    3.50
   4 -12  -1    9.70    4.70
  -4  12   1    7.60    2.20
  -4  12   1    8.70    4.50
  -4  12   1   14.20    3.80
  -4  12   1    4.30    5.20
  -4  12   1    9.00    3.90
   3 -12  -1   26.30    7.80
   3 -12  -1   12.30    5.50
  -3  12   1   13.90    3.50
  -3  12   1   15.20    5.50
  -3  12   1    2.80    3.90
  -3  12   1    9.50    4.00
  -3  12   1   10.40    5.20
  -3  12   1   21.00    5.10
   2 -12  -1    8.00    5.40
  -2  12   1    1.40    4.10
  -2  12   1    8.70    4.30
  -2  12   1   10.80    4.00
  -2  12   1   12.10    4.90
  -2  12   1    3.70    2.90
   1 -12  -1    3.50    3.30
   1 -12  -1    0.30    3.50
  -1  12   1   -1.60    3.80
  -1  12   1    1.40    2.60
  -1  12   1   -2.70    2.70
  -1  12   1    0.70    3.10
  -1  12   1   -3.30    3.50
   0 -12  -1   -7.10    4.00
   0 -12  -1    2.90    4.10
   0  12   1   -1.80    3.20
   0  12   1    4.90    4.30
   0  12   1    5.60    4.80
  -1 -12  -1   19.30    7.30
  -1 -12  -1    8.10    5.20
  -1 -12  -1   15.90    5.80
   1  12   1   25.00    6.80
   1  12   1   17.20    5.50
   1  12   1   23.10    6.50
   1  12   1   23.50    6.80
   1  12   1   23.90    8.50
  -2 -12  -1    1.80    5.20
  -2 -12  -1   16.00    5.30
  -2 -12  -1    5.70    5.10
  -2 -12  -1   16.40    6.10
   2  12   1   25.00    7.20
   2  12   1   23.30    8.70
   2  12   1    6.50    4.50
   2  12   1   13.30    5.60
   2  12   1   13.90    5.90
  -3 -12  -1   -8.60    8.10
  -3 -12  -1   -0.90    5.20
  -3 -12  -1   -0.40    5.60
   3  12   1   12.00    6.30
   3  12   1    5.40    6.70
   3  12   1    9.70    6.00
  -4 -12  -1    3.40    5.90
  -4 -12  -1   -1.10    8.70
  -4 -12  -1   -5.30    4.90
   4  12   1    1.30    5.30
   4  12   1   -2.40    4.50
   4  12   1   -4.00    5.30
   4  12   1   -7.70    5.20
   4  12   1   -3.30    4.60
   7 -13  -1    6.30    7.10
   7 -13  -1   -3.30    5.80
   7 -13  -1   -3.50    3.50
  -7  13   1    4.40    4.90
  -7  13   1    2.60    4.70
   6 -13  -1   -4.80    4.60
   6 -13  -1    5.10    6.40
   6 -13  -1    3.00    6.20
  -6  13   1    0.00    4.60
   5 -13  -1    2.40    4.10
   5 -13  -1   -1.60    4.50
   5 -13  -1    6.80    5.50
  -5  13   1    1.70    3.10
  -5  13   1   -3.70    4.40
  -4  13   1    6.60    5.60
  -4  13   1    3.80    3.10
  -4  13   1   -2.30    4.50
   3 -13  -1   10.10    5.80
   3 -13  -1    0.40    3.80
  -3  13   1    5.90    4.10
  -3  13   1    2.20    2.90
  -3  13   1   -0.80    2.80
  -3  13   1   10.10    6.10
   2 -13  -1   14.90    6.20
   2 -13  -1   18.20    6.10
  -2  13   1   26.10    8.90
  -2  13   1   10.20    6.00
  -2  13   1   16.70    5.00
  -2  13   1    8.60    6.00
   1 -13  -1    7.80    5.90
   1 -13  -1    8.30    7.40
  -1  13   1    7.40    4.20
  -1  13   1   -6.90    5.50
  -1  13   1   11.30    5.50
  -1  13   1   -1.40    3.50
  -1  13   1   10.90    4.50
   0 -13  -1    7.50    6.00
   0  13   1    3.90    6.20
   0  13   1    5.70    7.30
   0  13   1   13.00    4.90
  -1 -13  -1    2.60    5.50
  -1 -13  -1   -9.00    4.80
   1  13   1   12.70    6.20
   1  13   1   10.10    7.30
   1  13   1    7.80    5.10
  -2 -13  -1   -6.70    5.20
  -2 -13  -1   -4.60    4.30
   2  13   1    8.40    5.50
   2  13   1    4.00    7.00
   2  13   1    0.90    6.70
   2  13   1  -11.00    3.30
  -3 -13  -1   -0.70    6.20
   3  13   1    6.60    5.90
   3  13   1    8.00   10.90
   3  13   1   23.40    7.50
   5 -14  -1    1.60    3.60
   5 -14  -1    0.10    6.50
  -5  14   1   14.50    5.90
  -5  14   1    8.70    6.10
  -5  14   1    5.50    5.90
  -4  14   1  -10.40    5.30
  -4  14   1    6.60   12.70
  -4  14   1    8.00    3.50
   3 -14  -1    9.30    7.20
   3 -14  -1   -1.30    5.30
  -3  14   1   -4.60    4.90
  -3  14   1   19.50    4.90
  -3  14   1   -3.60    6.80
   2 -14  -1   -4.50    5.20
   2 -14  -1    6.30    6.60
  -2  14   1    2.20    4.20
  -2  14   1   -4.70    5.40
  -2  14   1    0.10    3.70
  -2  14   1   -7.70    4.80
   1 -14  -1   -5.30    7.00
   1 -14  -1    3.30    6.10
  -1  14   1    0.30    4.30
  -1  14   1   10.40    6.70
  -1  14   1    3.90    7.10
  -1  14   1    0.20    6.50
  -1  14   1   11.30    7.70
   0 -14  -1   17.90    6.80
   0  14   1   17.00    7.90
   0  14   1    5.60    4.70
   0  14   1    5.90    6.30
   2  14  -2    5.60    5.90
   2  14  -2   -0.50    4.50
   2  14  -2  -12.30    9.30
   2  14  -2    3.10    5.70
  -2 -14   2    3.10    5.70
   1  14  -2   13.20    4.60
   1  14  -2   -2.00    8.10
   1  14  -2   -6.50    4.80
   1  14  -2    4.90    5.70
   1  14  -2    1.60    4.40
  -1 -14   2   15.10    6.40
  -1 -14   2    6.10    6.50
   0  14  -2    9.90    6.20
   0  14  -2   22.20    5.40
   0  14  -2   14.80    6.60
   0  14  -2   13.50    5.50
   0  14  -2   21.40    7.40
   0  14  -2   29.90   10.00
   0 -14   2   12.80    7.20
   0 -14   2   19.00    6.30
  -1  14  -2   18.30    8.10
  -1  14  -2   59.79    8.90
  -1  14  -2    7.00    6.10
  -1  14  -2   34.20    5.80
  -1  14  -2   40.40    8.80
   1 -14   2   30.40    9.40
   1 -14   2   35.50    8.30
  -2  14  -2   -1.30    3.00
  -2  14  -2   -4.20    4.40
  -2  14  -2   -8.70    6.50
  -2  14  -2   -1.60    4.00
  -2  14  -2   -2.20    2.30
   2 -14   2   10.50    5.40
   2 -14   2    0.10    5.30
  -3  14  -2  -11.80    4.20
  -3  14  -2   -6.60    4.50
  -3  14  -2    8.10    5.10
  -3  14  -2   -3.00    4.90
   3 -14   2   -3.00    4.10
   3 -14   2    3.70    5.60
  -4  14  -2   -0.40    5.10
  -4  14  -2   -3.40    4.10
  -4  14  -2    4.90    4.80
   4 -14   2   -2.80    3.60
   4 -14   2    5.90    5.90
  -5  14  -2    1.20    4.10
  -5  14  -2  -10.50    5.40
  -5  14  -2   -9.00    4.30
  -5  14  -2   -0.30    1.30
   5 -14   2    5.10    4.90
   5 -14   2   -3.90    5.10
  -6  14  -2   -7.20    4.70
  -6  14  -2   -3.60    3.70
   6 -14   2   -4.60    4.30
   6 -14   2   -4.40    4.80
   4  13  -2    8.60    6.30
   4  13  -2   -1.60    5.30
   4  13  -2   -9.60    5.90
   4  13  -2  -10.00    5.60
  -4 -13   2   -3.30    5.70
  -4 -13   2   -1.10    6.20
  -4 -13   2    1.40    4.90
   3  13  -2   -1.30    3.80
   3  13  -2    9.60    5.70
   3  13  -2   -7.50    5.60
   3  13  -2   -2.80    7.70
   3  13  -2    9.90    6.00
  -3 -13   2   -5.20    4.40
   2  13  -2   12.20    6.90
   2  13  -2   17.70    5.30
   2  13  -2    8.00    6.30
  -2 -13   2    7.10    5.10
  -2 -13   2    3.50    4.90
  -2 -13   2   19.10    5.60
   1  13  -2   17.60    5.20
   1  13  -2    5.10    5.10
   1  13  -2   -0.10    5.80
   1  13  -2   12.70    5.50
   1  13  -2   12.00    7.50
   1  13  -2   16.70    6.30
  -1 -13   2   11.20    5.50
  -1 -13   2    8.70    5.90
   0  13  -2   25.30    6.20
   0  13  -2   24.70    6.80
   0  13  -2   14.50    9.10
   0  13  -2   26.60    6.30
   0 -13   2   31.70    8.20
   0 -13   2   16.70    6.40
  -1  13  -2    0.10    2.60
  -1  13  -2   -0.20    3.20
  -1  13  -2    9.60    7.10
  -1  13  -2    7.60    4.20
  -1  13  -2    2.30    4.40
   1 -13   2    1.00    3.50
   1 -13   2    2.50    3.10
  -2  13  -2   23.10    6.00
  -2  13  -2   24.50    8.30
  -2  13  -2   36.40    5.00
  -2  13  -2   35.20    6.20
   2 -13   2   34.40    8.30
   2 -13   2   31.50    8.40
  -3  13  -2   16.50    5.80
  -3  13  -2   11.40    3.80
  -3  13  -2    3.00    4.10
   3 -13   2    0.90    5.10
   3 -13   2    8.60    5.00
  -4  13  -2    6.60    5.00
  -4  13  -2   10.50    3.00
  -4  13  -2    5.80    3.50
   4 -13   2   14.00    6.30
   4 -13   2    6.00    5.10
   4 -13   2   17.00    8.40
  -5  13  -2    7.40    1.70
  -5  13  -2   13.90    6.00
  -5  13  -2    8.30    4.30
  -5  13  -2    5.50    2.80
   5 -13   2   16.40    6.30
   5 -13   2   12.80    6.30
   5 -13   2   -5.10    5.00
   5 -13   2   15.20    6.20
  -6  13  -2   -3.50    4.00
  -6  13  -2    3.20    3.00
  -6  13  -2   -2.80    4.30
   6 -13   2   -9.70    4.80
   6 -13   2   -5.50    5.10
   6 -13   2    1.00    5.10
   6 -13   2   -0.70    4.80
  -7  13  -2    3.30    5.20
  -7  13  -2    6.60    5.50
  -7  13  -2   -4.90    4.60
   7 -13   2    2.20    5.50
   7 -13   2   -0.60    5.00
   7 -13   2    5.80    6.10
   7 -13   2    8.40    6.00
   5  12  -2    4.40    5.40
   5  12  -2    9.80    6.20
   5  12  -2   10.60    6.10
   5  12  -2    9.70    6.30
   5  12  -2    7.40    6.10
   5  12  -2    0.70    5.50
  -5 -12   2    4.90    8.10
  -5 -12   2    8.50    5.20
  -5 -12   2    1.30    5.30
   4  12  -2   17.40    7.20
   4  12  -2    3.80    4.60
   4  12  -2    8.50    5.40
   4  12  -2   15.20    6.90
  -4 -12   2   15.40    6.00
  -4 -12   2    9.40    5.70
  -4 -12   2    5.10    5.30
  -4 -12   2   19.10    9.10
   3  12  -2    5.90    4.30
   3  12  -2    1.70    4.70
   3  12  -2   -3.70    3.60
   3  12  -2    2.50    3.70
   3  12  -2    4.20    5.70
   3  12  -2    4.60    4.50
  -3 -12   2    0.10    4.10
  -3 -12   2   -1.10    5.80
  -3 -12   2    2.20    4.10
  -3 -12   2   -1.20    3.60
   2  12  -2    4.50    7.20
   2  12  -2    8.30    4.80
   2  12  -2   10.70    5.80
   2  12  -2   11.60    4.70
   2  12  -2    8.00    4.60
   2  12  -2    6.60    4.70
  -2 -12   2    0.50    3.50
  -2 -12   2   10.70    4.80
  -2 -12   2    3.50    4.40
   1  12  -2    5.60    6.30
   1  12  -2    8.20    4.00
   1  12  -2    7.10    4.20
   1  12  -2    3.30    3.60
   1  12  -2    3.90    4.50
   1  12  -2    1.40    4.40
  -1 -12   2    4.60    3.80
  -1 -12   2    4.40    3.40
  -1 -12   2    7.60    4.30
   0  12  -2   15.70    5.40
   0  12  -2   11.60    5.00
   0  12  -2   19.00    6.40
   0  12  -2   24.30    5.30
   0  12  -2   17.80    5.90
   0  12  -2   13.40    4.20
   0 -12   2    4.70    5.10
   0 -12   2    8.00    4.70
  -1  12  -2   12.10    5.20
  -1  12  -2   20.60    5.00
  -1  12  -2   14.70    5.60
  -1  12  -2    6.00    3.10
  -1  12  -2   10.10    4.20
  -1  12  -2   17.30    6.20
   1 -12   2   11.40    3.60
   1 -12   2   12.40    5.40
   1 -12   2   19.10    6.20
  -2  12  -2   -6.70    2.70
  -2  12  -2    0.80    2.40
  -2  12  -2    1.50    3.60
  -2  12  -2   -2.70    3.60
  -2  12  -2    1.50    2.10
   2 -12   2   -5.40    3.30
   2 -12   2    1.40    3.10
   2 -12   2    2.80    3.70
  -3  12  -2   -0.70    4.10
  -3  12  -2   -1.90    3.20
  -3  12  -2   -1.20    1.20
  -3  12  -2   -1.60    2.00
   3 -12   2    0.90    3.20
   3 -12   2    2.70    3.10
   3 -12   2    3.20    3.70
  -4  12  -2    0.00    4.60
  -4  12  -2   -2.20    1.70
  -4  12  -2   -2.00    3.20
  -4  12  -2   -1.80    2.40
   4 -12   2    6.40    4.80
   4 -12   2   -0.20    3.40
   4 -12   2   -2.70    2.50
  -5  12  -2    2.80    3.00
  -5  12  -2    0.10    3.90
  -5  12  -2   -7.30    3.70
  -5  12  -2   -0.10    1.10
  -5  12  -2    0.00    1.20
   5 -12   2    2.90    3.40
   5 -12   2    1.80    4.00
   5 -12   2    2.60    4.00
   5 -12   2    5.20    4.60
  -6  12  -2   -0.80    4.10
  -6  12  -2    3.30    4.90
  -6  12  -2    6.80    5.00
   6 -12   2    3.80    4.50
   6 -12   2   19.20    6.60
   6 -12   2    9.90    6.50
   6 -12   2   10.40    5.10
   6 -12   2    5.20    5.20
  -7  12  -2   11.90    5.30
  -7  12  -2   -0.50    3.80
  -7  12  -2   -4.80    4.30
  -7  12  -2    2.90    4.40
   7 -12   2    2.50    6.00
   7 -12   2    9.40    6.60
   7 -12   2   -7.70    4.60
  -8  12  -2    5.10    4.50
  -8  12  -2    0.10    5.70
  -8  12  -2   -0.80    5.30
   8 -12   2    3.10    6.40
   8 -12   2    1.60    5.20
   8 -12   2    5.90    6.20
   6  11  -2   -4.40    4.50
   6  11  -2    1.40    6.60
   6  11  -2    0.00    6.00
   6  11  -2    3.30    6.10
   6  11  -2   -4.10    4.90
   6  11  -2   -0.10    7.20
  -6 -11   2   -2.00    5.70
   5  11  -2    5.00    5.90
   5  11  -2    0.00    3.10
   5  11  -2   -2.30    4.10
   5  11  -2   -1.50    5.00
   5  11  -2    3.20    4.90
   5  11  -2    9.40    4.80
  -5 -11   2    1.00    4.30
  -5 -11   2    7.10    5.70
  -5 -11   2   -2.10    3.90
  -5 -11   2   -6.20    2.70
   4  11  -2   20.00    7.10
   4  11  -2   -2.80    4.80
   4  11  -2   11.20    6.20
   4  11  -2   21.50    6.50
   4  11  -2   14.40    6.40
   4  11  -2   22.20    8.70
  -4 -11   2    9.50    5.70
  -4 -11   2   15.10    4.90
  -4 -11   2   18.50    6.90
  -4 -11   2    7.00    4.30
   3  11  -2   15.20    5.90
   3  11  -2   18.20    6.10
   3  11  -2   12.60    5.50
   3  11  -2   11.30    5.60
   3  11  -2    1.70    5.00
   3  11  -2   14.90    5.40
  -3 -11   2   12.30    4.50
  -3 -11   2    5.70    5.10
  -3 -11   2   11.20    5.60
  -3 -11   2    5.20    4.00
  -3 -11   2    8.80    3.80
   2  11  -2   22.20    5.90
   2  11  -2   14.00    4.60
   2  11  -2   24.00    6.90
   2  11  -2   14.10    7.40
   2  11  -2   15.40    6.00
   2  11  -2   18.80    5.40
  -2 -11   2   14.20    4.80
  -2 -11   2   17.20    5.40
  -2 -11   2   18.40    4.20
  -2 -11   2   15.90    4.40
  -2 -11   2    9.70    5.20
   1  11  -2   -1.80    3.20
   1  11  -2    1.40    4.60
   1  11  -2   -0.40    2.40
   1  11  -2    0.90    3.20
   1  11  -2    2.10    2.90
   1  11  -2    1.90    2.50
  -1 -11   2   -2.60    3.30
  -1 -11   2    0.90    2.50
  -1 -11   2   -1.00    2.50
  -1 -11   2    3.80    4.30
  -1 -11   2    0.10    2.20
  -1 -11   2   -3.00    2.60
   0  11  -2   -0.30    2.30
   0  11  -2    4.30    3.60
   0  11  -2    0.10    2.10
   0  11  -2    2.00    3.50
   0  11  -2   -2.00    2.30
   0  11  -2    2.00    3.20
   0 -11   2    2.60    3.70
   0 -11   2   -4.60    3.10
   0 -11   2   -2.50    2.00
  -1  11  -2   46.40    7.20
  -1  11  -2   39.40   25.60
  -1  11  -2   49.70    8.90
  -1  11  -2   55.69    8.60
  -1  11  -2   56.99    5.80
  -1  11  -2   35.70    8.20
  -1  11  -2   56.19    7.70
   1 -11   2   54.49   23.80
   1 -11   2   47.10    8.40
   1 -11   2   64.09    5.90
   1 -11   2   55.39    9.70
  -2  11  -2   26.70    6.20
  -2  11  -2   36.80    5.70
  -2  11  -2   24.60    3.60
  -2  11  -2   28.30    4.20
  -2  11  -2   18.50    4.30
  -2  11  -2   25.30    6.40
  -2  11  -2   33.20   20.80
   2 -11   2   39.70    8.10
   2 -11   2   55.69   18.80
   2 -11   2   24.60    4.40
   2 -11   2   29.40    7.10
  -3  11  -2   26.00    4.10
  -3  11  -2   18.10    6.70
  -3  11  -2   14.60    2.20
  -3  11  -2   15.00    3.10
  -3  11  -2   22.50    3.90
  -3  11  -2   19.00    4.90
  -3  11  -2   20.10    5.60
  -3  11  -2   14.20    3.60
   3 -11   2   30.20    7.40
   3 -11   2   13.00    5.10
   3 -11   2   17.90    4.00
   3 -11   2   19.50    5.80
  -4  11  -2    0.40    2.60
  -4  11  -2    6.30    4.40
  -4  11  -2    4.20    3.40
  -4  11  -2    5.10    1.80
  -4  11  -2    0.60    2.30
  -4  11  -2    2.50    1.80
   4 -11   2    2.00    3.10
   4 -11   2    3.10    3.00
   4 -11   2    5.00    3.80
   4 -11   2    5.80    3.90
  -5  11  -2    0.70    0.90
  -5  11  -2   -2.60    3.00
  -5  11  -2   -4.70    2.80
  -5  11  -2   -1.40    2.70
  -5  11  -2    0.80    2.80
   5 -11   2   -1.00    4.10
   5 -11   2    2.70    3.60
   5 -11   2    6.80    4.70
   5 -11   2    2.50    2.90
   5 -11   2    3.50    3.50
   5 -11   2    5.80    3.80
  -6  11  -2    5.90    4.30
  -6  11  -2   -0.80    3.40
  -6  11  -2   13.00    4.10
  -6  11  -2    9.20    4.50
  -6  11  -2    4.00    3.50
   6 -11   2   -2.80    4.10
   6 -11   2   11.90    5.30
   6 -11   2    1.40    3.80
   6 -11   2    6.30    4.90
  -7  11  -2   15.10    5.30
  -7  11  -2    5.90    3.80
  -7  11  -2   19.40    5.60
  -7  11  -2    6.50    4.70
   7 -11   2   12.50    6.20
   7 -11   2   10.30    5.30
   7 -11   2    3.50    5.70
   7 -11   2    5.00    5.20
   7 -11   2   13.70    5.10
   7 -11   2    6.70    6.50
  -8  11  -2   -4.00    3.10
  -8  11  -2   -1.30    4.50
  -8  11  -2    1.00    4.80
   8 -11   2   -2.00    4.80
   8 -11   2   -4.00    4.10
   8 -11   2    0.20    4.30
   8 -11   2    2.20    4.70
   8 -11   2    0.40    6.10
  -9  11  -2   -0.20    6.10
  -9  11  -2   14.30    6.60
   9 -11   2   19.30    7.70
   9 -11   2   -0.40    6.10
   9 -11   2    9.80    6.30
   9 -11   2    2.60    5.70
   9 -11   2   -1.60    6.00
   7  10  -2    4.00    4.80
   7  10  -2  -12.10    4.60
   7  10  -2    5.60    6.00
   7  10  -2   -0.80    4.90
   7  10  -2   -6.10    5.60
   7  10  -2   -7.10    6.30
  -7 -10   2    1.00    5.40
  -7 -10   2    4.90    5.00
  -7 -10   2    1.90    6.30
   6  10  -2    6.70    5.10
   6  10  -2   10.10    5.10
   6  10  -2    4.50    5.60
   6  10  -2   13.20    5.90
   6  10  -2   -1.40    5.70
   6  10  -2    4.60    4.20
   6  10  -2    1.40    6.70
  -6 -10   2   -1.50    4.40
  -6 -10   2   -0.30    4.70
  -6 -10   2   -0.10    4.60
  -6 -10   2    7.30    4.90
   5  10  -2   16.20    6.60
   5  10  -2   21.30    6.40
   5  10  -2   14.10    7.50
   5  10  -2   19.20    6.10
   5  10  -2   13.60    5.50
  -5 -10   2   15.70    6.00
  -5 -10   2   31.80    7.50
  -5 -10   2   16.10    6.00
  -5 -10   2   11.20    5.30
   4  10  -2    1.80    2.90
   4  10  -2    7.20    3.70
   4  10  -2    1.10    3.70
   4  10  -2   -0.20    2.90
   4  10  -2   20.40    6.60
   4  10  -2    0.50    4.00
   4  10  -2    3.20    3.90
  -4 -10   2    0.50    2.70
  -4 -10   2   -2.00    3.00
  -4 -10   2    1.20    3.60
  -4 -10   2   -5.00    2.80
   3  10  -2    9.70    4.60
   3  10  -2   13.40    4.70
   3  10  -2    8.40    4.00
   3  10  -2    7.90    4.30
   3  10  -2   16.30    5.50
   3  10  -2    4.00    4.20
  -3 -10   2   19.10    4.30
  -3 -10   2   15.30    5.20
  -3 -10   2   14.30    5.60
  -3 -10   2   13.80    3.60
  -3 -10   2   19.40    4.70
   2  10  -2   61.39    8.60
   2  10  -2   42.50    8.20
   2  10  -2   59.99    9.80
   2  10  -2   55.39    8.10
   2  10  -2   -2.90   37.60
   2  10  -2   44.00    7.90
   2  10  -2   57.39    8.90
  -2 -10   2   55.99    9.00
  -2 -10   2   54.39    8.90
  -2 -10   2   47.30    6.30
  -2 -10   2   60.79    5.70
  -2 -10   2   55.19    7.60
  -2 -10   2   58.09    8.90
  -2 -10   2   81.29   33.00
   1  10  -2   85.59   30.80
   1  10  -2  137.89   13.30
   1  10  -2  148.49   11.50
   1  10  -2  143.49   11.50
   1  10  -2  127.19   10.30
   1  10  -2  126.39   11.10
   1  10  -2  115.99   12.30
  -1 -10   2  136.09   12.50
  -1 -10   2  136.09   10.40
  -1 -10   2  131.29    8.40
  -1 -10   2  127.09   11.50
  -1 -10   2  136.19   10.40
  -1 -10   2  133.99    8.90
   0  10  -2   33.20    3.40
   0  10  -2   48.80    6.60
   0  10  -2   41.50    5.80
   0  10  -2   33.40    7.40
   0  10  -2   35.60    7.20
   0  10  -2   43.30   25.00
   0  10  -2   38.10    7.00
   0  10  -2   46.90    6.90
   0 -10   2   47.80    5.00
   0 -10   2   32.50    5.70
   0 -10   2   50.09   21.50
   0 -10   2   49.40    8.60
   0 -10   2   42.90    2.90
   0 -10   2   58.49    6.20
   0 -10   2   53.49    9.30
  -1  10  -2    5.10    3.10
  -1  10  -2    1.70    2.40
  -1  10  -2   -0.20    1.50
  -1  10  -2    1.10    1.90
  -1  10  -2    0.10    2.40
  -1  10  -2   -2.60    2.80
  -1  10  -2   23.00   19.60
  -1  10  -2    3.10    3.10
  -1  10  -2    0.20    1.70
   1 -10   2   -8.60   16.10
   1 -10   2   -1.30    2.60
   1 -10   2   -3.40    2.40
   1 -10   2    1.30    2.40
   1 -10   2    0.80    2.10
  -2  10  -2   77.39    6.70
  -2  10  -2   72.49    6.40
  -2  10  -2  102.29   10.40
  -2  10  -2   74.49    5.60
  -2  10  -2  109.59   20.20
  -2  10  -2   82.89    6.10
  -2  10  -2   60.89    9.50
  -2  10  -2   69.69    6.50
  -2  10  -2   80.39    7.90
   2 -10   2   60.19    9.80
   2 -10   2   70.49   10.30
   2 -10   2   56.69   15.30
   2 -10   2   77.89    6.60
   2 -10   2   73.99   10.40
  -3  10  -2   25.20    5.20
  -3  10  -2   24.50    8.60
  -3  10  -2   24.00    6.20
  -3  10  -2   19.60    5.30
  -3  10  -2   24.00    3.60
  -3  10  -2   27.00    3.80
  -3  10  -2   18.70    3.30
  -3  10  -2   21.90    4.10
  -3  10  -2   23.90    3.70
  -3  10  -2   24.80    2.30
   3 -10   2   32.00    5.50
   3 -10   2   23.90    6.40
   3 -10   2   21.30    4.50
   3 -10   2   37.50    8.00
   3 -10   2   20.60    5.60
  -4  10  -2   10.70    4.40
  -4  10  -2    5.20    1.70
  -4  10  -2    3.50    1.50
  -4  10  -2    6.20    2.50
  -4  10  -2    4.30    3.70
  -4  10  -2    7.80    3.30
   4 -10   2    1.40    2.90
   4 -10   2   14.30    4.80
   4 -10   2    8.00    3.20
   4 -10   2    8.50    4.50
   4 -10   2    9.90    4.80
   4 -10   2   11.70    3.60
  -5  10  -2   17.70    6.00
  -5  10  -2   25.80    1.90
  -5  10  -2   22.90    1.80
  -5  10  -2   27.80    5.10
  -5  10  -2   23.10    4.90
   5 -10   2   23.10    6.70
   5 -10   2   24.30    5.30
   5 -10   2   23.80    6.30
   5 -10   2   25.00    6.80
   5 -10   2   21.90    6.50
  -6  10  -2   20.30    6.10
  -6  10  -2   32.40    5.90
  -6  10  -2   31.00    6.40
  -6  10  -2   18.30    4.80
  -6  10  -2   31.40    6.60
   6 -10   2   27.70    7.10
   6 -10   2   22.80    5.40
   6 -10   2   31.40    7.40
   6 -10   2   33.50    7.00
   6 -10   2   32.20    7.40
   6 -10   2   25.30    6.60
  -7  10  -2    7.50    3.80
  -7  10  -2   21.20    6.10
  -7  10  -2   12.30    4.60
  -7  10  -2   14.00    5.40
   7 -10   2   20.70    6.50
   7 -10   2   19.60    4.70
   7 -10   2   19.60    6.20
   7 -10   2   19.60    6.30
   7 -10   2   12.80    5.30
   7 -10   2   15.60    4.90
  -8  10  -2   -1.50    2.60
  -8  10  -2   -0.60    3.90
  -8  10  -2    0.90    3.40
   8 -10   2   -8.30    3.40
   8 -10   2   10.00    5.20
   8 -10   2    5.70    5.20
   8 -10   2  -10.30    3.30
   8 -10   2   12.40    5.70
  -9  10  -2    0.20    4.60
  -9  10  -2   -0.70    3.90
  -9  10  -2   -1.40    4.40
   9 -10   2    5.30    6.00
   9 -10   2   -0.60    4.00
   9 -10   2    0.10    5.90
   9 -10   2   -2.40    4.70
 -10  10  -2    4.10    5.00
 -10  10  -2   -1.30   10.20
  10 -10   2    5.50    7.20
  10 -10   2   -4.30    3.80
   8   9  -2   -3.20    4.40
   8   9  -2    4.70    8.70
   8   9  -2   -7.10    4.50
   8   9  -2   -9.10    7.50
   8   9  -2    0.10    5.30
  -8  -9   2   -0.60    4.70
  -8  -9   2   -1.50    4.80
  -8  -9   2    2.40    7.30
   7   9  -2   19.00    7.80
   7   9  -2   14.40    6.30
   7   9  -2   10.70    4.70
   7   9  -2   20.50    6.90
   7   9  -2   13.30    8.20
   7   9  -2   15.00    6.90
  -7  -9   2   15.30    6.50
  -7  -9   2    8.40    5.50
  -7  -9   2    6.00    4.40
   6   9  -2   53.39    9.00
   6   9  -2   45.50    8.70
   6   9  -2   44.10   11.10
   6   9  -2   56.59   10.40
   6   9  -2   39.80    8.10
   6   9  -2   49.40    8.60
  -6  -9   2   54.09   10.00
  -6  -9   2   33.60    9.50
  -6  -9   2   43.10    7.40
  -6  -9   2   35.60   10.00
   5   9  -2    1.40    3.20
   5   9  -2    4.00    5.10
   5   9  -2    9.50    4.00
   5   9  -2    3.80    4.30
   5   9  -2    6.40    4.30
   5   9  -2   -3.80    2.70
  -5  -9   2   -0.90    3.50
  -5  -9   2    1.00    3.40
  -5  -9   2    2.20    3.70
  -5  -9   2    1.40    3.00
  -5  -9   2   -7.30    4.90
   4   9  -2   20.50    6.00
   4   9  -2   25.50    4.70
   4   9  -2   30.90    6.90
   4   9  -2   30.00    8.20
   4   9  -2   16.60    5.20
   4   9  -2   18.40    4.70
   4   9  -2   18.70    5.90
  -4  -9   2   25.10    6.60
  -4  -9   2   23.90    5.50
  -4  -9   2   19.20   45.70
  -4  -9   2   28.00    6.10
  -4  -9   2   25.60    5.90
  -4  -9   2   29.30    6.90
   3   9  -2   22.40    5.70
   3   9  -2   21.70    5.60
   3   9  -2   19.60    5.40
   3   9  -2   18.70    4.90
   3   9  -2  -55.19   30.10
   3   9  -2   23.40    5.90
   3   9  -2   13.30    4.30
  -3  -9   2   22.20    5.60
  -3  -9   2   18.70    5.10
  -3  -9   2   17.90    5.40
  -3  -9   2   30.80   31.50
   2   9  -2  -20.10   23.60
   2   9  -2   20.80    5.30
   2   9  -2   17.30    4.70
   2   9  -2   19.90    5.60
   2   9  -2   18.40    5.60
   2   9  -2   13.10    3.70
   2   9  -2   24.60    5.40
  -2  -9   2   16.10    3.20
  -2  -9   2   15.20    4.40
  -2  -9   2   17.00    4.40
  -2  -9   2   13.10    4.10
  -2  -9   2   24.40    4.40
  -2  -9   2   18.00    4.50
  -2  -9   2   24.00    7.00
   1   9  -2    0.00    2.10
   1   9  -2   -0.70    1.90
   1   9  -2    0.30    1.40
   1   9  -2  -21.90   19.70
   1   9  -2   -0.30    1.70
   1   9  -2    0.00    1.80
   1   9  -2    0.70    1.70
  -1  -9   2   -0.30    1.50
  -1  -9   2   -6.10   17.70
  -1  -9   2    1.50    1.60
  -1  -9   2    0.20    2.20
  -1  -9   2   -2.90    1.90
  -1  -9   2   -0.80    1.70
  -1  -9   2    2.30    2.20
   0   9  -2   39.80   18.20
   0   9  -2   34.90    6.40
   0   9  -2   42.10    6.50
   0   9  -2   37.60    5.70
   0   9  -2   48.30    5.10
   0   9  -2   37.90    5.20
   0   9  -2   43.90    7.80
   0   9  -2   30.10    3.40
   0  -9   2   37.20    6.30
   0  -9   2   74.39   19.10
   0  -9   2   47.10    5.10
   0  -9   2   47.20    4.90
   0  -9   2   41.40    3.30
   0  -9   2   44.30    5.70
   0  -9   2   39.90    7.50
  -1   9  -2  222.88   28.30
  -1   9  -2  214.38   12.20
  -1   9  -2  185.88   12.90
  -1   9  -2  209.08   11.60
  -1   9  -2  225.08   12.70
  -1   9  -2  210.78   12.50
  -1   9  -2  215.98   10.40
  -1   9  -2  225.98   15.60
   1  -9   2  211.98   11.50
   1  -9   2  214.58   15.50
   1  -9   2  194.18   24.20
   1  -9   2  213.18   11.90
   1  -9   2  214.88   15.30
  -2   9  -2  137.29   11.90
  -2   9  -2  143.49    8.30
  -2   9  -2  139.19   19.50
  -2   9  -2  152.98    9.10
  -2   9  -2  134.89   11.90
  -2   9  -2  151.68    8.60
  -2   9  -2  149.39    8.30
  -2   9  -2  157.08    9.40
  -2   9  -2  156.18   10.90
  -2   9  -2  156.98    9.40
   2  -9   2  130.19   11.60
   2  -9   2  171.58   10.00
   2  -9   2  163.78   10.20
   2  -9   2  175.28   18.80
   2  -9   2  135.99   13.20
   2  -9   2  154.88   14.50
  -3   9  -2   39.90    6.30
  -3   9  -2   33.90    6.70
  -3   9  -2   41.20    4.50
  -3   9  -2   40.10    3.70
  -3   9  -2   42.80    3.90
  -3   9  -2   41.20    7.20
  -3   9  -2   36.30    6.20
  -3   9  -2   37.50    5.60
  -3   9  -2   34.20    3.00
  -3   9  -2   42.70    4.20
   3  -9   2   39.60    5.80
   3  -9   2   32.60    5.20
   3  -9   2   43.70    7.60
   3  -9   2   52.89    8.10
   3  -9   2   30.20    7.40
  -4   9  -2    4.80    1.30
  -4   9  -2    9.90    3.90
  -4   9  -2   10.80    3.20
  -4   9  -2    4.80    1.40
  -4   9  -2    7.40    2.60
  -4   9  -2    0.00    2.00
  -4   9  -2   10.90    2.80
  -4   9  -2    4.10    1.90
   4  -9   2    6.70    2.30
   4  -9   2    7.00    3.10
   4  -9   2   11.60    4.40
   4  -9   2    5.90    3.30
   4  -9   2    5.20    3.10
  -5   9  -2   21.10    1.10
  -5   9  -2   20.60    4.90
  -5   9  -2   14.60    4.30
  -5   9  -2   22.50    5.20
  -5   9  -2   18.00    4.20
   5  -9   2   17.30    4.60
   5  -9   2   10.70    4.20
   5  -9   2   25.80    6.70
   5  -9   2   21.30    5.30
   5  -9   2   10.90    4.50
   5  -9   2   15.50    4.90
  -6   9  -2   19.50    4.00
  -6   9  -2   19.00    4.70
  -6   9  -2   26.50    5.50
  -6   9  -2   24.80    4.80
  -6   9  -2   13.00    4.20
   6  -9   2   20.10    5.10
   6  -9   2   22.80    5.80
   6  -9   2   24.10    6.00
   6  -9   2   26.50    5.90
   6  -9   2   18.40    5.10
   6  -9   2   27.50    6.60
  -7   9  -2    2.70    2.80
  -7   9  -2   15.40    4.90
  -7   9  -2   -1.60    2.80
  -7   9  -2    1.70    3.30
  -7   9  -2    4.00    3.80
  -7   9  -2    0.20    3.60
   7  -9   2   11.00    4.70
   7  -9   2   11.80    4.90
   7  -9   2    1.90    3.10
   7  -9   2    2.30    3.30
   7  -9   2   11.00    4.50
   7  -9   2   10.90    4.50
  -8   9  -2   15.20    4.90
  -8   9  -2   18.40    5.70
  -8   9  -2    9.90    4.80
   8  -9   2   17.60    6.40
   8  -9   2    6.80    4.70
   8  -9   2   15.80    5.10
   8  -9   2   16.60    4.70
  -9   9  -2   -4.20    3.70
  -9   9  -2    5.50    4.80
  -9   9  -2   -2.10    3.20
   9  -9   2   -4.20    4.80
   9  -9   2   -1.10    4.10
   9  -9   2   -2.90    3.70
   9  -9   2    6.30    5.00
   9  -9   2    5.50    5.50
 -10   9  -2   -2.30    4.60
  10  -9   2   -0.30    4.90
  10  -9   2   -3.60    5.00
  10  -9   2    0.00    5.30
  10  -9   2   -5.30    5.60
   9   8  -2    3.90    7.50
   9   8  -2  -18.70    5.90
   9   8  -2    6.30    7.60
   9   8  -2   -0.40    4.70
  -9  -8   2  -13.20    9.50
  -9  -8   2   -1.40    6.60
  -9  -8   2   -2.00    4.30
   8   8  -2   -6.00    5.80
   8   8  -2  -10.40    5.80
   8   8  -2    6.50    7.00
   8   8  -2   -0.10    5.30
   8   8  -2    2.70    5.00
   8   8  -2    8.00    6.30
  -8  -8   2    4.70    7.20
  -8  -8   2    0.60    4.70
  -8  -8   2    6.10    4.90
  -8  -8   2    0.20    5.00
   7   8  -2   25.90    6.40
   7   8  -2   26.40    6.60
   7   8  -2   16.20    6.80
   7   8  -2   35.10    9.00
   7   8  -2   17.70    6.10
  -7  -8   2   23.70    6.80
  -7  -8   2   13.70    7.30
  -7  -8   2   21.80    7.30
  -7  -8   2   18.20    6.30
   6   8  -2   19.60    6.00
   6   8  -2   10.60    4.60
   6   8  -2   14.70    5.40
   6   8  -2   11.70    4.90
   6   8  -2    7.00    4.20
   6   8  -2    3.90    4.30
   6   8  -2    6.00    5.40
  -6  -8   2   17.50    6.30
  -6  -8   2   14.70    4.30
  -6  -8   2   17.60    6.40
  -6  -8   2   21.10    6.20
  -6  -8   2   10.20    4.30
   5   8  -2   14.40    4.50
   5   8  -2   17.90    5.30
   5   8  -2   19.80    5.20
   5   8  -2   20.60    5.60
   5   8  -2   22.30    5.80
   5   8  -2  123.09   43.90
   5   8  -2   17.00    6.10
   5   8  -2   19.90    5.80
  -5  -8   2   14.50    4.90
  -5  -8   2   33.70   43.20
  -5  -8   2   21.10    4.90
  -5  -8   2   20.00    5.40
  -5  -8   2   18.60    4.60
  -5  -8   2   14.70    4.50
   4   8  -2  129.59   11.00
   4   8  -2  117.39   11.00
   4   8  -2  137.39   12.90
   4   8  -2  134.09   11.70
   4   8  -2  138.59   38.80
   4   8  -2  126.59   13.40
  -4  -8   2  115.89   10.90
  -4  -8   2  164.18   37.90
  -4  -8   2  128.99   10.70
  -4  -8   2  135.09   11.40
  -4  -8   2  121.59   11.10
  -4  -8   2  124.69   10.80
   3   8  -2   93.19    9.00
   3   8  -2  102.59    9.20
   3   8  -2  103.99    9.70
   3   8  -2   85.79    9.40
   3   8  -2   91.39    9.80
   3   8  -2   88.89    8.60
  -3  -8   2   98.79    9.30
  -3  -8   2   95.29    8.40
  -3  -8   2   83.59    8.80
  -3  -8   2  152.88   29.70
  -3  -8   2   94.19    8.80
  -3  -8   2   99.19    9.00
   2   8  -2  273.37   16.10
   2   8  -2  272.57   16.60
   2   8  -2  280.87   16.70
   2   8  -2  294.57   16.90
   2   8  -2  300.07   18.90
   2   8  -2  236.38   38.00
  -2  -8   2  282.87   15.20
  -2  -8   2  284.57   17.60
  -2  -8   2  261.07   36.20
  -2  -8   2  274.27   16.40
  -2  -8   2  284.27   16.90
  -2  -8   2  284.17   15.80
   1   8  -2    2.20    2.00
   1   8  -2    1.20    2.70
   1   8  -2    3.90    1.90
   1   8  -2    2.90    1.60
   1   8  -2    7.90   15.70
   1   8  -2    3.70    2.40
   1   8  -2    0.50    1.70
   1   8  -2   -1.90    2.20
  -1  -8   2    3.00    2.30
  -1  -8   2    1.40    1.30
  -1  -8   2    1.90    1.70
  -1  -8   2    0.40    2.40
  -1  -8   2    2.80    2.10
  -1  -8   2    4.20   13.70
  -1  -8   2    4.10    2.00
   0   8  -2   21.90    5.50
   0   8  -2   18.10    3.70
   0   8  -2   22.30    2.40
   0   8  -2   18.00    3.30
   0   8  -2   20.40    3.70
   0   8  -2   19.40    4.30
   0   8  -2   21.90    3.90
   0   8  -2    4.70   12.80
   0  -8   2   15.90    4.60
   0  -8   2   20.60    3.80
   0  -8   2   18.90    3.20
   0  -8   2   21.10    3.90
   0  -8   2    6.30   12.60
   0  -8   2   22.60    2.50
   0  -8   2   20.90    4.80
  -1   8  -2   62.99    5.20
  -1   8  -2   68.89    5.80
  -1   8  -2   76.79    6.70
  -1   8  -2   67.89    5.70
  -1   8  -2   71.49    6.00
  -1   8  -2   74.09   15.30
  -1   8  -2   69.49    4.70
  -1   8  -2   71.29    5.70
  -1   8  -2   73.79    7.80
   1  -8   2   65.29    7.70
   1  -8   2   69.99    5.40
   1  -8   2   72.59    5.50
   1  -8   2   74.69    8.00
   1  -8   2   74.69    5.80
   1  -8   2   43.30   12.30
   1  -8   2   76.09    7.90
  -2   8  -2    2.60    1.50
  -2   8  -2    2.00    2.20
  -2   8  -2    0.60    1.20
  -2   8  -2    3.10    1.00
  -2   8  -2    6.40    2.20
  -2   8  -2    1.50    1.30
  -2   8  -2    3.00    1.50
  -2   8  -2    0.50    1.20
   2  -8   2   -0.60    1.60
   2  -8   2    4.30    2.50
   2  -8   2    2.10    7.10
   2  -8   2   -0.60    1.30
   2  -8   2   -0.30    1.50
   2  -8   2   -0.20    1.20
   2  -8   2    5.60    3.00
  -3   8  -2   19.60    2.70
  -3   8  -2   22.90    5.10
  -3   8  -2   22.40    5.30
  -3   8  -2   16.50    1.50
  -3   8  -2   17.70    3.10
  -3   8  -2   16.50    2.40
  -3   8  -2   20.80    2.70
  -3   8  -2   17.10    3.90
  -3   8  -2   20.70    1.40
   3  -8   2   18.40    4.40
   3  -8   2   20.40    3.80
   3  -8   2   18.60    4.20
   3  -8   2   17.60    4.40
   3  -8   2   11.40    3.70
   3  -8   2   16.30    4.30
  -4   8  -2    4.90    2.10
  -4   8  -2    6.30    2.90
  -4   8  -2    6.50    1.20
  -4   8  -2    8.40    1.50
  -4   8  -2    1.80    2.40
  -4   8  -2    4.20    1.90
  -4   8  -2    6.90    2.30
   4  -8   2    4.80    3.20
   4  -8   2    7.40    3.80
   4  -8   2    4.10    3.10
   4  -8   2    4.80    2.50
   4  -8   2   12.30    3.30
   4  -8   2   10.00    3.70
  -5   8  -2   95.79    5.00
  -5   8  -2  101.49    8.70
  -5   8  -2  112.99    9.30
  -5   8  -2  121.69    9.30
  -5   8  -2   96.59    9.10
   5  -8   2  106.49   11.40
   5  -8   2  124.69   10.50
   5  -8   2   86.89   12.20
   5  -8   2   97.69    9.30
   5  -8   2  103.19    9.00
  -6   8  -2   39.90    6.00
  -6   8  -2   43.30    6.50
  -6   8  -2   45.00    7.00
  -6   8  -2   34.30    6.60
  -6   8  -2   31.40    5.00
   6  -8   2   43.20    7.10
   6  -8   2   36.30    7.50
   6  -8   2   52.59    8.70
   6  -8   2   33.40    6.60
   6  -8   2   51.49    7.60
   6  -8   2   47.20    7.80
  -7   8  -2   -1.60    2.40
  -7   8  -2    0.20    2.70
  -7   8  -2    0.30    2.40
  -7   8  -2    0.80    2.00
   7  -8   2    0.60    3.30
   7  -8   2    6.30    3.80
   7  -8   2    1.30    2.80
   7  -8   2   -5.00    2.40
   7  -8   2    3.70    2.70
   7  -8   2    3.70    3.10
  -8   8  -2    3.70    3.40
  -8   8  -2    6.80    1.20
  -8   8  -2    8.80    5.10
   8  -8   2    4.10    3.30
   8  -8   2    9.50    4.80
   8  -8   2    7.70    5.00
   8  -8   2    9.40    4.70
   8  -8   2    6.80    4.60
   8  -8   2    6.90    4.20
  -9   8  -2   10.50    2.10
  -9   8  -2    3.70    4.40
  -9   8  -2   12.20    1.90
   9  -8   2   21.00    6.00
   9  -8   2   16.10    6.20
   9  -8   2   11.00    5.30
   9  -8   2   14.70    5.50
   9  -8   2   10.40    5.40
 -10   8  -2   12.70    7.10
  10  -8   2   33.60    7.00
  10  -8   2    9.70    5.90
  10  -8   2   22.30    6.70
  10  -8   2   16.50    5.90
 -11   8  -2   -0.80    1.80
 -11   8  -2  -11.30    4.80
  11  -8   2    0.00    5.30
  11  -8   2   -1.10    5.50
  11  -8   2    6.60    6.00
   9   7  -2   -3.80    7.00
   9   7  -2   -3.60    4.90
   9   7  -2   10.20    7.00
   9   7  -2    8.00    5.70
  -9  -7   2    1.30    4.40
  -9  -7   2   -4.30    5.00
   8   7  -2    1.40    4.20
   8   7  -2   -4.20    5.30
   8   7  -2   11.60    6.60
   8   7  -2    3.90    5.80
   8   7  -2    5.10    3.80
   8   7  -2   -6.40    5.60
  -8  -7   2    3.40    4.30
  -8  -7   2   -4.60    5.20
  -8  -7   2    0.80    4.30
  -8  -7   2    5.10    4.80
   7   7  -2    3.20    5.10
   7   7  -2    6.20    4.40
   7   7  -2    8.10    4.30
   7   7  -2    4.70    4.80
   7   7  -2   -3.40    3.90
   7   7  -2    2.90    4.20
   7   7  -2    6.90    6.00
  -7  -7   2    5.90    3.20
  -7  -7   2    6.60    5.00
  -7  -7   2    8.50    4.50
  -7  -7   2   10.10    4.80
   6   7  -2   38.30    7.00
   6   7  -2   37.50    7.40
   6   7  -2   90.09   44.50
   6   7  -2   40.20    7.70
   6   7  -2   31.90    7.20
   6   7  -2   34.80    6.20
   6   7  -2   44.60    8.10
   6   7  -2   35.40    8.70
  -6  -7   2   35.80    5.80
  -6  -7   2   47.60    8.20
  -6  -7   2   42.00    7.70
  -6  -7   2   37.40   45.90
  -6  -7   2   46.50    8.50
  -6  -7   2   41.20    8.40
   5   7  -2   62.79    9.30
   5   7  -2   64.99    9.30
   5   7  -2   73.29    9.70
   5   7  -2   75.29    8.40
   5   7  -2   89.09    9.10
   5   7  -2  113.59   37.60
   5   7  -2   70.59   11.10
   5   7  -2   79.19    8.90
  -5  -7   2   69.69    7.40
  -5  -7   2   61.59    9.40
  -5  -7   2   78.79    8.50
  -5  -7   2   32.00   37.30
  -5  -7   2   78.39    8.60
  -5  -7   2   83.79    8.60
   4   7  -2   18.20    5.10
   4   7  -2   15.60    4.70
   4   7  -2   20.60    5.10
   4   7  -2   22.60    5.30
   4   7  -2   12.40    4.40
   4   7  -2   15.00   26.30
   4   7  -2   17.40    4.70
  -4  -7   2   23.40    4.80
  -4  -7   2   20.60    4.90
  -4  -7   2   13.70    4.10
  -4  -7   2   12.00   24.90
  -4  -7   2   14.60    4.00
  -4  -7   2   16.90    4.30
   3   7  -2    9.90    4.10
   3   7  -2   11.50    3.60
   3   7  -2   12.40    3.90
   3   7  -2   13.20    4.00
   3   7  -2    7.60    3.20
   3   7  -2   -9.40   18.50
   3   7  -2   17.20    4.30
  -3  -7   2    7.50    2.90
  -3  -7   2    6.80    2.50
  -3  -7   2   16.90    4.10
  -3  -7   2   14.50   17.80
  -3  -7   2   12.60    3.40
  -3  -7   2   14.60    3.70
   2   7  -2   76.49    7.10
   2   7  -2   83.39    8.40
   2   7  -2   77.79    7.00
   2   7  -2   62.49    6.60
   2   7  -2   80.49    7.30
   2   7  -2   59.39   19.70
  -2  -7   2   78.39    7.70
  -2  -7   2   62.29   20.20
  -2  -7   2   79.69    7.30
  -2  -7   2   88.49    7.40
  -2  -7   2   75.69    7.30
  -2  -7   2   89.69    6.90
  -2  -7   2   77.89    6.90
   1   7  -2  113.69    9.70
   1   7  -2  123.99   22.10
   1   7  -2  102.79    7.80
   1   7  -2  119.39    8.80
   1   7  -2  118.49    8.50
   1   7  -2  110.69    6.10
   1   7  -2  113.19    8.40
  -1  -7   2  129.89    7.70
  -1  -7   2  111.79    9.00
  -1  -7   2  121.09    8.30
  -1  -7   2   96.99    8.90
  -1  -7   2  116.89    8.40
  -1  -7   2  154.68   22.30
   0   7  -2   39.40    4.40
   0   7  -2   42.80    4.50
   0   7  -2   42.70    3.20
   0   7  -2   48.30    5.10
   0   7  -2   43.40    4.10
   0   7  -2   47.30    7.30
   0   7  -2   31.50   12.30
   0   7  -2   48.80    4.60
   0  -7   2   34.90    5.50
   0  -7   2   44.40    3.40
   0  -7   2   33.50    6.00
   0  -7   2   46.30    4.70
   0  -7   2   39.90    4.10
   0  -7   2   45.00    4.00
   0  -7   2   47.20    4.40
  -1   7  -2  231.68   20.60
  -1   7  -2  187.38    9.80
  -1   7  -2  187.38   10.00
  -1   7  -2  177.98    9.80
  -1   7  -2  189.18   11.10
  -1   7  -2  175.88    9.90
  -1   7  -2  182.48    9.50
  -1   7  -2  199.58   12.80
   1  -7   2  192.88    9.60
   1  -7   2  193.78   12.40
   1  -7   2  186.48   10.20
   1  -7   2  171.38   19.50
   1  -7   2  204.08   12.90
   1  -7   2  199.08   10.10
   1  -7   2  178.78   12.40
  -2   7  -2   12.60    6.70
  -2   7  -2   10.70    3.00
  -2   7  -2   11.20    2.10
  -2   7  -2    8.30    1.70
  -2   7  -2   11.50    2.20
  -2   7  -2    6.60    1.80
  -2   7  -2   12.20    2.80
  -2   7  -2   12.10    1.80
   2  -7   2   10.40    2.60
   2  -7   2   10.00    2.30
   2  -7   2   12.60    3.60
   2  -7   2   10.70    3.50
   2  -7   2   11.70    3.50
   2  -7   2   15.10    3.70
   2  -7   2   11.50    1.60
   2  -7   2    3.50    5.40
  -3   7  -2   83.29    7.60
  -3   7  -2   85.99    6.80
  -3   7  -2   86.49    4.60
  -3   7  -2   74.79    6.00
  -3   7  -2   80.79    4.50
  -3   7  -2   90.69    7.80
  -3   7  -2   87.59    4.70
   3  -7   2   84.19    8.00
   3  -7   2   80.19    7.80
   3  -7   2   82.19    7.90
   3  -7   2   88.89    6.80
   3  -7   2   92.69    7.40
   3  -7   2   88.79    8.10
  -4   7  -2   20.00    3.50
  -4   7  -2   15.30    3.40
  -4   7  -2   18.00    1.50
  -4   7  -2   24.30    4.30
  -4   7  -2   20.10    4.40
  -4   7  -2   21.40    1.60
  -4   7  -2   20.80    1.50
   4  -7   2   18.20    3.90
   4  -7   2   26.10    4.70
   4  -7   2   20.30    4.50
   4  -7   2   15.90    4.10
   4  -7   2   20.80    4.70
   4  -7   2   19.60    4.50
  -5   7  -2   57.19    5.90
  -5   7  -2   49.70    3.00
  -5   7  -2   62.89    6.30
  -5   7  -2   57.79    2.50
  -5   7  -2   53.69    2.50
   5  -7   2   58.19    8.50
   5  -7   2   52.79    7.10
   5  -7   2   58.39    8.20
   5  -7   2   58.19    8.00
   5  -7   2   55.79    7.80
   5  -7   2   57.69    6.80
  -6   7  -2   38.10    6.00
  -6   7  -2   48.40    2.70
  -6   7  -2   43.30    5.10
  -6   7  -2   34.40    6.40
  -6   7  -2   42.40    3.20
  -6   7  -2   43.10    4.80
  -6   7  -2   46.60    2.70
   6  -7   2   38.10    6.60
   6  -7   2   39.30    6.30
   6  -7   2   35.40    7.40
   6  -7   2   42.80    7.60
   6  -7   2   41.70    7.40
   6  -7   2   37.10    6.70
  -7   7  -2    2.00    2.70
  -7   7  -2    0.10    0.90
  -7   7  -2    1.00    0.90
  -7   7  -2   -1.50    2.10
  -7   7  -2    4.20    2.80
  -7   7  -2    0.30    1.90
   7  -7   2   -1.50    2.80
   7  -7   2   -0.30    1.80
   7  -7   2   -0.30    2.50
   7  -7   2    2.50    2.80
   7  -7   2    1.70    2.50
  -8   7  -2   11.00    4.40
  -8   7  -2    8.10    1.90
  -8   7  -2    2.20    4.00
  -8   7  -2    8.00    1.90
   8  -7   2    5.60    4.20
   8  -7   2    6.90    4.00
   8  -7   2    3.70    3.50
   8  -7   2   10.40    4.40
   8  -7   2    4.60    3.70
   8  -7   2   10.20    4.30
  -9   7  -2    1.90    1.70
  -9   7  -2   -3.10    3.50
   9  -7   2    4.00    4.20
   9  -7   2    0.70    4.40
   9  -7   2    1.20    2.80
   9  -7   2   -2.50    3.00
 -10   7  -2   -0.30    2.10
 -10   7  -2    0.10    4.70
 -10   7  -2   -1.40    4.50
  10  -7   2    4.90    5.60
  10  -7   2    3.50    4.60
  10  -7   2   -3.30    5.00
  10  -7   2    7.40    4.80
 -11   7  -2    2.30    2.40
 -11   7  -2   18.10    6.60
  11  -7   2    1.20    5.30
  11  -7   2    9.50    5.20
  10   6  -2   11.20    5.70
  10   6  -2   13.70   10.50
  10   6  -2    6.80    7.50
  10   6  -2    0.30    4.90
  10   6  -2    8.60    7.10
 -10  -6   2   11.20    6.70
 -10  -6   2   22.10    7.70
 -10  -6   2    9.40    5.40
 -10  -6   2   -8.30    4.70
   9   6  -2   25.50    7.00
   9   6  -2   31.00    8.60
   9   6  -2   29.00    8.30
   9   6  -2   22.50    6.90
  -9  -6   2    8.50    5.00
  -9  -6   2    8.50    6.50
  -9  -6   2   25.60    8.50
  -9  -6   2   31.20    8.50
   8   6  -2    4.20    4.30
   8   6  -2    1.50    3.40
   8   6  -2    4.00    4.80
   8   6  -2   -4.40    4.40
   8   6  -2   -6.20    4.50
   8   6  -2   -5.30    4.50
  -8  -6   2   -0.30    3.30
  -8  -6   2   -7.80    4.10
   7   6  -2   -3.40    3.20
   7   6  -2  -57.39   43.10
   7   6  -2    0.40    3.80
   7   6  -2    5.00    3.60
   7   6  -2   -2.90    3.00
   7   6  -2   -5.50    3.80
   7   6  -2   -1.50    3.20
   7   6  -2   -1.10    3.20
   7   6  -2   -1.50    2.50
  -7  -6   2    1.60    2.90
  -7  -6   2  -76.29   42.80
  -7  -6   2    1.80    3.10
  -7  -6   2   -2.20    2.00
  -7  -6   2    4.00    4.00
   6   6  -2   -3.50    1.60
   6   6  -2   -5.10    3.00
   6   6  -2   -1.10    1.90
   6   6  -2    2.20    2.40
   6   6  -2   12.50   33.20
   6   6  -2    1.20    3.20
   6   6  -2   -4.70    2.60
   6   6  -2    1.50    3.00
  -6  -6   2   -0.90    1.70
  -6  -6   2   -2.80    2.50
  -6  -6   2   -1.60    2.20
  -6  -6   2   -2.70    1.70
  -6  -6   2   28.40   34.90
  -6  -6   2   -1.80    1.70
   5   6  -2   54.79    7.70
   5   6  -2   58.39    8.20
   5   6  -2   51.59    7.40
   5   6  -2   50.69    7.10
   5   6  -2   50.69   28.10
   5   6  -2   47.90    8.00
   5   6  -2   42.50    7.40
  -5  -6   2   74.89   33.60
  -5  -6   2   49.40    5.30
  -5  -6   2   56.99    8.10
  -5  -6   2   48.90    9.00
  -5  -6   2   68.89    9.50
   4   6  -2   15.10    3.90
   4   6  -2   22.40    4.80
   4   6  -2   11.10   20.90
   4   6  -2   17.20    4.30
   4   6  -2   19.70    4.70
   4   6  -2   14.00    3.80
   4   6  -2   11.70    3.30
   4   6  -2   12.80    4.40
  -4  -6   2    7.20   20.20
  -4  -6   2   11.40    3.40
  -4  -6   2   15.90    4.30
  -4  -6   2   14.70    3.80
  -4  -6   2   15.00    3.40
  -4  -6   2   17.60    4.10
   3   6  -2  -31.00   14.20
   3   6  -2   -1.10    0.90
   3   6  -2   -1.20    1.00
   3   6  -2   -2.10    1.50
   3   6  -2   -1.70    1.20
   3   6  -2    0.70    1.40
   3   6  -2   -0.80    1.60
  -3  -6   2    0.90    1.30
  -3  -6   2    1.60    1.70
  -3  -6   2   -3.00   14.90
  -3  -6   2   -0.30    1.70
  -3  -6   2   -0.30    1.40
  -3  -6   2    1.20    1.50
   2   6  -2    4.80    1.80
   2   6  -2   -3.60   10.90
   2   6  -2    1.00    1.80
   2   6  -2    3.10    1.80
   2   6  -2    4.40    2.00
   2   6  -2    4.70    2.00
  -2  -6   2    4.10    1.70
  -2  -6   2    4.30    2.00
  -2  -6   2    3.90    1.70
  -2  -6   2    4.30    2.00
  -2  -6   2    8.80   12.00
  -2  -6   2    3.60    1.70
  -2  -6   2    2.00    1.80
   1   6  -2    1.10    1.20
   1   6  -2    1.90    0.90
   1   6  -2    0.10    1.50
   1   6  -2    1.50    1.40
   1   6  -2    0.90    1.00
   1   6  -2    3.90    9.60
   1   6  -2    1.60    1.40
   1   6  -2    1.40    1.50
  -1  -6   2   -0.10    0.90
  -1  -6   2    1.40    1.20
  -1  -6   2    1.20    1.00
  -1  -6   2    0.30    9.00
  -1  -6   2    0.90    1.40
  -1  -6   2    1.30    1.30
  -1  -6   2    0.40    1.30
   0   6  -2   21.80    3.40
   0   6  -2   24.10    3.40
   0   6  -2   22.20    3.20
   0   6  -2   18.40    2.40
   0   6  -2   18.20    4.00
   0   6  -2   23.50    3.70
   0   6  -2   11.40    8.60
   0   6  -2   22.20    3.40
   0  -6   2   28.50    3.70
   0  -6   2   19.00    2.90
   0  -6   2   20.10    4.20
   0  -6   2   20.70    3.30
   0  -6   2   34.00    9.80
   0  -6   2   20.10    2.80
   0  -6   2   22.80    2.20
   0  -6   2   23.30    2.30
   0  -6   2   21.70    4.10
  -1   6  -2    0.80    0.90
  -1   6  -2   -0.20    0.60
  -1   6  -2   -3.80    5.70
  -1   6  -2    0.90    0.90
  -1   6  -2    0.10    0.90
  -1   6  -2   -0.20    0.70
  -1   6  -2    0.40    1.20
  -1   6  -2    1.30    0.90
  -1   6  -2    0.00    0.80
   1  -6   2   -0.10    0.70
   1  -6   2    1.40    1.40
   1  -6   2   -1.20    0.90
   1  -6   2    0.70    0.90
   1  -6   2   -2.40    5.30
   1  -6   2    1.20    1.20
   1  -6   2   -0.30    0.90
   1  -6   2   -0.30    0.80
  -2   6  -2   74.09    4.10
  -2   6  -2   71.59    4.90
  -2   6  -2   79.59    4.80
  -2   6  -2   76.19    3.90
  -2   6  -2   76.09    5.70
  -2   6  -2   70.99    3.90
  -2   6  -2   73.49    4.40
  -2   6  -2   79.39    8.50
   2  -6   2   79.69    6.60
   2  -6   2   62.39    6.20
   2  -6   2   69.19    7.60
   2  -6   2   70.19    6.90
   2  -6   2   74.69    5.60
   2  -6   2   75.99    5.80
   2  -6   2   67.79    3.50
   2  -6   2   69.59    6.50
  -3   6  -2  280.57   13.80
  -3   6  -2  255.37   10.20
  -3   6  -2  265.47   10.60
  -3   6  -2  279.47   13.30
  -3   6  -2  312.67   15.20
   3  -6   2  258.07   15.00
   3  -6   2  232.58   13.90
   3  -6   2  273.27   15.40
   3  -6   2  255.17   14.90
   3  -6   2  271.57   14.90
   3  -6   2  270.67   15.40
  -4   6  -2   14.10    3.30
  -4   6  -2   16.90    1.10
  -4   6  -2   15.90    3.30
  -4   6  -2   16.00    1.00
  -4   6  -2   18.20    3.60
  -4   6  -2   16.50    1.10
  -4   6  -2   16.60    3.40
   4  -6   2    9.30    3.10
   4  -6   2   13.60    3.40
   4  -6   2   13.10    3.60
   4  -6   2   19.60    4.40
   4  -6   2   16.10    3.50
   4  -6   2   21.60    4.50
  -5   6  -2   87.29    7.40
  -5   6  -2   75.79    3.80
  -5   6  -2   73.29    4.00
  -5   6  -2   89.19    6.80
  -5   6  -2   72.79    3.80
   5  -6   2   77.29    7.50
   5  -6   2   74.59    7.40
   5  -6   2   70.89    6.90
   5  -6   2   74.89    7.80
   5  -6   2   69.99    7.40
   5  -6   2   76.69    7.20
  -6   6  -2   12.30    1.90
  -6   6  -2    5.10    3.00
  -6   6  -2   11.90    3.10
  -6   6  -2   12.40    2.10
  -6   6  -2    9.40    2.60
  -6   6  -2    7.80    1.60
  -6   6  -2    7.80    2.20
  -6   6  -2    8.40    3.50
   6  -6   2   14.20    4.10
   6  -6   2    7.30    3.00
   6  -6   2   11.20    4.20
   6  -6   2    8.40    3.40
   6  -6   2    5.60    2.40
   6  -6   2   12.30    3.40
  -7   6  -2   95.29    6.60
  -7   6  -2  120.39   10.50
  -7   6  -2   94.29    6.10
  -7   6  -2  104.19    9.70
  -7   6  -2   94.59    6.20
  -7   6  -2  112.59    7.30
   7  -6   2   87.19    8.70
   7  -6   2  110.29    8.70
   7  -6   2  116.79   10.10
   7  -6   2   93.69   10.20
   7  -6   2   91.99    9.70
   7  -6   2   93.79    9.60
  -8   6  -2   23.20    5.90
  -8   6  -2   14.80    3.80
  -8   6  -2   18.90    5.30
  -8   6  -2   14.90    1.30
  -8   6  -2   15.90    2.90
   8  -6   2   16.20    5.40
   8  -6   2   15.00    4.90
   8  -6   2   10.20    4.00
   8  -6   2   19.20    4.50
   8  -6   2   15.70    5.30
   8  -6   2   17.30    5.40
  -9   6  -2    4.10    2.40
  -9   6  -2   18.30    5.30
  -9   6  -2    4.00    4.40
  -9   6  -2    5.70    1.30
   9  -6   2    1.60    3.00
   9  -6   2    6.30    3.90
   9  -6   2    7.50    4.50
   9  -6   2    7.50    4.40
 -10   6  -2   15.30    6.90
 -10   6  -2   24.20    4.50
 -10   6  -2   31.90    7.20
  10  -6   2   24.60    7.30
  10  -6   2   26.50    7.70
  10  -6   2   23.50    7.50
  10  -6   2   12.50    5.60
 -11   6  -2    1.50    5.80
 -11   6  -2   -3.30    4.50
 -11   6  -2    2.00    2.80
  11  -6   2   -6.00    2.30
  11  -6   2   -5.10    2.70
  11  -6   2    1.90    4.60
  10   5  -2   -4.80    6.90
  10   5  -2    1.10    5.70
  10   5  -2    6.40    6.00
  10   5  -2   -3.50    4.10
  10   5  -2   -3.00    4.30
 -10  -5   2    8.50    6.20
 -10  -5   2   -5.60    4.40
 -10  -5   2   -2.90    4.80
 -10  -5   2   -5.80    5.90
   9   5  -2    1.20    3.40
   9   5  -2   -1.30    4.60
   9   5  -2   -7.60    3.50
   9   5  -2    3.40    2.90
   9   5  -2    5.90    3.70
  -9  -5   2   -2.40    3.70
  -9  -5   2   -1.80    4.40
  -9  -5   2   -6.80    3.60
  -9  -5   2   -3.00    3.70
   8   5  -2   20.50    5.10
   8   5  -2   18.60    5.70
   8   5  -2    9.30    6.00
   8   5  -2   23.30    5.40
   8   5  -2   13.30    4.80
   8   5  -2   21.40    5.70
   8   5  -2    9.50    5.50
  -8  -5   2   25.70    6.60
  -8  -5   2   26.20    6.60
  -8  -5   2   19.70    6.00
  -8  -5   2   12.10    5.00
   7   5  -2   66.09   10.30
   7   5  -2   72.19   10.50
   7   5  -2   88.79    9.50
   7   5  -2   68.39    9.40
   7   5  -2   75.69    7.60
   7   5  -2   68.79    9.70
   7   5  -2   71.99    7.30
  -7  -5   2   57.99    9.80
  -7  -5   2   71.19   10.00
  -7  -5   2   78.79    9.00
  -7  -5   2   65.39   41.20
  -7  -5   2   70.39   10.20
  -7  -5   2   76.69    5.60
   6   5  -2   47.00    7.60
   6   5  -2   36.80    5.80
   6   5  -2   37.80    7.30
   6   5  -2   31.30    6.70
   6   5  -2   33.10    5.80
   6   5  -2   61.49   33.50
   6   5  -2   46.00    7.20
   6   5  -2   35.00    6.50
  -6  -5   2   64.09   30.10
  -6  -5   2   27.90    5.60
  -6  -5   2   36.60    6.50
  -6  -5   2   31.00    4.50
  -6  -5   2   35.60    6.80
   5   5  -2   26.30    4.50
   5   5  -2   30.20    5.70
   5   5  -2   13.60    4.10
   5   5  -2   19.10    4.40
   5   5  -2   18.20   21.90
   5   5  -2   36.50    6.80
   5   5  -2   19.70    4.50
   5   5  -2   21.60    4.80
  -5  -5   2   29.70   29.20
  -5  -5   2   14.60    3.90
  -5  -5   2   28.50    5.50
  -5  -5   2   30.60    5.90
  -5  -5   2   29.20    4.30
  -5  -5   2   15.10    4.60
   4   5  -2  162.98   11.30
   4   5  -2  167.58   11.10
   4   5  -2  154.18   11.80
   4   5  -2  152.88   11.20
   4   5  -2  172.68   10.90
   4   5  -2  160.78   11.10
   4   5  -2  122.39   27.20
   4   5  -2  161.08   11.10
  -4  -5   2  162.68   10.00
  -4  -5   2  168.48   11.60
  -4  -5   2  172.88   11.50
  -4  -5   2  151.28   10.70
  -4  -5   2  151.48   11.60
  -4  -5   2  218.18   32.40
   3   5  -2  380.66   19.90
   3   5  -2  333.87   34.60
   3   5  -2  367.86   18.60
   3   5  -2  368.06   18.60
   3   5  -2  354.26   20.10
   3   5  -2  381.06   18.60
   3   5  -2  355.76   18.70
  -3  -5   2  372.26   18.00
  -3  -5   2  391.46   18.90
  -3  -5   2  392.06   18.50
  -3  -5   2  355.56   35.50
  -3  -5   2  368.36   19.20
  -3  -5   2  365.16   18.70
   2   5  -2   65.99    5.70
   2   5  -2   71.69    6.80
   2   5  -2   77.89   17.50
   2   5  -2   78.39    6.20
   2   5  -2   60.29    5.50
   2   5  -2   64.99    6.40
  -2  -5   2   77.09    6.10
  -2  -5   2   75.99    5.80
  -2  -5   2   64.59    5.80
  -2  -5   2   75.19   17.00
  -2  -5   2   73.79    6.00
  -2  -5   2   65.19    6.00
  -2  -5   2   78.89    6.10
   1   5  -2   12.00    2.50
   1   5  -2   12.10    1.60
   1   5  -2   12.70    2.60
   1   5  -2   12.20    2.70
   1   5  -2   10.20    2.40
   1   5  -2   11.40    8.40
   1   5  -2   13.10    3.20
   1   5  -2    9.00    2.30
  -1  -5   2   12.30    2.60
  -1  -5   2   12.10    2.40
  -1  -5   2   10.30    2.40
  -1  -5   2   12.70    3.10
  -1  -5   2   10.50    2.70
  -1  -5   2   13.80    2.70
   0   5  -2   38.80    3.40
   0   5  -2   40.90    4.50
   0   5  -2   40.70    2.50
   0   5  -2   45.40    9.40
   0   5  -2   44.90    3.70
   0   5  -2   37.30    3.30
   0   5  -2   39.80    3.40
   0   5  -2   41.40    3.70
   0   5  -2   36.30    3.50
   0  -5   2   39.60    2.90
   0  -5   2   37.00    4.20
   0  -5   2   40.60    2.50
   0  -5   2   44.10    3.00
   0  -5   2   41.90    3.60
   0  -5   2   51.29   10.40
   0  -5   2   45.20    3.70
   0  -5   2   40.80    4.50
   0  -5   2   35.70    2.90
   0  -5   2   36.90    3.50
   0  -5   2   41.80    3.40
  -1   5  -2    7.70    4.80
  -1   5  -2   15.80    2.20
  -1   5  -2   18.40    3.40
  -1   5  -2   15.30    2.50
  -1   5  -2   17.20    2.20
  -1   5  -2   16.30    1.70
  -1   5  -2   16.50    1.80
  -1   5  -2   17.90    1.90
   1  -5   2   14.00    3.10
   1  -5   2   14.70    3.20
   1  -5   2   22.10    5.90
   1  -5   2   17.00    3.20
   1  -5   2   15.70    2.50
   1  -5   2   15.90    3.10
   1  -5   2   16.30    2.60
  -2   5  -2   43.20    4.20
  -2   5  -2   42.10    3.40
  -2   5  -2   47.30    2.20
  -2   5  -2   39.50    2.10
  -2   5  -2   39.50    4.20
  -2   5  -2   43.00    2.60
  -2   5  -2   40.60    2.20
  -2   5  -2   35.90    4.20
  -2   5  -2   42.60    2.50
  -2   5  -2   40.90    3.70
   2  -5   2   47.90    4.10
   2  -5   2   40.10    4.50
   2  -5   2   33.00    3.60
   2  -5   2   44.80    4.50
   2  -5   2   45.40    4.50
   2  -5   2   43.60    4.70
  -3   5  -2   34.40    1.60
  -3   5  -2   36.60    1.70
  -3   5  -2   30.00    3.40
  -3   5  -2   42.70    4.20
   3  -5   2   39.80    4.50
   3  -5   2   34.60    3.90
   3  -5   2   31.70    4.60
  -4   5  -2   30.70    2.10
  -4   5  -2   32.30    1.80
  -4   5  -2   31.70    2.00
  -4   5  -2   31.00    4.50
  -4   5  -2   32.30    3.50
   4  -5   2   31.00    5.00
   4  -5   2   30.90    5.10
   4  -5   2   29.20    4.60
   4  -5   2   31.50    5.00
   4  -5   2   33.50    5.40
   4  -5   2   42.30    5.70
  -5   5  -2   97.29    3.80
  -5   5  -2   93.39    5.20
  -5   5  -2  100.39    6.40
  -5   5  -2  102.69    5.30
  -5   5  -2   94.79    5.20
  -5   5  -2  101.39    6.60
  -5   5  -2   93.49    3.80
   5  -5   2   95.09    8.60
   5  -5   2  112.89    8.70
   5  -5   2   88.69    8.00
   5  -5   2   99.99    7.70
   5  -5   2  110.79    8.40
   5  -5   2  104.89    8.10
  -6   5  -2  251.57   10.90
  -6   5  -2  234.28   11.00
  -6   5  -2  203.28   14.40
  -6   5  -2  218.98   14.20
  -6   5  -2  220.88   10.90
  -6   5  -2  215.08    9.80
  -6   5  -2  216.78   10.60
   6  -5   2  230.98   14.10
   6  -5   2  238.58   14.70
   6  -5   2  217.48   14.40
   6  -5   2  234.48   15.30
   6  -5   2  234.38   13.90
   6  -5   2  215.98   14.70
   6  -5   2  223.58   13.00
  -7   5  -2    4.10    1.30
  -7   5  -2    6.10    2.70
  -7   5  -2    6.90    1.60
  -7   5  -2    5.40    2.10
  -7   5  -2    4.50    2.30
   7  -5   2    5.40    3.00
   7  -5   2    7.90    3.80
   7  -5   2    3.20    2.20
   7  -5   2    2.20    2.80
   7  -5   2    6.40    3.60
   7  -5   2    2.30    2.10
  -8   5  -2    0.60    1.70
  -8   5  -2   -2.00    1.60
  -8   5  -2    1.60    3.30
  -8   5  -2    5.50    1.90
  -8   5  -2    0.00    1.90
   8  -5   2   -0.60    2.40
   8  -5   2    3.20    2.60
   8  -5   2    1.60    2.80
   8  -5   2    2.60    2.90
   8  -5   2    0.60    2.20
  -9   5  -2   -1.20    1.80
  -9   5  -2    0.10    4.00
  -9   5  -2   -3.70    1.40
  -9   5  -2   -0.60    2.30
   9  -5   2   -1.60    3.10
   9  -5   2   -1.50    3.00
   9  -5   2   -0.80    3.20
   9  -5   2    2.10    3.50
 -10   5  -2    0.70    2.50
 -10   5  -2   -1.90    4.10
 -10   5  -2   -1.20    1.70
  10  -5   2   -0.50    2.40
  10  -5   2    6.20    4.70
  10  -5   2   -2.70    3.30
 -11   5  -2    0.40    3.10
 -11   5  -2    5.50    6.30
 -11   5  -2   -0.60    2.20
 -11   5  -2   -3.30    3.30
  11  -5   2   -6.70    3.30
  11  -5   2   -0.30    4.80
  11  -5   2    2.90    4.90
  11   4  -2    6.80    8.20
  11   4  -2  -10.30    8.10
  11   4  -2   -8.90    5.70
  11   4  -2  -11.40    4.90
 -11  -4   2   -4.50    4.40
 -11  -4   2    8.70    4.80
 -11  -4   2   -6.70    5.80
  10   4  -2    0.70    5.20
  10   4  -2   -1.60    3.40
  10   4  -2    1.60    5.10
  10   4  -2    8.70    5.40
  10   4  -2    2.70    6.40
 -10  -4   2    4.00    3.60
 -10  -4   2    4.60    6.30
 -10  -4   2    7.50    6.00
 -10  -4   2    4.30    5.10
   9   4  -2   -2.80    3.60
   9   4  -2   -6.30    3.10
   9   4  -2   -0.60    5.00
   9   4  -2    0.10    3.40
  -9  -4   2   -4.20    3.40
  -9  -4   2   -3.30    1.70
   8   4  -2    2.80    2.80
   8   4  -2    3.30    3.50
   8   4  -2   -0.40    2.50
   8   4  -2   -3.20    2.60
   8   4  -2    2.20    3.00
   8   4  -2   -1.10    3.10
   8   4  -2    3.10    3.00
  -8  -4   2    0.30    3.00
  -8  -4   2   -1.70    2.60
  -8  -4   2   -0.40    3.20
  -8  -4   2   -4.90    3.00
   7   4  -2    5.80    3.70
   7   4  -2    9.50    4.00
   7   4  -2   11.10    3.60
   7   4  -2    7.70    3.10
   7   4  -2   75.89   50.19
   7   4  -2    4.10    3.30
   7   4  -2   11.20    3.10
  -7  -4   2   14.30    4.50
  -7  -4   2   12.50    4.50
  -7  -4   2    1.80    3.00
  -7  -4   2   11.10    3.30
  -7  -4   2   -3.80   36.10
   6   4  -2   16.80    4.00
   6   4  -2   22.90   24.00
   6   4  -2   11.90    3.80
   6   4  -2   18.10    4.80
   6   4  -2   16.10    4.80
   6   4  -2   16.30    3.40
   6   4  -2   11.30    3.60
   6   4  -2    7.30    3.00
  -6  -4   2   22.10    5.20
  -6  -4   2   14.30   23.80
  -6  -4   2   10.10    3.60
  -6  -4   2   13.90    3.80
  -6  -4   2   12.40    4.00
  -6  -4   2   10.20    2.20
   5   4  -2  262.27   15.00
   5   4  -2  233.58   13.30
   5   4  -2  250.27   14.90
   5   4  -2  246.98   15.20
   5   4  -2  252.77   36.50
   5   4  -2  240.08   14.60
   5   4  -2  248.28   15.70
   5   4  -2  251.47   13.50
  -5  -4   2  238.58   15.00
  -5  -4   2  240.68   12.20
  -5  -4   2  246.18   14.70
  -5  -4   2  238.48   15.00
  -5  -4   2  239.48   15.70
   4   4  -2   90.19    7.20
   4   4  -2   91.39    8.00
   4   4  -2   88.69    6.90
   4   4  -2  105.89   23.80
   4   4  -2   84.29    6.50
   4   4  -2   65.79    6.40
   4   4  -2   88.79    7.40
   4   4  -2   73.59    6.90
  -4  -4   2   78.69    5.80
  -4  -4   2   91.69   21.00
  -4  -4   2   78.49    7.40
  -4  -4   2   82.09    7.20
  -4  -4   2   76.29    6.80
  -4  -4   2   86.89    7.40
   3   4  -2  232.88   13.80
   3   4  -2  214.68   12.30
   3   4  -2  210.38   13.40
   3   4  -2  213.08   11.90
   3   4  -2  226.98   12.40
   3   4  -2  221.78   12.50
   3   4  -2  240.98   26.40
  -3  -4   2  223.68   12.20
  -3  -4   2  229.58   12.70
  -3  -4   2  228.08   11.60
  -3  -4   2  234.18   13.30
  -3  -4   2  220.38   12.50
  -3  -4   2  266.17   30.80
   2   4  -2  145.39    9.30
   2   4  -2  127.59   18.70
   2   4  -2  144.49    8.90
   2   4  -2  136.49    8.40
   2   4  -2  143.49    8.40
   2   4  -2  144.49    8.50
  -2  -4   2  144.29   20.30
  -2  -4   2  153.58    8.80
  -2  -4   2  139.19    8.20
  -2  -4   2  151.58    8.50
  -2  -4   2  136.49    8.80
  -2  -4   2  130.99    8.10
   1   4  -2    0.20    0.70
   1   4  -2    0.20    0.90
   1   4  -2   -1.10    0.90
   1   4  -2    1.80    1.00
   1   4  -2    1.10    1.10
   1   4  -2    1.60    0.60
   1   4  -2    0.00    5.90
   1   4  -2    1.20    0.90
  -1  -4   2    0.40    0.90
  -1  -4   2    1.30    0.50
  -1  -4   2    0.40    0.90
  -1  -4   2    1.70    1.10
  -1  -4   2    0.70    0.90
  -1  -4   2   -0.20    0.90
  -1  -4   2    0.10    0.60
   0   4  -2   79.19    5.90
   0   4  -2   83.09    3.80
   0   4  -2   90.79    5.00
   0   4  -2   86.99    5.20
   0   4  -2   80.29    4.90
   0   4  -2   87.59    4.40
   0   4  -2   87.69    5.20
   0   4  -2   84.99    5.00
   0   4  -2   77.19   10.90
   0  -4   2   91.19    5.10
   0  -4   2   80.19    5.10
   0  -4   2   85.39    4.40
   0  -4   2   86.59    3.80
   0  -4   2   75.29    5.90
   0  -4   2   90.19    4.50
   0  -4   2   95.49    5.30
   0  -4   2   82.89    5.30
   0  -4   2   81.69    5.90
   0  -4   2  109.09   10.80
   0  -4   2   82.49    6.00
   0  -4   2   86.69    4.50
  -1   4  -2  116.49    5.40
  -1   4  -2  115.19    5.60
  -1   4  -2  115.19    5.60
  -1   4  -2  125.09    9.50
  -1   4  -2  122.99    7.30
  -1   4  -2  131.39    6.60
  -1   4  -2  121.29    5.60
  -1   4  -2  126.39    7.60
  -1   4  -2  113.79    5.60
  -1   4  -2  131.79    5.60
   1  -4   2  125.89    9.30
   1  -4   2  109.99    7.10
   1  -4   2  114.79    7.50
   1  -4   2  122.19    6.70
   1  -4   2  125.69    6.70
   1  -4   2  117.99    7.50
   1  -4   2  125.39    7.20
  -2   4  -2 1083.69   40.60
  -2   4  -2 1134.99   43.00
  -2   4  -2 1102.59   40.60
  -2   4  -2 1194.98   44.30
   2  -4   2 1174.58   43.80
   2  -4   2 1192.38   44.30
   2  -4   2 1091.09   44.60
   2  -4   2 1098.49   44.20
   2  -4   2 1093.99   44.60
   2  -4   2 1190.28   44.20
  -3   4  -2    1.00    0.40
  -3   4  -2    1.60    1.00
  -3   4  -2    0.80    0.30
  -3   4  -2    2.50    1.40
   3  -4   2    1.10    1.10
   3  -4   2    0.30    0.90
   3  -4   2    0.10    0.70
   3  -4   2    2.00    1.30
   3  -4   2    1.10    0.90
   3  -4   2    0.40    1.20
  -4   4  -2  148.29    6.70
  -4   4  -2  138.89    6.40
  -4   4  -2  148.69    6.00
  -4   4  -2  161.48    8.00
  -4   4  -2  159.78    6.90
  -4   4  -2  141.39    8.70
  -4   4  -2  136.59    9.10
  -4   4  -2  150.18    6.10
  -4   4  -2  155.68    8.10
   4  -4   2  134.49    8.90
   4  -4   2  138.79   10.10
   4  -4   2  135.89    9.50
   4  -4   2  150.28    9.40
   4  -4   2  132.09    8.80
   4  -4   2  142.19    9.70
   4  -4   2  134.29    8.60
  -5   4  -2    8.80    1.70
  -5   4  -2    5.50    1.30
  -5   4  -2    7.00    1.60
  -5   4  -2    2.20    5.30
  -5   4  -2    8.80    1.40
  -5   4  -2    7.90    1.80
  -5   4  -2    9.00    3.10
  -5   4  -2    7.70    1.80
  -5   4  -2    9.20    2.00
   5  -4   2    7.00    1.20
   5  -4   2    9.70    2.90
   5  -4   2    9.90    2.60
   5  -4   2   10.70    3.20
   5  -4   2    3.80    2.10
   5  -4   2   12.00    3.30
   5  -4   2   11.70    5.80
   5  -4   2    9.70    2.60
  -6   4  -2    7.60    9.80
  -6   4  -2    2.80    1.40
  -6   4  -2    1.60    1.60
  -6   4  -2    2.00    1.90
  -6   4  -2    1.10    1.10
  -6   4  -2    1.20    1.10
  -6   4  -2   -0.60    1.10
   6  -4   2    2.30    1.90
   6  -4   2    0.90    1.90
   6  -4   2   -3.40    1.70
   6  -4   2    1.20    1.40
   6  -4   2    3.60    1.90
   6  -4   2   -9.20    8.10
   6  -4   2   -2.60    1.60
  -7   4  -2   53.79    5.20
  -7   4  -2   65.99    9.10
  -7   4  -2   54.09    7.20
  -7   4  -2   53.19    5.30
  -7   4  -2   63.89    5.00
  -7   4  -2   56.79    4.80
   7  -4   2   38.10    6.70
   7  -4   2   68.29    9.00
   7  -4   2   64.19    6.10
   7  -4   2   42.10    7.10
   7  -4   2   64.39    6.90
  -8   4  -2    0.00    1.80
  -8   4  -2   -1.50    1.90
  -8   4  -2    0.90    3.00
  -8   4  -2    5.30    1.90
   8  -4   2    3.80    3.10
   8  -4   2    1.70    2.50
   8  -4   2    3.00    2.70
   8  -4   2    3.60    2.80
  -9   4  -2   14.00    3.30
  -9   4  -2    9.80    4.00
  -9   4  -2   11.20    3.30
  -9   4  -2    3.60    4.10
   9  -4   2    8.20    3.40
   9  -4   2    7.80    3.80
   9  -4   2    5.20    4.40
   9  -4   2    7.00    3.50
 -10   4  -2   -6.40    7.20
 -10   4  -2   -6.00    2.20
 -10   4  -2   -2.40    2.20
  10  -4   2   -1.10    1.90
  10  -4   2   -1.40    4.00
  10  -4   2   -0.10    3.30
 -11   4  -2   -2.40    2.70
 -11   4  -2   -1.80    3.30
 -11   4  -2    1.50    5.00
  11  -4   2   -2.70    2.20
  11  -4   2    0.60    3.90
  11   3  -2  -15.80    7.00
  11   3  -2    1.00    5.40
  11   3  -2    2.30    5.00
  11   3  -2    6.20    7.30
 -11  -3   2   -2.30    3.80
 -11  -3   2    8.30    6.60
 -11  -3   2    0.50    5.00
 -11  -3   2    2.10    4.10
  10   3  -2    4.50    5.40
  10   3  -2    4.50    5.00
  10   3  -2    4.40    5.90
  10   3  -2   -4.30    5.70
  10   3  -2   -3.60    3.90
 -10  -3   2   -0.40    3.80
 -10  -3   2    3.30    4.40
 -10  -3   2   -0.20    4.00
 -10  -3   2    7.40    5.30
   9   3  -2   25.20    6.10
   9   3  -2   31.20    7.20
   9   3  -2   27.80    6.90
   9   3  -2   36.40    7.20
   9   3  -2   34.30    7.70
  -9  -3   2   39.90    8.10
  -9  -3   2   16.10    6.10
  -9  -3   2   31.10    7.70
  -9  -3   2   21.80    6.30
   8   3  -2   40.80    7.60
   8   3  -2   39.40    6.10
   8   3  -2   35.60    6.40
   8   3  -2   42.30    6.80
   8   3  -2   44.30    7.30
   8   3  -2   38.90    4.70
   8   3  -2   48.80    8.00
  -8  -3   2   40.50    7.30
  -8  -3   2   27.60    6.70
  -8  -3   2   36.50    7.70
  -8  -3   2   41.20    7.80
   7   3  -2  104.89   10.40
   7   3  -2  104.59    9.40
   7   3  -2  103.29    9.40
   7   3  -2   94.09    6.90
   7   3  -2   95.49    9.80
   7   3  -2  106.59    8.20
   7   3  -2  113.99    9.70
   7   3  -2   93.19   33.70
  -7  -3   2  129.69   11.30
  -7  -3   2   96.39   10.30
  -7  -3   2  102.59    9.80
   6   3  -2   46.40   21.70
   6   3  -2   34.40    6.00
   6   3  -2   30.80    5.30
   6   3  -2   33.80    4.50
   6   3  -2   27.20    5.80
   6   3  -2   25.80    5.00
   6   3  -2   27.40    5.30
   6   3  -2   26.90    3.90
   6   3  -2   26.50    4.20
  -6  -3   2   45.60   21.60
  -6  -3   2   27.00    5.50
  -6  -3   2   34.40    6.30
  -6  -3   2   26.30    5.60
  -6  -3   2   33.60    5.90
   5   3  -2   12.80    2.70
   5   3  -2   12.00    2.50
   5   3  -2   14.90    3.20
   5   3  -2    7.80    2.50
   5   3  -2    9.90    3.30
   5   3  -2   15.60    3.70
   5   3  -2   16.70    3.80
   5   3  -2   11.80    3.30
   5   3  -2   11.00    3.00
   5   3  -2    6.10   18.70
  -5  -3   2   11.80    2.00
  -5  -3   2   17.40    4.00
  -5  -3   2    7.80    2.80
  -5  -3   2   12.90    3.40
  -5  -3   2    8.30    2.90
  -5  -3   2   17.00   16.10
   4   3  -2  139.59    9.00
   4   3  -2  133.49   24.10
   4   3  -2  127.99    9.00
   4   3  -2  122.39    9.60
   4   3  -2  132.79    9.00
   4   3  -2  141.59    8.50
   4   3  -2  124.09    7.10
   4   3  -2  144.59    8.30
  -4  -3   2  156.58   25.60
  -4  -3   2  141.19    9.40
  -4  -3   2  147.49    7.40
  -4  -3   2  132.59    9.20
  -4  -3   2  141.79    9.10
  -4  -3   2  128.99    9.70
   3   3  -2   98.49   18.30
   3   3  -2  121.09    7.40
   3   3  -2  121.19    7.70
   3   3  -2  115.29    7.70
   3   3  -2  124.39    8.40
   3   3  -2  130.69    7.90
   3   3  -2  108.59    7.00
   3   3  -2  113.79    7.40
  -3  -3   2  115.09    6.50
  -3  -3   2  149.59   21.40
  -3  -3   2  110.49    7.60
  -3  -3   2   99.29    7.70
  -3  -3   2  114.29    7.70
  -3  -3   2  109.39    7.30
   2   3  -2    7.10    1.80
   2   3  -2    3.00    1.50
   2   3  -2    4.50    1.80
   2   3  -2    5.90    1.70
   2   3  -2    4.20    1.60
   2   3  -2    8.00    6.30
   2   3  -2    7.40    1.90
   2   3  -2    7.10    1.60
  -2  -3   2    6.40    1.80
  -2  -3   2    3.50    1.30
  -2  -3   2    4.10    1.40
  -2  -3   2    4.80    6.20
  -2  -3   2    2.20    1.50
   1   3  -2  452.95   18.50
   1   3  -2  464.45   19.50
   1   3  -2  449.16   18.60
   1   3  -2  433.86   19.40
   1   3  -2  461.15   18.60
   1   3  -2  428.16   18.60
   1   3  -2  418.56   18.60
   1   3  -2  414.96   26.40
  -1  -3   2  485.45   19.30
  -1  -3   2  472.35   17.00
  -1  -3   2  481.95   18.70
  -1  -3   2  490.65   16.60
  -1  -3   2  418.96   18.20
  -1  -3   2  469.95   19.10
  -1  -3   2  417.36   18.90
   0   3  -2 2102.49   77.29
   0   3  -2 2104.99   77.39
   0   3  -2 2139.79   77.79
   0   3  -2 2102.99   83.89
   0   3  -2 2098.49   77.19
   0   3  -2 2252.27   76.99
   0   3  -2 2201.28   79.09
   0   3  -2 2079.69   77.39
   0   3  -2 2162.58   78.79
   0   3  -2 2089.09   77.39
   0  -3   2 2080.29   77.29
   0  -3   2 2072.69   76.69
   0  -3   2 2128.39   78.49
   0  -3   2 2269.57   77.19
   0  -3   2 2122.69   83.89
   0  -3   2 2152.88   78.89
   0  -3   2 2187.58   78.09
   0  -3   2 2017.00   77.69
   0  -3   2 2150.38   76.99
   0  -3   2 2210.58   76.89
   0  -3   2 2098.79   78.79
  -1   3  -2    4.60    1.10
  -1   3  -2    4.00    0.70
  -1   3  -2    4.40    0.40
  -1   3  -2    4.50    0.50
  -1   3  -2    2.10    1.70
  -1   3  -2    5.00    0.70
  -1   3  -2    5.40    0.70
  -1   3  -2    5.20    0.70
  -1   3  -2    4.30    1.40
  -1   3  -2    4.50    1.40
   1  -3   2    5.70    1.40
   1  -3   2    6.20    1.40
   1  -3   2    5.10    1.50
   1  -3   2    4.80    1.30
   1  -3   2    3.80    1.20
   1  -3   2    5.40    0.70
   1  -3   2    4.50    1.90
   1  -3   2    5.00    1.20
  -2   3  -2  458.15   16.70
  -2   3  -2  514.35   19.40
  -2   3  -2  451.75   16.70
   2  -3   2  429.16   19.10
   2  -3   2  431.76   19.60
   2  -3   2  493.85   19.90
   2  -3   2  436.66   19.60
   2  -3   2  499.45   20.00
   2  -3   2  462.15   19.40
  -3   3  -2  470.65   18.00
  -3   3  -2  470.55   17.90
  -3   3  -2  454.65   18.80
  -3   3  -2  467.25   20.90
  -3   3  -2  444.56   17.50
  -3   3  -2  484.55   20.80
  -3   3  -2  510.85   17.80
  -3   3  -2  473.45   19.20
  -3   3  -2  467.25   17.60
   3  -3   2  476.35   21.00
   3  -3   2  454.25   20.10
   3  -3   2  471.15   20.30
   3  -3   2  457.15   20.80
   3  -3   2  479.05   20.20
   3  -3   2  439.56   17.30
   3  -3   2  492.15   21.50
   3  -3   2  478.65   20.60
  -4   3  -2  413.36   19.40
  -4   3  -2  393.26   16.00
  -4   3  -2  374.96   16.20
  -4   3  -2  397.26   16.00
  -4   3  -2  441.06   16.90
  -4   3  -2  392.96   16.50
  -4   3  -2  393.96   16.50
  -4   3  -2  395.36   22.60
  -4   3  -2  393.76   16.30
  -4   3  -2  406.96   16.40
   4  -3   2  374.66   22.30
   4  -3   2  447.96   18.50
   4  -3   2  410.16   19.20
   4  -3   2  385.46   19.20
   4  -3   2  414.76   18.10
   4  -3   2  397.86   20.90
   4  -3   2  395.96   18.30
  -5   3  -2  300.37   16.60
  -5   3  -2  304.07   13.80
  -5   3  -2  267.17   21.60
  -5   3  -2  301.47   11.90
  -5   3  -2  295.37   14.00
  -5   3  -2  311.37   13.90
  -5   3  -2  300.07   13.60
  -5   3  -2  318.27   13.40
   5  -3   2  296.97   16.50
   5  -3   2  324.87   14.90
   5  -3   2  314.27   16.90
   5  -3   2  294.87   15.40
   5  -3   2  312.57   16.50
   5  -3   2  276.17   12.90
   5  -3   2  319.47   22.80
   5  -3   2  289.27   14.60
  -6   3  -2   46.30    3.90
  -6   3  -2   47.40    4.30
  -6   3  -2   44.60    4.70
  -6   3  -2   34.60    3.80
  -6   3  -2   42.00    6.80
  -6   3  -2   44.50   13.10
  -6   3  -2   36.20    4.60
   6  -3   2   37.50    5.50
   6  -3   2   33.30    6.00
   6  -3   2   28.20    5.50
   6  -3   2   38.20    3.70
   6  -3   2   36.50    6.00
   6  -3   2   45.90    4.50
   6  -3   2   30.30   12.00
  -7   3  -2    2.60    2.50
  -7   3  -2   -0.10    1.50
  -7   3  -2   -1.60    1.90
  -7   3  -2    0.60    1.50
  -7   3  -2    1.00    1.30
   7  -3   2   -0.50    1.80
   7  -3   2    2.50    2.50
   7  -3   2    0.70    2.30
   7  -3   2    2.20    1.90
   7  -3   2    2.30    1.70
  -8   3  -2   33.80    5.60
  -8   3  -2   30.80    5.40
  -8   3  -2   28.60    6.50
   8  -3   2   28.30    6.10
   8  -3   2   18.60    4.70
   8  -3   2   35.10    5.50
   8  -3   2   30.20    6.00
  -9   3  -2    7.10    2.70
  -9   3  -2   -1.00    3.00
  -9   3  -2   -3.80    1.80
  -9   3  -2   -2.00    1.90
   9  -3   2   -0.70    2.80
   9  -3   2    2.10    2.50
   9  -3   2   -1.20    2.40
 -10   3  -2   16.40    5.40
 -10   3  -2   14.90    3.80
 -10   3  -2   24.20    6.90
 -10   3  -2   17.20    5.00
  10  -3   2   35.10   10.50
  10  -3   2   15.60    5.20
 -11   3  -2   -2.20    5.50
 -11   3  -2   -4.20    3.30
 -11   3  -2   -3.30    2.90
 -11   3  -2    1.70    4.00
  11  -3   2    6.40    5.00
  11  -3   2   -0.30    4.20
  11  -3   2   -1.10    2.80
  11   2  -2   37.70    9.50
  11   2  -2   47.50    8.10
  11   2  -2   44.00    9.40
 -11  -2   2   52.09   10.40
 -11  -2   2   40.50   11.10
 -11  -2   2   34.40    7.60
  10   2  -2   10.10    5.50
  10   2  -2   16.40    5.70
  10   2  -2   27.60    7.10
  10   2  -2   21.00    6.30
  10   2  -2   21.10    5.10
 -10  -2   2   20.30    7.00
 -10  -2   2   12.30    7.20
 -10  -2   2   20.60    5.60
 -10  -2   2    6.10    5.20
   9   2  -2    0.50    4.50
   9   2  -2   -2.40    2.50
   9   2  -2    1.00    3.10
   9   2  -2    0.10    3.30
   9   2  -2   -0.20    4.60
   9   2  -2    2.50    3.40
  -9  -2   2    0.20    3.10
  -9  -2   2    8.10    4.60
  -9  -2   2    0.00    3.20
  -9  -2   2    3.30    3.40
   8   2  -2   48.70    7.20
   8   2  -2   49.40    8.20
   8   2  -2   51.79    8.80
   8   2  -2   54.39    7.50
   8   2  -2   66.99    7.30
   8   2  -2   51.79    8.10
   8   2  -2   49.60    8.10
  -8  -2   2   51.69    8.20
  -8  -2   2   42.80    8.20
  -8  -2   2   44.80    7.50
  -8  -2   2   69.09    9.70
   7   2  -2   12.60    2.30
   7   2  -2    6.80    2.40
   7   2  -2   11.10    4.20
   7   2  -2   14.00    2.70
   7   2  -2   -5.10   24.10
   7   2  -2    7.80    3.10
   7   2  -2   17.10    5.20
   7   2  -2   11.20    3.80
   7   2  -2   13.90    3.50
   7   2  -2   16.90    4.40
   7   2  -2   14.50    4.00
  -7  -2   2   13.80    4.70
  -7  -2   2    9.40    4.00
  -7  -2   2   11.80    3.90
  -7  -2   2   13.50    4.70
   6   2  -2  120.69    9.20
   6   2  -2  127.49    7.60
   6   2  -2  130.79   10.10
   6   2  -2  133.89    9.70
   6   2  -2  140.09   10.50
   6   2  -2  126.19   27.20
   6   2  -2  120.59    7.20
   6   2  -2  131.49    9.60
   6   2  -2  124.09    8.60
   6   2  -2  134.39    9.50
  -6  -2   2  125.19    9.80
  -6  -2   2  124.49    9.80
  -6  -2   2  119.29    9.70
  -6  -2   2  130.99   10.80
  -6  -2   2  151.68   29.00
   5   2  -2  160.98   31.10
   5   2  -2  136.99    9.60
   5   2  -2  134.29   10.00
   5   2  -2  134.49    7.60
   5   2  -2  135.59    7.80
   5   2  -2  155.08    9.80
   5   2  -2  128.09    9.90
   5   2  -2  145.39    8.50
   5   2  -2  132.39    9.20
  -5  -2   2  104.39   23.00
  -5  -2   2  129.49    9.30
  -5  -2   2  134.39    5.90
  -5  -2   2  134.59   10.20
  -5  -2   2  153.88   10.10
  -5  -2   2  150.48   10.00
   4   2  -2   62.79    5.50
   4   2  -2   66.19    5.60
   4   2  -2   77.59    6.20
   4   2  -2  116.59   20.50
   4   2  -2   72.99    4.90
   4   2  -2   70.39    5.70
   4   2  -2   60.39    5.90
   4   2  -2   67.59    4.80
   4   2  -2   72.99    4.90
   4   2  -2   71.89    5.60
  -4  -2   2   70.69    3.80
  -4  -2   2   71.69    6.10
  -4  -2   2   66.19    5.70
  -4  -2   2   74.49    6.10
  -4  -2   2   69.89    6.40
  -4  -2   2   57.09   14.50
   3   2  -2   33.60    2.80
   3   2  -2   29.90    3.00
   3   2  -2   33.00    3.50
   3   2  -2   32.90    3.10
   3   2  -2   29.80    3.30
   3   2  -2   19.00    8.70
   3   2  -2   29.50    4.40
   3   2  -2   32.80    3.40
   3   2  -2   31.50    3.30
  -3  -2   2   27.10    4.10
  -3  -2   2   24.20    9.80
  -3  -2   2   30.90    2.40
  -3  -2   2   27.20    3.80
  -3  -2   2   31.50    3.40
  -3  -2   2   32.50    3.40
   2   2  -2  346.27   14.90
   2   2  -2  357.96   14.00
   2   2  -2  331.47   14.70
   2   2  -2  370.26   24.30
   2   2  -2  339.27   14.90
   2   2  -2  342.67   15.70
   2   2  -2  338.17   14.90
   2   2  -2  340.27   14.90
   2   2  -2  347.77   15.10
  -2  -2   2  320.37   15.30
  -2  -2   2  327.77   15.00
  -2  -2   2  324.17   15.00
  -2  -2   2  372.76   14.10
  -2  -2   2  335.97   23.90
  -2  -2   2  363.16   13.60
  -2  -2   2  337.17   14.90
   1   2  -2    9.70    1.80
   1   2  -2   11.00    1.90
   1   2  -2   10.00    1.80
   1   2  -2   11.80    2.10
   1   2  -2   11.00    1.60
   1   2  -2   11.00    4.60
   1   2  -2    7.60    1.70
   1   2  -2   11.90    1.80
   1   2  -2   11.80    1.90
  -1  -2   2   10.80    1.70
  -1  -2   2   10.70    1.70
  -1  -2   2    7.70    3.90
  -1  -2   2   12.20    1.90
  -1  -2   2   10.50    1.70
  -1  -2   2    9.10    1.50
   0   2  -2  956.70   31.80
   0   2  -2  873.91   31.90
   0   2  -2  851.41   32.60
   0   2  -2  919.91   36.70
   0   2  -2  845.42   31.60
   0   2  -2  845.82   31.70
   0   2  -2  851.11   31.80
   0   2  -2  879.21   32.40
   0   2  -2  813.02   31.80
   0   2  -2  890.01   32.00
   0  -2   2  865.51   32.90
   0  -2   2  938.71   31.60
   0  -2   2  821.82   31.80
   0  -2   2  862.11   33.00
   0  -2   2  863.11   32.50
   0  -2   2  789.32   33.30
   0  -2   2  863.01   31.80
   0  -2   2  883.21   31.90
   0  -2   2  830.82   32.40
   0  -2   2  929.91   36.80
   0  -2   2  844.72   31.50
  -1   2  -2 1864.11   68.19
   1  -2   2 1863.61   68.49
   1  -2   2 1868.81   68.09
   1  -2   2 1898.21   67.99
   1  -2   2 1948.21   68.59
   1  -2   2 1830.92   67.69
   1  -2   2 1843.52   68.09
   1  -2   2 1749.22   68.09
   1  -2   2 1898.21   68.69
  -2   2  -2  789.22   29.30
  -2   2  -2  821.42   30.00
  -2   2  -2  810.92   29.00
  -2   2  -2  778.42   32.60
  -2   2  -2  803.62   29.90
  -2   2  -2  825.42   29.10
  -2   2  -2  800.42   29.40
  -2   2  -2  862.11   31.70
  -2   2  -2  812.22   29.30
  -2   2  -2  805.02   30.20
  -2   2  -2  815.62   29.10
   2  -2   2  753.62   30.50
   2  -2   2  754.02   30.00
   2  -2   2  764.82   32.70
   2  -2   2  748.73   31.20
   2  -2   2  817.42   31.40
   2  -2   2  793.52   31.10
   2  -2   2  780.82   30.50
   2  -2   2  794.72   31.00
  -3   2  -2    1.60    1.20
  -3   2  -2    0.80    0.70
  -3   2  -2    0.80    0.50
  -3   2  -2    0.50    0.80
  -3   2  -2    1.10    0.60
  -3   2  -2    0.60    0.70
  -3   2  -2    1.20    0.70
  -3   2  -2    1.10    0.80
  -3   2  -2   -5.60    3.30
   3  -2   2    0.90    1.00
   3  -2   2    2.40    1.10
   3  -2   2    1.70    1.10
   3  -2   2    0.80    0.80
   3  -2   2    2.50    1.20
   3  -2   2    0.60    1.00
   3  -2   2    5.60    4.10
   3  -2   2    1.50    0.70
  -4   2  -2  110.29    6.30
  -4   2  -2  120.39    8.30
  -4   2  -2   96.49    6.10
  -4   2  -2  111.79    6.60
  -4   2  -2   96.39   13.00
  -4   2  -2  105.19    6.20
  -4   2  -2  107.19    5.90
  -4   2  -2  111.39    5.20
   4  -2   2  106.29    6.90
   4  -2   2  116.39    8.10
   4  -2   2  103.29    7.60
   4  -2   2  128.19   17.70
   4  -2   2  109.89    7.80
   4  -2   2  112.79    6.10
   4  -2   2  110.39    6.30
   4  -2   2  124.69    6.90
  -5   2  -2  188.78   10.00
  -5   2  -2  155.38   19.60
  -5   2  -2  185.48   10.00
  -5   2  -2  174.28   11.80
  -5   2  -2  182.38    9.90
  -5   2  -2  185.08   10.30
   5  -2   2  201.78   20.90
   5  -2   2  182.08    9.40
   5  -2   2  185.48   11.50
   5  -2   2  180.68    9.40
   5  -2   2  192.98    9.90
   5  -2   2  167.78   11.50
   5  -2   2  187.08   11.70
   5  -2   2  175.78   10.60
  -6   2  -2  486.25   21.50
  -6   2  -2  458.05   24.20
  -6   2  -2  474.45   21.20
  -6   2  -2  440.86   34.70
  -6   2  -2  437.76   21.00
  -6   2  -2  480.25   21.90
   6  -2   2  440.36   23.10
   6  -2   2  547.35   36.80
   6  -2   2  412.66   23.10
   6  -2   2  462.65   20.50
   6  -2   2  473.85   18.30
   6  -2   2  453.25   23.30
   6  -2   2  467.95   20.80
   6  -2   2  446.16   22.00
   6  -2   2  466.75   19.90
  -7   2  -2    7.90    3.10
  -7   2  -2    8.00    3.10
  -7   2  -2   14.40    3.30
  -7   2  -2   10.50    3.90
  -7   2  -2   11.90    2.80
   7  -2   2   -3.90   15.10
   7  -2   2   14.30    3.20
   7  -2   2    5.50    2.40
   7  -2   2    9.60    2.80
   7  -2   2    2.80    1.80
   7  -2   2    7.20    2.00
   7  -2   2   12.10    4.00
   7  -2   2    7.20    1.40
   7  -2   2    9.00    3.10
  -8   2  -2   13.40    3.50
  -8   2  -2   10.70    3.30
  -8   2  -2   12.80    4.30
  -8   2  -2   18.60    4.50
   8  -2   2    5.30    2.30
   8  -2   2    8.50    4.10
   8  -2   2    7.40    3.70
   8  -2   2    7.80    3.40
   8  -2   2    7.70    3.10
   8  -2   2    7.40    1.50
  -9   2  -2    5.90    3.60
  -9   2  -2    5.70    3.00
  -9   2  -2    3.60    3.20
  -9   2  -2   11.10    4.40
   9  -2   2    3.90    2.90
   9  -2   2    8.20    4.30
   9  -2   2    7.60    3.50
 -10   2  -2    1.90    2.90
 -10   2  -2    6.20    4.80
 -10   2  -2    0.10    3.10
 -10   2  -2   -4.90    3.40
  10  -2   2   -0.30    2.20
  10  -2   2   -2.70    3.40
  10  -2   2    5.50    4.20
 -11   2  -2    2.30    5.00
 -11   2  -2    0.00    5.60
 -11   2  -2    0.00    3.80
 -11   2  -2    1.40    3.90
  11  -2   2   -0.10    5.00
  11  -2   2   -2.80    5.80
  11  -2   2   -0.40    3.40
  12   1  -2   12.10    6.70
 -12  -1   2    3.90    7.00
 -12  -1   2    9.10    6.90
 -12  -1   2   -1.30    6.20
 -12  -1   2   -3.40    5.00
 -12  -1   2   -1.00    5.60
  11   1  -2   -8.50    6.60
  11   1  -2   -6.10    4.40
  11   1  -2    7.70    5.00
  11   1  -2    7.30    4.40
 -11  -1   2    8.00    5.20
 -11  -1   2    3.80    5.30
 -11  -1   2   -3.40    4.30
 -11  -1   2   13.70    6.10
  10   1  -2   -4.60    4.30
  10   1  -2    2.80    3.10
  10   1  -2   -0.30    3.70
  10   1  -2   -4.50    4.30
 -10  -1   2   -0.90    3.50
 -10  -1   2   -0.50    4.10
 -10  -1   2   -1.20    3.60
 -10  -1   2    7.70    4.80
   9   1  -2   60.89    8.00
   9   1  -2   56.89    9.00
   9   1  -2   43.00    7.40
   9   1  -2   39.70    7.20
   9   1  -2   65.09   10.10
   9   1  -2   35.90    4.90
  -9  -1   2   40.90    8.50
  -9  -1   2   53.39    8.60
  -9  -1   2   64.89    9.50
  -9  -1   2   59.49    8.60
   8   1  -2  104.99   10.20
   8   1  -2   80.29    8.80
   8   1  -2   86.59    6.90
   8   1  -2   93.39    8.70
   8   1  -2   95.89   10.60
   8   1  -2  100.49    9.30
   8   1  -2  101.59    8.60
  -8  -1   2  102.89   11.30
  -8  -1   2  105.19    9.50
  -8  -1   2  106.29   10.00
  -8  -1   2  102.79   10.50
   7   1  -2    3.30    3.00
   7   1  -2    5.40    2.70
   7   1  -2    3.70    1.30
   7   1  -2    7.00    2.70
   7   1  -2    7.30    2.40
   7   1  -2    1.20    1.60
   7   1  -2    4.10    2.60
   7   1  -2    1.50    2.90
  -7  -1   2   38.30   22.90
  -7  -1   2    4.30    2.50
  -7  -1   2    7.70    3.70
  -7  -1   2    1.50    2.30
  -7  -1   2    3.80    2.50
   6   1  -2    6.90    2.40
   6   1  -2   10.90    2.80
   6   1  -2    5.90    2.30
   6   1  -2   11.10    2.90
   6   1  -2    9.20    2.00
   6   1  -2   15.50    3.80
   6   1  -2   13.60    3.80
   6   1  -2   16.10    4.30
   6   1  -2   11.10    1.70
   6   1  -2    3.60   14.70
   6   1  -2    8.00    1.50
  -6  -1   2   11.40    3.00
  -6  -1   2    1.00   15.50
  -6  -1   2   14.80    3.80
  -6  -1   2   10.60    3.20
  -6  -1   2    9.90    3.20
   5   1  -2  681.83   29.70
   5   1  -2  604.94   26.90
   5   1  -2  631.44   28.60
   5   1  -2  638.54   28.30
   5   1  -2  650.13   25.30
   5   1  -2  607.64   27.10
   5   1  -2  605.94   44.20
   5   1  -2  656.83   27.60
   5   1  -2  639.44   24.80
  -5  -1   2  616.84   28.00
  -5  -1   2  668.63   28.20
  -5  -1   2  632.54   29.00
  -5  -1   2  535.95   41.90
  -5  -1   2  625.64   29.00
   4   1  -2 1236.38   48.90
   4   1  -2 1234.18   63.79
   4   1  -2 1172.38   47.80
   4   1  -2 1195.98   47.80
   4   1  -2 1315.37   46.90
   4   1  -2 1293.07   48.60
   4   1  -2 1299.07   49.70
   4   1  -2 1290.17   46.50
   4   1  -2 1280.37   48.50
   4   1  -2 1250.37   48.40
  -4  -1   2 1263.47   54.89
  -4  -1   2 1239.88   48.40
  -4  -1   2 1191.78   48.50
  -4  -1   2 1095.99   62.09
  -4  -1   2 1230.18   49.50
   3   1  -2    4.50    1.40
   3   1  -2    2.70    0.90
   3   1  -2    3.80    1.50
   3   1  -2    5.20    1.70
   3   1  -2    2.80    1.20
   3   1  -2    5.10    1.50
   3   1  -2   -0.30    6.00
   3   1  -2    5.70    2.00
   3   1  -2    3.90    1.40
  -3  -1   2    4.60    1.50
  -3  -1   2    3.80    1.30
  -3  -1   2    3.10    1.30
  -3  -1   2   -7.80    5.80
  -3  -1   2    3.80    1.20
   2   1  -2  175.68    8.20
   2   1  -2  166.68    7.60
   2   1  -2  172.88    7.90
   2   1  -2  158.38    8.10
   2   1  -2  164.98    7.70
   2   1  -2  173.48    8.20
   2   1  -2  170.18    8.70
  -2  -1   2  188.58    9.10
  -2  -1   2  161.98    6.70
  -2  -1   2  164.18    8.50
  -2  -1   2  161.68   14.60
  -2  -1   2  165.58    8.20
  -2  -1   2  167.48    8.30
  -2  -1   2  171.68    8.20
  -2  -1   2  169.58    7.80
   1   1  -2  303.87   12.90
   1   1  -2  304.67   12.10
   1   1  -2  305.87   12.40
   1   1  -2  336.07   12.00
   1   1  -2  307.47   12.60
   1   1  -2  313.17   11.50
   1   1  -2  318.67   17.90
   1   1  -2  297.17   12.40
   1   1  -2  309.17   12.50
   1   1  -2  292.57   12.30
   1   1  -2  284.67   12.30
   1   1  -2  308.27   12.60
  -1  -1   2  255.27   16.70
  -1  -1   2  334.17   12.30
  -1  -1   2  346.97   12.90
  -1  -1   2  288.57   12.50
  -1  -1   2  290.07   12.40
  -1  -1   2  311.67   12.40
  -1  -1   2  287.97   11.90
  -1  -1   2  295.07   12.50
  -1  -1   2  291.27   11.90
  -1  -1   2  315.27   12.50
  -1  -1   2  311.97   12.40
  -1  -1   2  332.27   12.70
   0   1  -2  996.90   36.40
   0   1  -2  939.51   36.50
   0   1  -2  970.30   36.40
   0   1  -2 1033.00   40.10
   0   1  -2  946.61   36.50
   0   1  -2  926.71   36.60
   0   1  -2  953.80   36.40
   0   1  -2 1005.10   36.70
   0   1  -2 1088.39   37.00
   0   1  -2 1076.49   37.10
   0   1  -2  986.10   37.10
   0   1  -2  942.51   37.10
   0  -1   2 1026.30   36.10
   0  -1   2 1068.79   36.70
   0  -1   2 1061.79   37.30
   0  -1   2 1024.30   37.00
   0  -1   2 1033.20   36.50
   0  -1   2  999.70   36.20
   0  -1   2 1051.79   36.50
   0  -1   2  943.71   36.40
   0  -1   2 1010.90   36.40
   0  -1   2 1005.00   36.80
   0  -1   2 1014.00   37.00
   0  -1   2  973.80   36.30
  -1   1  -2  211.38    8.30
  -1   1  -2  182.28    7.50
  -1   1  -2  185.58    7.50
  -1   1  -2  179.08    7.60
  -1   1  -2  185.38    7.50
  -1   1  -2  186.98    7.70
  -1   1  -2  199.98    8.00
  -1   1  -2  174.58   10.30
  -1   1  -2  191.38    7.60
  -1   1  -2  190.58    7.60
  -1   1  -2  180.08    8.20
  -1   1  -2  180.98    7.90
  -1   1  -2  190.28    7.00
   1  -1   2  195.88    7.40
   1  -1   2  183.08    7.50
   1  -1   2  194.98   10.80
   1  -1   2  187.68    8.80
   1  -1   2  178.88    7.60
   1  -1   2  198.78    7.60
   1  -1   2  185.98    7.90
   1  -1   2  185.98    7.40
   1  -1   2  175.08    8.10
   1  -1   2  177.78    7.50
   1  -1   2  185.88    8.30
   1  -1   2  181.98    8.30
   1  -1   2  191.48    7.70
   1  -1   2  200.58    7.90
  -2   1  -2  375.56   20.20
  -2   1  -2  366.86   15.30
  -2   1  -2  386.26   15.00
  -2   1  -2  359.56   14.50
  -2   1  -2  377.26   15.00
  -2   1  -2  376.76   15.10
  -2   1  -2  386.26   15.20
  -2   1  -2  379.16   16.60
  -2   1  -2  390.56   14.80
  -2   1  -2  380.26   15.30
  -2   1  -2  397.86   14.90
   2  -1   2  373.46   16.00
   2  -1   2  396.46   14.50
   2  -1   2  378.36   15.00
   2  -1   2  370.46   14.70
   2  -1   2  369.16   20.50
   2  -1   2  386.46   16.20
   2  -1   2  404.26   14.70
   2  -1   2  373.46   14.80
   2  -1   2  368.96   15.30
   2  -1   2  361.36   15.40
   2  -1   2  391.06   16.40
   2  -1   2  393.26   15.00
   2  -1   2  371.46   14.40
  -3   1  -2  690.83   25.90
  -3   1  -2  655.03   26.80
  -3   1  -2  665.73   35.10
  -3   1  -2  669.63   26.80
  -3   1  -2  722.63   26.30
  -3   1  -2  665.63   28.70
  -3   1  -2  679.03   27.20
  -3   1  -2  677.23   27.00
  -3   1  -2  691.53   26.60
   3  -1   2  692.23   26.30
   3  -1   2  694.93   26.20
   3  -1   2  668.43   35.40
   3  -1   2  728.73   26.20
   3  -1   2  686.83   28.10
   3  -1   2  721.23   26.00
   3  -1   2  677.23   28.30
   3  -1   2  682.83   27.50
   3  -1   2  676.83   27.90
   3  -1   2  662.23   26.10
   3  -1   2  659.63   27.00
   3  -1   2  672.73   26.50
   3  -1   2  693.23   26.70
  -4   1  -2  770.72   31.40
  -4   1  -2  773.32   31.00
  -4   1  -2  786.32   31.30
  -4   1  -2  792.72   43.30
  -4   1  -2  755.92   30.90
  -4   1  -2  732.73   33.00
   4  -1   2  796.02   31.90
   4  -1   2  799.02   32.40
   4  -1   2  759.32   46.30
   4  -1   2  790.32   32.90
   4  -1   2  816.02   30.50
   4  -1   2  751.52   30.40
   4  -1   2  793.22   28.40
   4  -1   2  765.02   29.80
   4  -1   2  706.03   31.90
  -5   1  -2   11.00    2.80
  -5   1  -2   12.20    2.90
  -5   1  -2  -12.20    9.40
  -5   1  -2   11.60    3.00
  -5   1  -2   11.60    2.70
  -5   1  -2   12.00    2.80
   5  -1   2   12.20    2.70
   5  -1   2   15.50    3.70
   5  -1   2   16.00   10.00
   5  -1   2   16.60    2.90
   5  -1   2   12.30    3.40
   5  -1   2   15.20    2.10
   5  -1   2   13.00    2.50
   5  -1   2   12.40    3.10
   5  -1   2    8.20    2.40
   5  -1   2   10.10    2.70
  -6   1  -2   17.50    3.50
  -6   1  -2   29.70    4.90
  -6   1  -2   29.80    6.00
  -6   1  -2   25.00    4.40
  -6   1  -2   22.50    3.90
  -6   1  -2    2.20   13.00
   6  -1   2   23.50    4.50
   6  -1   2   24.60    2.50
   6  -1   2   21.10    4.50
   6  -1   2   24.70    4.10
   6  -1   2   14.10    3.30
   6  -1   2   38.00   15.30
   6  -1   2   27.20    4.80
   6  -1   2   23.50    3.50
   6  -1   2   16.50    3.40
  -7   1  -2   57.99    8.50
  -7   1  -2   41.30    6.40
  -7   1  -2   50.19   22.50
  -7   1  -2   54.19    8.00
  -7   1  -2   50.69    5.80
  -7   1  -2   46.00    6.50
   7  -1   2   45.40    6.90
   7  -1   2   45.90    5.20
   7  -1   2   50.69   22.50
   7  -1   2   46.90    3.90
   7  -1   2   52.29    7.50
   7  -1   2   52.29    5.70
   7  -1   2   56.59    4.90
   7  -1   2   42.50    6.10
   7  -1   2   37.60    6.70
  -8   1  -2   45.70    7.20
  -8   1  -2   47.60    8.60
  -8   1  -2   52.99    7.90
  -8   1  -2   58.69    8.00
   8  -1   2   48.00    4.70
   8  -1   2   51.39    6.70
   8  -1   2   51.09    7.00
   8  -1   2   38.10    6.90
   8  -1   2   48.20    5.60
   8  -1   2   30.40    6.50
   8  -1   2   53.19    8.30
  -9   1  -2   14.10    4.50
  -9   1  -2   11.80    4.30
  -9   1  -2    2.90    3.50
  -9   1  -2    9.10    4.40
   9  -1   2    8.10    5.00
   9  -1   2   17.20    5.00
   9  -1   2   12.80    4.60
   9  -1   2   10.40    4.20
   9  -1   2    9.50    2.80
   9  -1   2   11.90    4.00
 -10   1  -2   30.70    9.20
 -10   1  -2   25.40    6.60
 -10   1  -2   20.10    6.70
 -10   1  -2   35.30    7.80
  10  -1   2   11.30    4.70
  10  -1   2   19.50    5.40
  10  -1   2   26.70    6.90
 -11   1  -2   10.10    6.50
 -11   1  -2    3.20    4.80
 -11   1  -2    3.30    4.60
 -11   1  -2    4.80    4.80
  11  -1   2    2.40    4.90
  11  -1   2    2.30    5.90
  11  -1   2    0.00    4.60
  12   0  -2   -8.20    5.80
  12   0  -2    4.50    6.10
 -12   0   2   -4.60    5.10
 -12   0   2  -10.40    7.10
 -12   0   2    9.90    4.80
 -12   0   2   -0.80    5.40
  11   0  -2   -2.80    3.80
  11   0  -2   -0.30    4.40
  11   0  -2    2.30    7.20
  11   0  -2   -3.60    3.90
 -11   0   2   -7.20    4.40
 -11   0   2    0.10    5.60
 -11   0   2   -5.20    3.50
 -11   0   2   -1.50    4.40
  10   0  -2    0.40    3.50
  10   0  -2   -3.80    3.00
  10   0  -2    5.90    5.10
  10   0  -2    4.80    4.50
  10   0  -2    4.20    3.80
  10   0  -2    2.20    3.90
 -10   0   2    3.40    3.60
 -10   0   2   -4.50    3.20
 -10   0   2    6.70    3.90
 -10   0   2   -0.50    2.70
   9   0  -2   27.60    6.90
   9   0  -2   27.10    6.40
   9   0  -2   20.20    4.00
   9   0  -2   29.50    6.40
   9   0  -2   32.50    5.70
   9   0  -2   21.10    5.40
   9   0  -2   15.30    4.00
  -9   0   2   22.30    5.30
  -9   0   2   42.60    7.50
  -9   0   2   24.20    6.40
  -9   0   2   34.30    6.40
   8   0  -2   24.10    4.20
   8   0  -2   11.40    4.40
   8   0  -2   14.40    3.20
   8   0  -2   22.40    5.90
   8   0  -2   17.00    4.10
   8   0  -2   13.40    4.20
   8   0  -2   17.80    5.00
  -8   0   2   15.50    4.00
  -8   0   2   18.50    4.90
  -8   0   2   12.00    3.40
   7   0  -2   31.10   18.60
   7   0  -2    1.70    1.80
   7   0  -2    0.10    2.20
   7   0  -2   -1.80    1.30
   7   0  -2    1.90    2.40
   7   0  -2    0.80    1.70
   7   0  -2    1.80    2.30
   7   0  -2    1.40    2.40
  -7   0   2    1.00    2.10
  -7   0   2    1.00    1.50
  -7   0   2    0.40    1.70
  -7   0   2   -0.20    1.70
  -7   0   2   18.00   18.00
   6   0  -2   29.20    4.50
   6   0  -2   54.29   18.70
   6   0  -2   26.90    5.20
   6   0  -2   29.80    2.50
   6   0  -2   26.90    5.00
   6   0  -2   32.50    5.50
   6   0  -2   34.80    5.30
   6   0  -2   34.80    4.70
   6   0  -2   29.90    4.40
  -6   0   2   37.40    5.50
  -6   0   2   30.60    5.40
  -6   0   2   25.90    4.40
  -6   0   2   41.20   15.70
  -6   0   2   34.30    5.10
   5   0  -2    2.90    1.40
   5   0  -2    3.30    1.80
   5   0  -2    2.40    1.80
   5   0  -2    5.00    1.70
   5   0  -2    3.10    0.70
   5   0  -2    3.00    0.90
   5   0  -2    1.30    1.80
   5   0  -2    4.50    2.00
   5   0  -2    5.40   10.40
  -5   0   2    3.00    1.40
  -5   0   2    3.90    1.80
  -5   0   2    2.20    1.20
  -5   0   2    1.30    1.60
  -5   0   2    4.70   10.30
   4   0  -2   35.30    4.20
   4   0  -2   33.50    3.80
   4   0  -2   38.20    2.60
   4   0  -2   28.70    9.90
   4   0  -2   32.50    3.30
   4   0  -2   38.90    3.00
   4   0  -2   38.10    3.60
   4   0  -2   32.60    3.70
   4   0  -2   42.50    4.30
   4   0  -2   35.50    3.50
  -4   0   2   37.40    3.60
  -4   0   2   37.40    3.70
  -4   0   2   32.30    4.40
  -4   0   2   34.90    3.70
  -4   0   2   15.50    9.00
  -4   0   2   34.20    3.70
   3   0  -2   64.99    5.20
   3   0  -2   69.29    4.90
   3   0  -2   65.69    4.10
   3   0  -2   65.49    4.30
   3   0  -2   65.29    4.50
   3   0  -2   66.99    3.80
   3   0  -2   78.69    4.80
   3   0  -2   64.59    4.70
   3   0  -2   68.59    4.70
   3   0  -2   68.29   11.40
  -3   0   2   67.39    4.70
  -3   0   2   66.99    4.80
  -3   0   2   73.49    4.70
  -3   0   2   64.49    4.60
  -3   0   2   73.39   11.50
  -3   0   2   69.79    4.80
   2   0  -2  294.77   12.20
   2   0  -2  310.37   12.40
   2   0  -2  290.77   13.00
   2   0  -2  297.77   12.50
   2   0  -2  281.27   12.40
   2   0  -2  298.27   12.80
   2   0  -2  294.77   18.40
   2   0  -2  292.77   12.40
   2   0  -2  300.77   13.40
  -2   0   2  311.37   12.70
  -2   0   2  307.47   12.80
  -2   0   2  289.77   12.50
  -2   0   2  279.27   13.10
  -2   0   2  290.87   12.50
  -2   0   2  320.47   12.50
  -2   0   2  286.77   12.90
  -2   0   2  271.97   18.20
  -2   0   2  327.67   13.20
   1   0  -2 3007.30  114.39
  -1   0   2 3084.69  114.79
   0   0   2 4329.17  158.78
  -1   0  -2  520.95   18.50
  -1   0  -2  437.46   18.40
  -1   0  -2  515.95   18.50
  -1   0  -2  438.26   18.80
  -1   0  -2  468.75   18.90
  -1   0  -2  469.35   18.40
  -1   0  -2  463.35   18.50
  -1   0  -2  514.35   24.50
  -1   0  -2  475.45   19.30
   1   0   2  487.65   18.50
   1   0   2  463.65   17.60
   1   0   2  466.65   18.50
   1   0   2  472.55   18.50
   1   0   2  483.85   18.40
   1   0   2  467.05   18.40
   1   0   2  487.65   18.70
   1   0   2  505.55   18.50
   1   0   2  488.35   24.50
   1   0   2  508.55   18.50
   1   0   2  444.76   18.70
  -2   0  -2  103.59   11.00
  -2   0  -2   94.69    5.80
  -2   0  -2  102.39    4.80
  -2   0  -2  102.19    5.60
  -2   0  -2   94.89    6.20
  -2   0  -2   92.89    4.60
  -2   0  -2   94.79    5.70
  -2   0  -2  106.19    5.80
  -2   0  -2  101.39    5.30
   2   0   2  102.99    5.70
   2   0   2   96.39    5.30
   2   0   2  109.79    5.60
   2   0   2   90.89    5.30
   2   0   2  100.59    5.90
   2   0   2   94.59    4.70
   2   0   2   93.09    5.50
   2   0   2   87.39    5.10
   2   0   2   99.79   10.90
   2   0   2   99.39    5.60
   2   0   2  107.09    4.90
  -3   0  -2 1081.89   39.90
  -3   0  -2 1006.10   41.10
  -3   0  -2 1068.19   41.00
  -3   0  -2 1090.59   52.19
  -3   0  -2 1075.89   41.50
  -3   0  -2 1032.90   40.80
  -3   0  -2 1045.90   42.60
   3   0   2 1031.80   41.20
   3   0   2 1065.49   38.90
   3   0   2 1051.99   40.50
   3   0   2 1092.69   38.10
   3   0   2 1066.79   41.30
   3   0   2 1078.09   39.90
   3   0   2 1135.99   41.00
   3   0   2 1051.49   40.70
   3   0   2 1010.00   51.69
   3   0   2 1041.70   41.20
  -4   0  -2  448.56   21.10
  -4   0  -2  478.35   24.60
  -4   0  -2  463.15   20.90
  -4   0  -2  512.85   21.20
  -4   0  -2  488.45   23.00
   4   0   2  455.95   21.40
   4   0   2  437.26   21.10
   4   0   2  514.55   21.00
   4   0   2  467.95   19.00
   4   0   2  440.96   32.90
   4   0   2  465.85   20.30
   4   0   2  493.25   20.80
   4   0   2  484.65   17.70
   4   0   2  440.06   21.00
   4   0   2  517.45   20.40
  -5   0  -2   59.29   17.00
  -5   0  -2   71.69    6.10
  -5   0  -2   69.49    7.00
  -5   0  -2   59.99    5.90
  -5   0  -2   62.09    5.90
   5   0   2   62.59    6.20
   5   0   2   69.19    5.80
   5   0   2   42.50   15.30
   5   0   2   77.59    6.40
   5   0   2   71.09    5.70
   5   0   2   66.49    3.30
   5   0   2   68.39    5.30
   5   0   2   62.99    3.90
   5   0   2   68.59    6.70
  -6   0  -2   -0.20    1.80
  -6   0  -2    1.50    1.60
  -6   0  -2   -1.60    1.10
  -6   0  -2    3.40   15.00
  -6   0  -2   -0.90    1.20
   6   0   2    0.20    2.00
   6   0   2   -3.90   15.80
   6   0   2   -0.30    1.70
   6   0   2    0.10    0.50
   6   0   2    0.30    2.00
   6   0   2   -3.00    1.40
   6   0   2    1.80    2.00
   6   0   2   -2.10    1.40
  -7   0  -2   -0.70    2.20
  -7   0  -2   27.00   21.50
  -7   0  -2   -1.50    2.80
  -7   0  -2   -1.70    1.80
   7   0   2   -4.20   21.50
   7   0   2    0.70    2.00
   7   0   2   -1.40    1.70
   7   0   2   -0.40    3.00
   7   0   2    4.20    2.80
   7   0   2    3.00    2.70
  -8   0  -2    6.20    4.30
  -8   0  -2    5.40    3.30
  -8   0  -2    4.70    2.80
  -8   0  -2    1.30    2.40
   8   0   2    3.60    3.00
   8   0   2    4.60    3.10
   8   0   2    4.10    3.30
   8   0   2    3.70    3.40
   8   0   2    8.60    3.10
   8   0   2    6.10    4.00
   8   0   2   -1.40    2.60
  -9   0  -2    3.90    3.10
  -9   0  -2    4.00    3.60
  -9   0  -2    0.10    4.10
  -9   0  -2    8.80    4.20
   9   0   2    8.50    4.50
   9   0   2    6.60    4.10
   9   0   2   -0.60    3.10
   9   0   2    4.70    4.00
   9   0   2    4.70    2.90
   9   0   2    7.00    4.10
   9   0   2    6.20    3.60
 -10   0  -2   -1.60    3.80
 -10   0  -2    1.60    3.80
 -10   0  -2   -1.10    3.30
 -10   0  -2    2.30    4.60
  10   0   2    3.60    4.10
  10   0   2    6.70    4.60
  10   0   2   -4.70    3.30
 -11   0  -2    0.40    4.50
 -11   0  -2    0.80    4.90
 -11   0  -2    7.50    5.80
 -11   0  -2   11.80    5.90
  11   0   2    3.70    4.80
  11   0   2    0.40    5.30
  11   0   2    7.60    5.10
  12  -1  -2   -1.00    5.40
  12  -1  -2    2.40    4.70
 -12   1   2    1.50    5.90
 -12   1   2   -4.30    5.50
 -12   1   2   -8.30    4.80
 -12   1   2    1.80    3.80
 -12   1   2  -10.70    3.70
  11  -1  -2   11.50    6.20
  11  -1  -2   25.80    6.40
  11  -1  -2   11.70    7.00
  11  -1  -2   19.80    6.30
 -11   1   2   17.00    6.50
 -11   1   2   37.00    7.80
 -11   1   2   17.90    6.00
 -11   1   2   15.10    6.90
 -11   1   2   23.50    5.60
  10  -1  -2    7.70    3.60
  10  -1  -2   11.50    5.60
  10  -1  -2   12.50    5.60
  10  -1  -2   11.30    4.90
 -10   1   2   17.80    4.70
 -10   1   2    2.80    4.30
 -10   1   2    6.10    3.50
 -10   1   2   16.80    5.30
   9  -1  -2    8.70    3.70
   9  -1  -2   13.00    3.80
   9  -1  -2   10.40    3.00
   9  -1  -2   14.20    4.60
   9  -1  -2   17.70    3.80
   9  -1  -2   21.20    5.50
   9  -1  -2   12.80    3.50
  -9   1   2   19.40    4.70
  -9   1   2   11.90    4.50
  -9   1   2   14.30    4.40
   8  -1  -2   -0.40    2.00
   8  -1  -2    0.60    1.80
   8  -1  -2   -1.00    2.90
   8  -1  -2    3.10    2.70
   8  -1  -2    0.90    1.90
   8  -1  -2    1.60    1.80
   8  -1  -2   -2.70    2.00
  -8   1   2    5.40    2.90
  -8   1   2    0.90    1.80
  -8   1   2    0.50    2.10
  -8   1   2   -0.30    2.00
   7  -1  -2  234.68   14.60
   7  -1  -2  206.88   14.00
   7  -1  -2  236.98   11.80
   7  -1  -2  238.48   12.80
   7  -1  -2  248.18   14.90
   7  -1  -2  218.18   29.90
   7  -1  -2  189.38   13.00
   7  -1  -2  174.78   11.50
   7  -1  -2  208.48   13.60
  -7   1   2  219.98   13.50
  -7   1   2  235.18   14.90
  -7   1   2  250.27   13.70
  -7   1   2  242.38   34.00
  -7   1   2  204.38   12.90
  -7   1   2  206.68   13.00
   6  -1  -2   35.70    5.70
   6  -1  -2   31.40    5.30
   6  -1  -2   53.19    4.70
   6  -1  -2   47.40    4.10
   6  -1  -2   39.00    6.30
   6  -1  -2   46.20    4.50
   6  -1  -2   49.70    5.40
   6  -1  -2   41.80    2.70
   6  -1  -2   18.90   13.30
  -6   1   2   34.80    5.60
  -6   1   2   35.90    5.20
  -6   1   2   30.20    5.30
  -6   1   2   28.70   14.80
  -6   1   2   41.00    4.40
  -6   1   2   38.10    5.40
   5  -1  -2  348.27   17.10
   5  -1  -2  346.47   14.90
   5  -1  -2  332.77   17.20
   5  -1  -2  321.07   13.70
   5  -1  -2  339.67   16.70
   5  -1  -2  327.77   15.40
   5  -1  -2  296.97   26.50
   5  -1  -2  324.77   16.90
  -5   1   2  339.27   16.90
  -5   1   2  337.27   16.00
  -5   1   2  344.57   16.00
  -5   1   2  277.77   27.50
  -5   1   2  356.26   16.00
  -5   1   2  320.97   16.00
   4  -1  -2   66.49    5.30
   4  -1  -2   59.79    5.30
   4  -1  -2   70.89    6.00
   4  -1  -2   74.69    5.70
   4  -1  -2   72.99    3.60
   4  -1  -2   67.89    4.70
   4  -1  -2   62.79    4.30
   4  -1  -2   78.59    5.00
   4  -1  -2   70.49    3.70
   4  -1  -2   81.09   13.50
  -4   1   2   70.09    5.30
  -4   1   2   65.89    3.50
  -4   1   2   63.49    4.80
  -4   1   2   62.39    4.80
  -4   1   2   63.79    4.90
  -4   1   2   73.69    5.00
  -4   1   2   70.29   13.10
   3  -1  -2  348.97   17.10
   3  -1  -2  402.96   15.60
   3  -1  -2  403.66   15.10
   3  -1  -2  373.36   16.80
   3  -1  -2  383.26   15.90
   3  -1  -2  373.76   15.30
   3  -1  -2  386.86   23.30
   3  -1  -2  379.56   15.90
   3  -1  -2  394.46   17.10
   3  -1  -2  365.16   16.50
  -3   1   2  369.96   15.90
  -3   1   2  366.06   16.00
  -3   1   2  432.56   16.20
  -3   1   2  395.06   16.30
  -3   1   2  361.66   23.50
  -3   1   2  373.26   15.90
  -3   1   2  382.56   16.10
  -3   1   2  394.16   17.10
  -3   1   2  381.46   16.00
   2  -1  -2   32.90    2.50
   2  -1  -2   36.60    2.40
   2  -1  -2   34.20    3.00
   2  -1  -2   30.10    2.60
   2  -1  -2   33.10    2.80
   2  -1  -2   30.20    2.70
   2  -1  -2   29.80    3.10
   2  -1  -2   34.10    2.30
   2  -1  -2   26.70    5.40
   2  -1  -2   28.80    2.30
   2  -1  -2   33.70    2.80
  -2   1   2   34.40    2.50
  -2   1   2   31.00    2.20
  -2   1   2   33.10    2.50
  -2   1   2   34.20    2.50
  -2   1   2   33.50    3.00
  -2   1   2   29.40    6.00
  -2   1   2   29.70    2.40
  -2   1   2   30.40    2.40
  -2   1   2   30.30    2.60
   1  -1  -2 1037.60   40.00
   1  -1  -2 1062.49   39.20
   1  -1  -2 1027.40   39.90
   1  -1  -2 1033.60   39.30
   1  -1  -2 1049.40   39.40
   1  -1  -2 1012.90   39.30
   1  -1  -2 1138.19   39.10
   1  -1  -2 1187.68   38.30
   1  -1  -2 1032.70   40.00
  -1   1   2 1044.50   44.70
  -1   1   2 1089.69   39.20
  -1   1   2 1006.90   39.60
  -1   1   2 1056.39   39.40
  -1   1   2 1212.78   40.00
  -1   1   2 1029.50   40.10
  -1   1   2 1030.90   39.30
   0  -1  -2  706.43   25.10
   0  -1  -2  628.54   25.40
   0  -1  -2  625.34   24.60
   0  -1  -2  620.44   24.20
   0  -1  -2  621.74   24.70
   0  -1  -2  615.64   24.70
   0  -1  -2  626.54   24.30
   0  -1  -2  656.63   25.20
   0  -1  -2  729.43   30.80
   0   1   2  724.83   31.10
   0   1   2  620.14   24.50
   0   1   2  594.24   25.30
   0   1   2  625.54   24.50
   0   1   2  645.44   23.30
   0   1   2  645.54   24.60
   0   1   2  711.53   24.90
   0   1   2  626.04   24.50
   0   1   2  707.43   24.30
   0   1   2  671.13   24.30
   0   1   2  609.24   24.70
   0   1   2  646.64   24.50
  -1  -1  -2  116.09    6.70
  -1  -1  -2  135.09    6.80
  -1  -1  -2  119.99   13.00
  -1  -1  -2  131.19    7.20
  -1  -1  -2  122.49    6.80
  -1  -1  -2  142.89    6.00
  -1  -1  -2  133.69    7.60
  -1  -1  -2  131.79    5.60
  -1  -1  -2  144.89    7.30
   1   1   2  149.49    6.90
   1   1   2  126.79   12.20
   1   1   2  126.59    6.60
   1   1   2  130.29    6.30
   1   1   2  134.09    6.70
   1   1   2  129.89    7.10
   1   1   2  127.19    5.90
   1   1   2  127.19    6.60
   1   1   2  143.39    6.80
  -2  -1  -2  150.18    8.20
  -2  -1  -2  142.99    8.10
  -2  -1  -2  166.68    8.10
  -2  -1  -2  149.39    7.90
  -2  -1  -2  151.98    8.60
  -2  -1  -2  141.89   15.30
   2   1   2  135.09    7.70
   2   1   2  153.08    7.50
   2   1   2  177.48   16.10
   2   1   2  139.79    7.70
   2   1   2  144.29    7.80
   2   1   2  143.29    7.70
   2   1   2  144.49    7.80
   2   1   2  142.99    7.90
   2   1   2  151.18    7.40
   2   1   2  148.09    7.90
  -3  -1  -2 1264.27   52.89
  -3  -1  -2 1384.16   52.39
  -3  -1  -2 1340.37   65.19
  -3  -1  -2 1309.97   51.69
  -3  -1  -2 1326.67   52.09
   3   1   2 1379.96   51.79
   3   1   2 1347.57   51.49
   3   1   2 1317.97   50.99
   3   1   2 1411.46   51.09
   3   1   2 1355.56   52.09
   3   1   2 1403.86   51.09
   3   1   2 1376.16   52.09
   3   1   2 1255.57   64.99
   3   1   2 1313.47   51.49
  -4  -1  -2   59.79   14.80
  -4  -1  -2   58.09    6.00
  -4  -1  -2   60.99    5.50
  -4  -1  -2   57.59    5.30
   4   1   2   53.99    4.80
   4   1   2   49.40   15.90
   4   1   2   61.69    6.60
   4   1   2   53.59    5.00
   4   1   2   59.59    5.20
   4   1   2   65.29    5.40
   4   1   2   63.09    5.00
   4   1   2   57.99    4.60
  -5  -1  -2  145.29   11.60
  -5  -1  -2  166.58   11.00
  -5  -1  -2  183.58   27.20
  -5  -1  -2  172.78   10.90
  -5  -1  -2  155.88   10.80
   5   1   2  156.28   10.10
   5   1   2  176.48   12.00
   5   1   2  225.08   31.40
   5   1   2  164.08   10.10
   5   1   2  164.48    8.80
   5   1   2  164.08   11.00
   5   1   2  176.08   10.60
   5   1   2  154.18    9.70
  -6  -1  -2  -17.50   16.80
  -6  -1  -2   -0.30    1.80
  -6  -1  -2   -1.10    1.10
  -6  -1  -2    2.20    2.10
  -6  -1  -2    2.50    2.00
   6   1   2    0.50    0.70
   6   1   2    3.70    2.80
   6   1   2    0.00    1.60
   6   1   2   -0.40    1.80
   6   1   2   -7.60   17.40
   6   1   2    0.20    1.40
   6   1   2    1.80    2.00
   6   1   2    2.90    2.00
   6   1   2    2.70    1.90
   6   1   2    5.30    2.90
  -7  -1  -2  176.88   12.60
  -7  -1  -2  157.58   14.40
  -7  -1  -2  178.68   12.80
  -7  -1  -2  161.68   35.90
  -7  -1  -2  184.68   14.50
   7   1   2  172.38   35.00
   7   1   2  166.28   11.90
   7   1   2  155.28   11.60
   7   1   2  164.98   13.00
   7   1   2  168.38   11.40
   7   1   2  154.88    7.00
   7   1   2  153.88   11.40
  -8  -1  -2   16.80    5.70
  -8  -1  -2   25.20    6.00
  -8  -1  -2   22.10    5.90
  -8  -1  -2   22.40    5.90
   8   1   2   18.50    4.40
   8   1   2   22.70    5.30
   8   1   2   15.70    4.90
   8   1   2   15.50    5.10
  -9  -1  -2   -2.80    3.10
  -9  -1  -2    4.10    3.90
  -9  -1  -2   -3.80    3.60
  -9  -1  -2    2.80    3.50
   9   1   2   -4.30    3.60
   9   1   2    0.40    3.50
   9   1   2   -3.10    2.70
   9   1   2   -4.20    3.10
   9   1   2    4.40    3.30
   9   1   2   -0.10    4.20
 -10  -1  -2    2.70    4.30
 -10  -1  -2    6.90    4.40
 -10  -1  -2    7.20    5.80
  10   1   2    9.80    5.70
  10   1   2   10.20    6.40
  10   1   2   -1.50    4.20
  10   1   2    0.80    4.30
  10   1   2   10.70    4.40
  10   1   2    5.20    4.10
 -11  -1  -2   13.10    6.20
 -11  -1  -2    2.50    5.00
 -11  -1  -2    1.60    4.30
  11   1   2    7.90    5.60
  11   1   2    5.10    5.00
  12  -2  -2    8.60    5.80
  12  -2  -2   -6.20    4.90
 -12   2   2   -6.60    3.40
 -12   2   2   -0.60    7.00
 -12   2   2   -2.60    4.90
 -12   2   2   -0.40    4.70
  11  -2  -2   -2.00    3.60
  11  -2  -2   -4.80    4.20
  11  -2  -2    2.90    3.10
 -11   2   2    0.80    3.60
 -11   2   2    2.50    4.80
 -11   2   2   -0.90    3.40
 -11   2   2    2.90    3.80
  10  -2  -2    1.50    3.90
  10  -2  -2   -3.30    3.30
  10  -2  -2    3.60    3.10
  10  -2  -2    3.50    4.40
 -10   2   2   -2.30    2.50
 -10   2   2    0.80    3.00
 -10   2   2    4.00    3.70
 -10   2   2   -1.40    2.90
 -10   2   2   -4.30    4.30
   9  -2  -2   29.90    6.50
   9  -2  -2   31.80    5.60
   9  -2  -2   29.00    5.90
   9  -2  -2   24.60    5.50
   9  -2  -2   30.60    5.50
   9  -2  -2   32.00    6.70
  -9   2   2   35.20    6.40
  -9   2   2   25.90    5.90
  -9   2   2   27.20    5.50
  -9   2   2   26.70    5.40
   8  -2  -2   20.00    5.00
   8  -2  -2   13.00    3.80
   8  -2  -2   13.70    3.80
   8  -2  -2   14.20    4.40
   8  -2  -2   18.50    4.90
   8  -2  -2   10.10    4.00
  -8   2   2   17.90    4.20
  -8   2   2   22.20    5.50
  -8   2   2   12.20    3.60
   7  -2  -2   92.29   22.40
   7  -2  -2  146.19    9.80
   7  -2  -2  128.89   10.60
   7  -2  -2  130.59   10.80
   7  -2  -2  143.19    9.00
   7  -2  -2  132.69   10.30
   7  -2  -2  149.69   11.20
  -7   2   2  132.19    9.90
  -7   2   2  148.59    9.60
  -7   2   2  147.99    9.90
  -7   2   2   90.19   20.70
  -7   2   2  122.79   10.30
  -7   2   2  135.39    9.50
   6  -2  -2   26.90    2.70
   6  -2  -2   28.80    3.70
   6  -2  -2   22.40    4.80
   6  -2  -2   18.30    3.80
   6  -2  -2   36.30   12.90
   6  -2  -2   21.90    4.40
   6  -2  -2   28.00    5.10
   6  -2  -2   24.90    4.80
   6  -2  -2   27.10    4.00
  -6   2   2   25.50    4.00
  -6   2   2   22.30    4.30
  -6   2   2   30.10    4.50
  -6   2   2   25.40    4.10
  -6   2   2   33.20    4.60
  -6   2   2   28.10   13.70
   5  -2  -2    1.50    1.80
   5  -2  -2   -0.50    6.80
   5  -2  -2    2.20    1.10
   5  -2  -2    2.30    1.20
   5  -2  -2    1.00    1.10
   5  -2  -2    2.20    1.10
   5  -2  -2    1.30    1.30
   5  -2  -2    1.10    1.20
   5  -2  -2   -1.10    0.80
   5  -2  -2    2.20    1.00
   5  -2  -2    1.60    1.10
  -5   2   2    1.00    1.00
  -5   2   2    1.80    1.10
  -5   2   2    4.90    1.70
  -5   2   2    1.30    1.20
  -5   2   2    3.40    1.50
  -5   2   2    7.70    8.90
  -5   2   2    1.70    0.80
   4  -2  -2   12.60    2.60
   4  -2  -2   10.00    2.50
   4  -2  -2   13.70    2.10
   4  -2  -2    9.90    2.60
   4  -2  -2   12.50    2.20
   4  -2  -2   10.10    1.60
   4  -2  -2   12.40    2.10
   4  -2  -2    8.50    2.60
   4  -2  -2   11.00    6.20
   4  -2  -2   16.10    3.60
   4  -2  -2   13.60    1.90
   4  -2  -2   10.20    2.00
  -4   2   2   11.80    2.20
  -4   2   2   12.60    2.30
  -4   2   2   15.30    7.10
  -4   2   2   10.10    2.10
  -4   2   2   11.30    1.90
  -4   2   2   11.00    2.10
  -4   2   2   10.50    2.50
  -4   2   2   11.00    2.40
  -4   2   2   10.50    2.00
   3  -2  -2   -6.30    3.70
   3  -2  -2    0.20    0.60
   3  -2  -2    0.00    0.50
   3  -2  -2    0.90    1.00
   3  -2  -2    1.30    0.90
   3  -2  -2    1.70    0.70
   3  -2  -2   -0.70    0.70
   3  -2  -2    0.90    0.70
   3  -2  -2    0.50    0.90
   3  -2  -2    0.20    0.70
   3  -2  -2    0.60    1.20
  -3   2   2   -0.70    0.60
  -3   2   2   -0.20    0.70
  -3   2   2    5.10    4.30
  -3   2   2    1.10    0.60
  -3   2   2    0.60    0.60
  -3   2   2   -1.40    0.50
  -3   2   2   -0.10    0.60
  -3   2   2   -0.20    0.60
   2  -2  -2  421.36   17.20
   2  -2  -2  417.46   17.80
   2  -2  -2  401.96   17.00
   2  -2  -2  402.26   17.50
   2  -2  -2  396.26   16.20
   2  -2  -2  409.96   17.30
   2  -2  -2  400.36   22.10
   2  -2  -2  415.26   15.80
   2  -2  -2  397.96   17.40
   2  -2  -2  407.36   16.20
   2  -2  -2  402.56   17.20
  -2   2   2  408.16   16.40
  -2   2   2  385.36   21.80
  -2   2   2  424.56   17.40
  -2   2   2  416.76   15.10
  -2   2   2  398.16   17.30
  -2   2   2  407.86   16.10
  -2   2   2  415.06   16.20
  -2   2   2  390.26   16.00
  -2   2   2  395.96   16.20
   1  -2  -2   36.20    3.00
   1  -2  -2   36.90    3.40
   1  -2  -2   36.40    3.10
   1  -2  -2   36.30    3.40
   1  -2  -2   37.10    2.40
   1  -2  -2   39.90    3.50
   1  -2  -2   39.50    3.10
   1  -2  -2   35.60    2.70
   1  -2  -2   34.60    2.50
  -1   2   2   36.70    3.00
  -1   2   2   32.20    3.30
  -1   2   2   38.70    2.10
  -1   2   2   37.30    2.90
  -1   2   2   35.10    2.60
  -1   2   2   46.80    7.50
  -1   2   2   37.80    2.60
  -1   2   2   39.60    2.70
   0  -2  -2    1.50    0.90
   0  -2  -2    1.20    0.60
   0  -2  -2    1.30    1.00
   0  -2  -2    0.30    0.50
   0  -2  -2    0.80    0.70
   0  -2  -2    1.00    3.40
   0  -2  -2    1.60    0.90
   0  -2  -2    2.10    0.80
   0  -2  -2    0.50    0.80
   0   2   2    2.10    0.90
   0   2   2    1.30    0.90
   0   2   2    0.90    3.90
   0   2   2    0.90    0.60
   0   2   2    0.90    0.70
   0   2   2    1.70    0.90
   0   2   2    1.10    0.70
   0   2   2    1.20    0.80
   0   2   2    2.20    0.70
  -1  -2  -2   63.79    3.20
  -1  -2  -2   60.59    4.50
  -1  -2  -2   87.39   12.20
  -1  -2  -2   55.09    4.20
  -1  -2  -2   56.89    3.50
  -1  -2  -2   58.59    4.40
  -1  -2  -2   56.49    4.10
   1   2   2   64.39   11.00
   1   2   2   52.19    4.00
   1   2   2   48.20    4.30
   1   2   2   58.09    4.10
   1   2   2   56.89    4.00
   1   2   2   61.09    4.40
   1   2   2   59.69    4.20
   1   2   2   52.79    4.10
  -2  -2  -2  585.84   35.60
  -2  -2  -2  580.24   24.30
  -2  -2  -2  573.94   24.90
  -2  -2  -2  575.44   24.70
  -2  -2  -2  559.64   24.50
  -2  -2  -2  580.94   22.00
   2   2   2  615.84   24.70
   2   2   2  582.14   24.30
   2   2   2  582.54   24.40
   2   2   2  574.54   36.20
   2   2   2  557.44   23.90
   2   2   2  620.84   21.90
   2   2   2  550.34   23.70
   2   2   2  587.14   24.20
   2   2   2  562.54   24.10
   2   2   2  573.54   22.80
  -3  -2  -2   38.00   11.80
  -3  -2  -2   26.10    4.30
  -3  -2  -2   31.50    4.70
  -3  -2  -2   34.20    4.90
  -3  -2  -2   29.20    4.30
   3   2   2   34.10    3.30
   3   2   2   33.40    4.50
   3   2   2   36.80    2.10
   3   2   2   34.00    3.90
   3   2   2   37.70    3.70
   3   2   2   34.20    4.60
   3   2   2   37.50    3.90
   3   2   2   32.40    3.70
   3   2   2   32.20    4.50
   3   2   2   49.80   13.50
  -4  -2  -2   13.10   12.30
  -4  -2  -2   15.40    4.00
  -4  -2  -2   19.80    4.40
  -4  -2  -2   19.00    3.80
  -4  -2  -2   18.90    4.00
   4   2   2   13.20    3.10
   4   2   2   17.90    3.30
   4   2   2   18.00    3.40
   4   2   2   14.40    3.40
   4   2   2   20.00    3.70
   4   2   2   21.70    3.30
   4   2   2   12.20   12.40
   4   2   2   17.20    3.50
  -5  -2  -2   51.09   18.80
  -5  -2  -2   47.30    6.80
  -5  -2  -2   42.50    6.30
  -5  -2  -2   41.80    6.70
  -5  -2  -2   40.10    6.70
   5   2   2   32.70    4.80
   5   2   2   18.20   16.80
   5   2   2   44.70    6.10
   5   2   2   32.60    5.40
   5   2   2   39.50    4.70
   5   2   2   34.30    4.70
   5   2   2   36.30    5.50
   5   2   2   37.50    5.40
  -6  -2  -2   14.40    4.20
  -6  -2  -2   13.70    4.00
  -6  -2  -2   17.20    4.70
  -6  -2  -2   37.60   23.20
  -6  -2  -2    6.40    3.60
   6   2   2   16.80    4.00
   6   2   2   16.40    3.70
   6   2   2   11.40    3.60
   6   2   2   10.90    3.10
   6   2   2   11.90    2.40
   6   2   2   19.90    4.50
   6   2   2   21.90    4.60
   6   2   2   26.00   23.40
   6   2   2   12.20    3.50
  -7  -2  -2   16.50    4.80
  -7  -2  -2   20.00    5.40
  -7  -2  -2   18.90    4.80
  -7  -2  -2   22.90    5.60
   7   2   2   54.79   29.90
   7   2   2   19.80    4.80
   7   2   2   12.20    2.50
   7   2   2   18.30    4.70
   7   2   2   15.60    5.20
   7   2   2   17.10    3.90
   7   2   2   17.70    4.80
   7   2   2    8.10    3.30
   7   2   2   11.60    4.10
  -8  -2  -2    0.30    3.00
  -8  -2  -2    0.30    2.70
  -8  -2  -2    3.50    4.10
  -8  -2  -2    5.00    4.10
   8   2   2    3.20    2.70
   8   2   2    2.00    3.20
   8   2   2    1.40    3.00
   8   2   2   -0.60    2.30
  -9  -2  -2   17.90    5.80
  -9  -2  -2   13.50    6.20
  -9  -2  -2   25.30    7.20
   9   2   2   15.80    4.70
[truncated: 2,065,907 more chars]
