# Supplementary material for: Crystal structure of di­ethyl­ammonium dioxido{Z)-N-[(pyri­din-2-yl)car­bon­yl­azan­idyl]pyri­dine-2-car­box­imid­ato}vana­date(1−) monohydrate
Source: Acta Crystallogr E Crystallogr Commun. 2024 Feb 8;80(Pt 3):277–80. doi: 10.1107/S2056989024001166 (PMC10915662; doi:10.1107/S2056989024001166)
Supplement: Supplementary file 2 [file e-80-00277-Isup2.hkl]

data_I                                                                          
_shelx_title ' SNDPBCPC4_0m_a.res in P-1'                                       
_shelx_refln_list_code          4                                               
_shelx_F_calc_maximum      160.68                                               
_exptl_crystal_F_000       432.00                                               
_reflns_d_resolution_high  0.7300                                               
                                                                                
loop_                                                                           
 _space_group_symop_operation_xyz                                               
 'x, y, z'                                                                      
 '-x, -y, -z'                                                                   
                                                                                
_cell_length_a     7.6850                                                       
_cell_length_b     9.4135                                                       
_cell_length_c    13.9147                                                       
_cell_angle_alpha 105.609                                                       
_cell_angle_beta  101.103                                                       
_cell_angle_gamma  96.253                                                       
                                                                                
_shelx_F_squared_multiplier     1.000                                           
                                                                                
loop_                                                                           
 _refln_index_h                                                                 
 _refln_index_k                                                                 
 _refln_index_l                                                                 
 _refln_F_squared_calc                                                          
 _refln_F_squared_meas                                                          
 _refln_F_squared_sigma                                                         
 _refln_observed_status                                                         
   1   0   0        259.91        294.71         2.86 o                         
   2   0   0        426.92        431.74         4.54 o                         
   3   0   0        866.12        987.04        10.42 o                         
   4   0   0        529.09        507.64         5.98 o                         
   5   0   0        705.31        734.72        10.72 o                         
   6   0   0        169.05        168.06         4.53 o                         
   7   0   0        277.74        286.89         5.99 o                         
   8   0   0         16.58         23.38         2.82 o                         
   9   0   0         14.26         13.90         3.12 o                         
  10   0   0         11.68          4.31         4.43 o                         
 -10   1   0         75.81         85.03         6.90 o                         
  -9   1   0         41.16         39.95         3.70 o                         
  -8   1   0          3.91         -1.23         1.78 o                         
  -7   1   0         71.81         64.87         3.47 o                         
  -6   1   0         33.85         30.08         2.07 o                         
  -5   1   0        745.90        735.40         9.96 o                         
  -4   1   0       2133.32       2057.40        20.55 o                         
  -3   1   0         54.68         40.44         1.28 o                         
  -2   1   0       2561.55       2636.43        23.43 o                         
  -1   1   0         18.62         22.48         0.51 o                         
   0   1   0       1742.19       1746.66        19.90 o                         
   1   1   0       4182.84       3949.05        34.07 o                         
   2   1   0       2062.38       2000.95        22.24 o                         
   3   1   0       2081.74       2059.91        27.25 o                         
   4   1   0        195.60        173.04         3.74 o                         
   5   1   0        418.18        442.03         7.83 o                         
   6   1   0        435.32        427.07         8.23 o                         
   7   1   0         12.90         10.73         4.97 o                         
   8   1   0         88.96         85.73         5.07 o                         
   9   1   0        104.97        107.23         6.35 o                         
  10   1   0          3.30          3.17         3.79 o                         
 -10   2   0          0.08          0.97         3.10 o                         
  -9   2   0         37.92         37.20         3.60 o                         
  -8   2   0         95.63         98.94         4.76 o                         
  -7   2   0        276.01        284.00         6.98 o                         
  -6   2   0         53.71         50.90         2.52 o                         
  -5   2   0         77.18         75.06         3.08 o                         
  -4   2   0        516.10        580.86         6.11 o                         
  -3   2   0        788.15        757.55         8.18 o                         
  -2   2   0       3293.51       3309.53        30.61 o                         
  -1   2   0       5960.01       5557.32       175.49 o                         
   0   2   0        744.97        647.55         6.59 o                         
   1   2   0       2968.16       2902.14        28.58 o                         
   2   2   0       5192.02       5283.14        51.20 o                         
   3   2   0         90.77        134.47         3.67 o                         
   4   2   0        258.95        241.59         6.51 o                         
   5   2   0        122.96        129.10         3.77 o                         
   6   2   0          0.41          0.23         1.99 o                         
   7   2   0        121.25        130.33         4.47 o                         
   8   2   0          7.62          7.57         2.54 o                         
   9   2   0         31.40         33.38         4.56 o                         
 -10   3   0          0.29         -2.00         4.33 o                         
  -9   3   0          0.08         -0.93         2.35 o                         
  -8   3   0         43.19         34.05         3.35 o                         
  -7   3   0         93.47         82.81         4.04 o                         
  -6   3   0        276.58        278.41         5.82 o                         
  -5   3   0        140.03        149.27         3.04 o                         
  -4   3   0        290.26        267.89         4.60 o                         
  -3   3   0         82.57         65.42         1.69 o                         
  -2   3   0         82.64         86.28         1.57 o                         
  -1   3   0        519.12        557.96         5.85 o                         
   0   3   0       3870.14       3569.21        30.81 o                         
   1   3   0        579.79        535.25         7.09 o                         
   2   3   0         55.24         37.61         1.74 o                         
   3   3   0         45.17         78.35         3.35 o                         
   4   3   0         37.36         34.28         2.44 o                         
   5   3   0          0.77         -1.29         1.32 o                         
   6   3   0         68.61         70.68         3.49 o                         
   7   3   0        191.63        209.49         8.21 o                         
   8   3   0         71.21         77.27         4.99 o                         
   9   3   0         83.92         90.59         6.41 o                         
 -10   4   0         30.30         24.77         4.06 o                         
  -9   4   0         10.15         13.22         2.87 o                         
  -8   4   0         46.25         49.72         4.13 o                         
  -7   4   0         66.94         53.83         3.38 o                         
  -6   4   0        202.80        206.41         5.09 o                         
  -5   4   0         20.29         20.83         1.36 o                         
  -4   4   0        175.84        169.67         3.17 o                         
  -3   4   0        278.84        251.38         3.64 o                         
  -2   4   0        382.02        355.30         4.72 o                         
  -1   4   0       1668.53       1696.69        16.37 o                         
   0   4   0        635.48        684.30         8.24 o                         
   1   4   0         30.18         32.18         1.90 o                         
   2   4   0        493.25        550.80         7.92 o                         
   3   4   0        202.54        195.68         4.65 o                         
   4   4   0        766.04        788.49        13.24 o                         
   5   4   0          4.39          6.33         2.16 o                         
   6   4   0         32.27         30.32         3.97 o                         
   7   4   0          0.85         -0.84         4.24 o                         
   8   4   0         21.33         16.62         3.77 o                         
   9   4   0         13.96          5.27         3.40 o                         
 -10   5   0          6.01          3.13         2.93 o                         
  -9   5   0          1.38          2.92         2.81 o                         
  -8   5   0          0.32         -0.91         1.72 o                         
  -7   5   0        211.42        205.74         4.89 o                         
  -6   5   0        348.57        364.45         5.86 o                         
  -5   5   0         87.16         84.78         2.37 o                         
  -4   5   0        209.71        188.95         3.49 o                         
  -3   5   0          2.29          3.03         0.51 o                         
  -2   5   0        578.29        566.27         8.02 o                         
  -1   5   0         75.06        107.06         2.35 o                         
   0   5   0        774.70        815.38         9.99 o                         
   1   5   0        174.43        136.40         3.85 o                         
   2   5   0         61.50         52.46         4.08 o                         
   3   5   0        475.47        460.59         8.74 o                         
   4   5   0        895.29        847.00        14.81 o                         
   5   5   0        491.01        486.81        16.70 o                         
   6   5   0         61.82         67.15         6.36 o                         
   7   5   0        191.98        219.36        13.10 o                         
   8   5   0          1.12         -2.88         2.88 o                         
  -9   6   0         39.69         42.78         4.99 o                         
  -8   6   0        149.92        138.35         5.42 o                         
  -7   6   0         71.86         59.82         2.70 o                         
  -6   6   0          1.37          4.18         0.98 o                         
  -5   6   0        158.11        158.41         3.27 o                         
  -4   6   0        911.12        893.46        10.42 o                         
  -3   6   0        594.23        607.09         8.11 o                         
  -2   6   0         10.38          8.76         1.01 o                         
  -1   6   0        242.07        228.84         4.04 o                         
   0   6   0         16.84         17.54         1.46 o                         
   1   6   0         18.85         30.71         2.65 o                         
   2   6   0         30.85         38.99         2.77 o                         
   3   6   0        155.81        176.54         5.69 o                         
   4   6   0          3.52          4.41         2.84 o                         
   5   6   0        157.15        137.78         6.42 o                         
   6   6   0         15.18         15.11        10.89 o                         
   7   6   0          1.43         -2.34         6.58 o                         
   8   6   0         19.16         12.49         4.18 o                         
  -9   7   0          0.34         -2.83         2.83 o                         
  -8   7   0          5.26          3.84         2.08 o                         
  -7   7   0         77.46         77.42         3.82 o                         
  -6   7   0        155.24        164.81         5.66 o                         
  -5   7   0         59.77         59.49         2.80 o                         
  -4   7   0        255.85        260.54         5.66 o                         
  -3   7   0          0.53          1.86         1.03 o                         
  -2   7   0        801.99        807.47        11.28 o                         
  -1   7   0        229.09        234.68         4.53 o                         
   0   7   0        185.81        195.15         4.27 o                         
   1   7   0        494.68        509.98         8.96 o                         
   2   7   0        129.59        131.29         4.81 o                         
   3   7   0          2.63          1.24         3.39 o                         
   4   7   0        151.20        159.26         7.56 o                         
   5   7   0        399.77        442.70        11.32 o                         
   6   7   0         38.57         33.64         7.25 o                         
   7   7   0         13.25          6.18         3.94 o                         
  -8   8   0          3.58          3.88         2.05 o                         
  -7   8   0          7.44          8.78         1.73 o                         
  -6   8   0        347.86        354.18         8.14 o                         
  -5   8   0        132.51        137.59         5.36 o                         
  -4   8   0          0.60          0.75         1.18 o                         
  -3   8   0         29.77         24.17         1.86 o                         
  -2   8   0         55.19         69.15         4.33 o                         
  -1   8   0          0.06          0.01         1.40 o                         
   0   8   0          4.55          5.85         2.73 o                         
   1   8   0        227.96        244.12         6.57 o                         
   2   8   0        442.10        470.02        12.34 o                         
   3   8   0        306.29        317.14         9.11 o                         
   4   8   0         97.69         88.98         7.26 o                         
   5   8   0          0.01         -0.27         8.83 o                         
   6   8   0        100.31        105.30         6.24 o                         
  -8   9   0          1.75         -0.54         2.83 o                         
  -7   9   0         46.91         38.60         3.43 o                         
  -6   9   0         74.36         66.35         4.63 o                         
  -5   9   0          9.72          5.83         1.57 o                         
  -4   9   0        223.76        228.91         5.26 o                         
  -3   9   0        448.22        439.22        13.79 o                         
  -2   9   0        186.29        177.81         5.47 o                         
  -1   9   0        148.60        169.27         8.48 o                         
   0   9   0          4.78          2.44         2.53 o                         
   1   9   0          0.43          0.54         2.20 o                         
   2   9   0         18.21         19.93         2.56 o                         
   3   9   0         20.70         23.57         3.31 o                         
   4   9   0         82.12         75.02         5.78 o                         
   5   9   0         63.61         69.14         5.22 o                         
  -7  10   0         24.15         16.44         2.57 o                         
  -6  10   0         59.46         61.67         3.73 o                         
  -5  10   0         35.54         33.76         3.21 o                         
  -4  10   0          3.06         -1.31         1.31 o                         
  -3  10   0         17.76         20.23         2.58 o                         
  -2  10   0         24.71         23.90         2.76 o                         
  -1  10   0        113.52        100.11         7.65 o                         
   0  10   0        102.04        111.42         4.79 o                         
   1  10   0        191.61        212.61         6.59 o                         
   2  10   0         46.78         43.96         3.44 o                         
   3  10   0         20.08         19.08         4.05 o                         
   4  10   0         18.06         20.57         4.31 o                         
  -6  11   0          1.61          1.04         2.56 o                         
  -5  11   0          6.79          1.50         2.43 o                         
  -4  11   0         30.82         28.79         2.76 o                         
  -3  11   0         25.07         24.56         3.38 o                         
  -2  11   0         22.59         20.74         5.75 o                         
  -1  11   0         45.59         45.55         4.26 o                         
   0  11   0          0.07          0.89         2.35 o                         
   1  11   0         13.72         14.65         3.04 o                         
   2  11   0         29.57         39.32         4.51 o                         
   3  11   0         31.20         28.18         4.64 o                         
  -4  12   0          1.25         -3.20         3.20 o                         
  -3  12   0          2.01          0.82         3.21 o                         
  -2  12   0         11.17         11.08         4.53 o                         
  -1  12   0          9.88         14.34         4.47 o                         
   0  12   0          7.36          0.28         3.60 o                         
  -1 -12   1          8.80          3.05         3.87 o                         
   0 -12   1         10.60          6.83         4.07 o                         
   1 -12   1          6.05          1.59         3.46 o                         
   2 -12   1         23.02         23.51         3.83 o                         
   3 -12   1         46.64         39.26         4.53 o                         
   4 -12   1         15.14          6.57         3.26 o                         
  -3 -11   1          8.53          8.83         4.04 o                         
  -2 -11   1          1.49          1.69         2.76 o                         
  -1 -11   1         76.08         75.94         5.09 o                         
   0 -11   1         13.29          8.90         3.95 o                         
   1 -11   1         35.40         34.24         4.06 o                         
   2 -11   1         13.03         11.98         2.64 o                         
   3 -11   1          0.01         -1.81         2.54 o                         
   4 -11   1         59.08         57.76         4.13 o                         
   5 -11   1          3.90         -0.43         1.97 o                         
   6 -11   1         74.45         77.75         9.16 o                         
  -4 -10   1         47.03         51.88         4.87 o                         
  -3 -10   1         46.04         46.35         3.90 o                         
  -2 -10   1         61.33         54.51         4.02 o                         
  -1 -10   1         86.00         87.28         4.91 o                         
   0 -10   1         32.05         30.88         5.35 o                         
   1 -10   1         73.19         71.95         6.70 o                         
   2 -10   1        100.11        107.80         6.04 o                         
   3 -10   1        146.29        154.02         6.06 o                         
   4 -10   1         32.96         24.84         2.48 o                         
   5 -10   1          2.97          0.60         1.69 o                         
   6 -10   1          2.45          5.28         2.96 o                         
   7 -10   1          1.78          6.61         3.03 o                         
  -6  -9   1          9.95          8.40         3.99 o                         
  -5  -9   1         10.08          6.68         3.17 o                         
  -4  -9   1         11.23         12.71         3.13 o                         
  -3  -9   1        114.18        123.60         6.14 o                         
  -2  -9   1        346.81        379.60         8.76 o                         
  -1  -9   1        310.35        319.72         9.74 o                         
   0  -9   1        209.90        211.68         5.83 o                         
   1  -9   1        169.27        161.54         5.24 o                         
   2  -9   1        267.80        255.33         7.42 o                         
   3  -9   1         14.42         15.42         1.67 o                         
   4  -9   1        143.59        142.56         4.31 o                         
   5  -9   1         94.68         95.60         4.41 o                         
   6  -9   1         61.19         65.88         3.87 o                         
   7  -9   1          5.14          7.98         2.91 o                         
   8  -9   1          0.42         -4.52         4.52 o                         
  -6  -8   1        138.26        138.92         8.12 o                         
  -5  -8   1        165.91        166.88        11.85 o                         
  -4  -8   1         84.77         97.77         7.82 o                         
  -3  -8   1         28.14         31.15         3.26 o                         
  -2  -8   1         61.45         65.93         3.95 o                         
  -1  -8   1         37.63         49.97         2.97 o                         
   0  -8   1         57.64         66.95         2.91 o                         
   1  -8   1          2.88          2.42         1.54 o                         
   2  -8   1       1189.05       1178.56        14.82 o                         
   3  -8   1         73.18         76.61         3.02 o                         
   4  -8   1          0.09         -1.00         1.23 o                         
   5  -8   1          7.13          5.72         1.54 o                         
   6  -8   1         76.40         82.83         3.38 o                         
   7  -8   1        133.01        140.95         6.68 o                         
   8  -8   1         19.01         17.31         2.35 o                         
  -7  -7   1         18.72         18.24         3.38 o                         
  -6  -7   1          9.31          5.70         2.96 o                         
  -5  -7   1          9.74          7.85         3.11 o                         
  -4  -7   1         24.26         25.13         3.49 o                         
  -3  -7   1         29.41         37.89         3.09 o                         
  -2  -7   1       1750.05       1774.60        22.64 o                         
  -1  -7   1          4.58          0.92         1.03 o                         
   0  -7   1         22.13         23.37         3.10 o                         
   1  -7   1        274.30        304.73         5.60 o                         
   2  -7   1         92.09         95.81         3.33 o                         
   3  -7   1        457.61        449.78         6.46 o                         
   4  -7   1         10.05          6.62         1.20 o                         
   5  -7   1        217.41        227.00         5.19 o                         
   6  -7   1         19.43         12.56         2.22 o                         
   7  -7   1          0.13         -0.91         1.77 o                         
   8  -7   1         26.79         25.22         2.83 o                         
   9  -7   1         54.80         69.15         6.30 o                         
  -8  -6   1          0.25         -3.00         3.00 o                         
  -7  -6   1        123.00        128.81        10.85 o                         
  -6  -6   1        141.28        139.83         9.47 o                         
  -5  -6   1         44.31         52.18         4.42 o                         
  -4  -6   1        103.02         83.16         4.87 o                         
  -3  -6   1        142.52        128.89         6.25 o                         
  -2  -6   1         20.00         20.23         2.12 o                         
  -1  -6   1        119.16        126.01         3.45 o                         
   0  -6   1        121.37        111.79         3.00 o                         
   1  -6   1        151.13        128.40         3.93 o                         
   2  -6   1         42.63         50.10         1.85 o                         
   3  -6   1         30.57         35.20         1.48 o                         
   4  -6   1        917.31        921.03        12.16 o                         
   5  -6   1        100.64         95.01         2.98 o                         
   6  -6   1        230.66        239.65         5.39 o                         
   7  -6   1        163.15        173.14         4.39 o                         
   8  -6   1          4.61          7.23         1.47 o                         
   9  -6   1          9.44          5.57         2.32 o                         
  -8  -5   1          1.17         -2.70         2.70 o                         
  -7  -5   1          4.45          2.20         4.72 o                         
  -6  -5   1         20.76         14.90         4.45 o                         
  -5  -5   1         13.21         10.57         2.08 o                         
  -4  -5   1        807.63        824.31        14.36 o                         
  -3  -5   1        159.99        177.67         6.61 o                         
  -2  -5   1        411.50        420.72         8.45 o                         
  -1  -5   1         40.30         46.67         2.25 o                         
   0  -5   1       1417.47       1524.35        16.93 o                         
   1  -5   1        133.60        111.17         2.43 o                         
   2  -5   1        507.54        449.99         6.17 o                         
   3  -5   1        959.48        956.93        12.50 o                         
   4  -5   1          0.90          1.30         0.72 o                         
   5  -5   1          8.62          9.95         1.10 o                         
   6  -5   1          7.41          9.83         1.25 o                         
   7  -5   1          0.84         -0.80         1.71 o                         
   8  -5   1         28.50         27.01         2.83 o                         
   9  -5   1         48.99         37.79         3.74 o                         
  -9  -4   1         24.15         25.11         4.83 o                         
  -8  -4   1        114.42        111.21         5.85 o                         
  -7  -4   1        121.91        122.50         5.14 o                         
  -6  -4   1         45.30         54.10         4.61 o                         
  -5  -4   1         58.04         58.97         3.70 o                         
  -4  -4   1         33.78         28.76         2.26 o                         
  -3  -4   1          1.35         -0.02         2.56 o                         
  -2  -4   1        755.83        733.56        10.32 o                         
  -1  -4   1        154.38        107.79         3.40 o                         
   0  -4   1        270.11        281.53         3.40 o                         
   1  -4   1       1243.46       1127.65        12.41 o                         
   2  -4   1        416.58        433.36         4.83 o                         
   3  -4   1        191.55        220.40         3.56 o                         
   4  -4   1        240.48        210.60         3.60 o                         
   5  -4   1        537.79        561.43         8.10 o                         
   6  -4   1        354.24        391.93         5.94 o                         
   7  -4   1          5.06          3.23         1.51 o                         
   8  -4   1         42.80         40.27         3.38 o                         
   9  -4   1         43.56         46.87         4.53 o                         
  10  -4   1          0.19         -1.03         3.10 o                         
  -9  -3   1          0.10         -1.67         2.90 o                         
  -8  -3   1         23.26         20.55         2.80 o                         
  -7  -3   1         54.03         43.73         4.13 o                         
  -6  -3   1        135.27        140.88         4.10 o                         
  -5  -3   1        613.79        621.61         9.69 o                         
  -4  -3   1        605.31        647.03         9.90 o                         
  -3  -3   1       1301.73       1322.98        17.22 o                         
  -2  -3   1          8.26          7.71         1.24 o                         
  -1  -3   1        215.56        184.97         3.13 o                         
   0  -3   1        911.53        916.76         8.36 o                         
   1  -3   1        102.67        118.13         1.90 o                         
   2  -3   1        591.30        525.69         9.34 o                         
   3  -3   1         91.92         73.08         1.58 o                         
   4  -3   1         16.59         17.81         1.21 o                         
   5  -3   1          5.57          6.12         0.68 o                         
   6  -3   1        456.68        461.65         7.52 o                         
   7  -3   1        283.58        307.23         7.62 o                         
   8  -3   1        143.72        158.04         7.36 o                         
   9  -3   1         38.08         31.26         3.86 o                         
  10  -3   1          0.14          5.30         3.58 o                         
  -9  -2   1         88.65         78.56         5.51 o                         
  -8  -2   1         79.23         77.16         4.37 o                         
  -7  -2   1         86.48         84.10         3.73 o                         
  -6  -2   1        103.36        108.52         3.42 o                         
  -5  -2   1          6.80          8.86         1.53 o                         
  -4  -2   1        171.78        157.61         4.37 o                         
  -3  -2   1         39.26         13.88         1.24 o                         
  -2  -2   1       2856.97       2623.72        27.67 o                         
  -1  -2   1        638.48        684.69         7.62 o                         
   0  -2   1       2664.08       2403.36        17.84 o                         
   1  -2   1       2493.60       2364.78        44.71 o                         
   2  -2   1        921.72        953.11         9.59 o                         
   3  -2   1       5803.74       5767.97        51.48 o                         
   4  -2   1        778.40        742.93         8.64 o                         
   5  -2   1        991.74       1023.40        13.28 o                         
   6  -2   1         32.91         29.32         3.00 o                         
   7  -2   1         37.15         38.16         2.83 o                         
   8  -2   1         71.16         75.85         4.39 o                         
   9  -2   1          0.42         -2.14         2.14 o                         
  10  -2   1         40.70         41.93         5.36 o                         
 -10  -1   1          6.18         -1.10         3.37 o                         
  -9  -1   1          0.00         -0.32         2.37 o                         
  -8  -1   1         87.61         74.91         4.36 o                         
  -7  -1   1         21.76         24.89         2.48 o                         
  -6  -1   1        174.97        187.52         5.68 o                         
  -5  -1   1        274.91        265.08         4.95 o                         
  -4  -1   1         46.41         74.09         2.67 o                         
  -3  -1   1        360.41        356.32         5.39 o                         
  -2  -1   1       2418.62       2296.38        21.61 o                         
  -1  -1   1       1454.56       1386.89        13.17 o                         
   1  -1   1         49.86         50.66         0.66 o                         
   2  -1   1        858.23        774.29         6.28 o                         
   3  -1   1        183.72        191.92         2.88 o                         
   4  -1   1         15.72         33.40         1.67 o                         
   5  -1   1        334.26        340.91         5.54 o                         
   6  -1   1        381.61        394.79         7.04 o                         
   7  -1   1        837.92        860.21        12.70 o                         
   8  -1   1        112.00        118.79         6.19 o                         
   9  -1   1         14.21         12.95         2.94 o                         
  10  -1   1          1.44         -3.25         3.25 o                         
 -10   0   1          6.91          0.04         3.29 o                         
  -9   0   1          1.62          2.82         2.11 o                         
  -8   0   1         90.78         86.14         4.19 o                         
  -7   0   1        210.88        202.88         6.13 o                         
  -6   0   1          1.07         -0.26         1.34 o                         
  -5   0   1         56.04         57.74         2.89 o                         
  -4   0   1       3390.62       3611.14        35.25 o                         
  -3   0   1       2339.49       2260.98        21.54 o                         
  -2   0   1         15.03         19.81         0.83 o                         
  -1   0   1         15.87         18.67         0.50 o                         
   1   0   1        627.16        742.32         5.51 o                         
   2   0   1       1498.70       1424.31        12.98 o                         
   3   0   1       4298.17       4323.71        38.48 o                         
   4   0   1        501.97        522.40         7.12 o                         
   5   0   1          3.16          4.57         1.26 o                         
   6   0   1         71.87         68.61         3.63 o                         
   7   0   1         54.34         60.85         3.47 o                         
   8   0   1         68.49         69.67         4.68 o                         
   9   0   1         26.39         22.02         3.22 o                         
  10   0   1         47.82         59.34         6.17 o                         
 -10   1   1          5.54         -0.13         3.48 o                         
  -9   1   1         35.22         32.37         3.35 o                         
  -8   1   1        175.25        190.36         6.61 o                         
  -7   1   1        307.28        335.41         6.85 o                         
  -6   1   1          2.89          0.16         0.98 o                         
  -5   1   1         31.00         30.09         1.74 o                         
  -4   1   1        324.91        370.58         4.84 o                         
  -3   1   1        748.71        733.94         7.28 o                         
  -2   1   1       2780.63       2592.92        22.88 o                         
  -1   1   1       1680.31       1780.53        14.97 o                         
   0   1   1        498.33        561.98         4.62 o                         
   1   1   1       1548.63       1442.61        15.71 o                         
   2   1   1          2.69          1.66         0.67 o                         
   3   1   1        434.69        417.60         7.02 o                         
   4   1   1        401.31        412.94         7.18 o                         
   5   1   1        459.32        421.12         6.18 o                         
   6   1   1         13.70         14.56         1.89 o                         
   7   1   1          8.16         14.78         2.81 o                         
   8   1   1          1.08          0.80         2.22 o                         
   9   1   1         29.22         29.77         3.89 o                         
 -10   2   1         12.09          7.13         6.19 o                         
  -9   2   1         28.65         26.66         2.72 o                         
  -8   2   1         52.36         54.67         4.16 o                         
  -7   2   1         14.56         18.45         2.45 o                         
  -6   2   1         28.99         30.45         2.06 o                         
  -5   2   1        220.24        208.54         3.87 o                         
  -4   2   1       1548.30       1551.47        14.41 o                         
  -3   2   1       1787.32       1725.50        15.81 o                         
  -2   2   1        296.60        279.22         3.36 o                         
  -1   2   1         82.40         78.01         1.46 o                         
   0   2   1        425.60        448.34         5.00 o                         
   1   2   1       2113.44       1986.21        20.44 o                         
   2   2   1         26.19          9.87         0.94 o                         
   3   2   1          0.58          4.75         1.09 o                         
   4   2   1          0.14          1.70         1.29 o                         
   5   2   1        217.98        218.00         5.47 o                         
   6   2   1         36.76         34.61         2.37 o                         
   7   2   1        220.74        222.59         6.04 o                         
   8   2   1        115.81        117.97         6.60 o                         
   9   2   1         10.39         10.44         3.25 o                         
 -10   3   1         52.41         61.40         5.82 o                         
  -9   3   1         19.84         14.76         2.93 o                         
  -8   3   1         33.86         37.96         3.45 o                         
  -7   3   1          4.89          4.14         2.00 o                         
  -6   3   1          3.20          3.69         1.12 o                         
  -5   3   1         11.88         10.73         1.27 o                         
  -4   3   1        215.63        230.94         4.05 o                         
  -3   3   1        185.34        178.22         3.12 o                         
  -2   3   1         31.70         16.18         0.83 o                         
  -1   3   1       1460.60       1417.02        12.07 o                         
   0   3   1          2.45          4.04         0.56 o                         
   1   3   1         35.78         35.94         1.90 o                         
   2   3   1       1131.05       1113.13        13.29 o                         
   3   3   1        320.17        289.17         8.13 o                         
   4   3   1        956.56        984.08        14.52 o                         
   5   3   1          8.96         10.16         2.80 o                         
   6   3   1         25.46         22.16         2.66 o                         
   7   3   1          0.63          0.73         3.29 o                         
   8   3   1          2.33         -0.73         2.57 o                         
   9   3   1         37.46         30.26         4.31 o                         
 -10   4   1         22.75         22.27         4.97 o                         
  -9   4   1         71.23         70.31         7.46 o                         
  -8   4   1          6.76          4.11         1.88 o                         
  -7   4   1         18.20         17.17         1.80 o                         
  -6   4   1        140.57        154.05         5.58 o                         
  -5   4   1        733.10        722.95         9.78 o                         
  -4   4   1        516.93        490.33         7.43 o                         
  -3   4   1         98.76        113.07         2.45 o                         
  -2   4   1        504.21        480.02         6.01 o                         
  -1   4   1       1464.05       1394.00        13.61 o                         
   0   4   1       1587.67       1561.37        16.27 o                         
   1   4   1          2.11         12.46         1.54 o                         
   2   4   1         51.32         55.91         3.37 o                         
   3   4   1          9.72          5.42         1.94 o                         
   4   4   1        370.07        377.29         8.35 o                         
   5   4   1         99.99        101.98         4.95 o                         
   6   4   1         18.13         29.36         4.34 o                         
   7   4   1        126.61        135.58         6.08 o                         
   8   4   1         40.59         35.13         4.14 o                         
 -10   5   1          2.16          2.52         2.77 o                         
  -9   5   1         49.48         49.38         3.99 o                         
  -8   5   1         88.33         94.87         4.72 o                         
  -7   5   1          0.45         -0.46         1.23 o                         
  -6   5   1          2.68          1.77         1.25 o                         
  -5   5   1         21.62         21.97         1.51 o                         
  -4   5   1        196.85        191.27         3.73 o                         
  -3   5   1       1395.26       1359.73        14.49 o                         
  -2   5   1        684.42        594.25         8.04 o                         
  -1   5   1        876.35        861.14        10.60 o                         
   0   5   1        614.15        673.03         8.77 o                         
   1   5   1        609.15        594.14         8.98 o                         
   2   5   1        437.02        421.76         7.11 o                         
   3   5   1        694.79        680.50        10.31 o                         
   4   5   1         31.87         28.99         2.57 o                         
   5   5   1          4.39          4.95         2.92 o                         
   6   5   1          5.08          2.33         1.79 o                         
   7   5   1          1.99         -0.26         4.67 o                         
   8   5   1         13.59         13.37         5.61 o                         
  -9   6   1          0.04          1.18         2.48 o                         
  -8   6   1         64.31         70.92         5.30 o                         
  -7   6   1        377.53        399.17         7.87 o                         
  -6   6   1        194.77        212.66         4.57 o                         
  -5   6   1        205.88        210.61         4.26 o                         
  -4   6   1        140.98        142.20         3.44 o                         
  -3   6   1        253.82        241.41         4.41 o                         
  -2   6   1        689.98        705.52         9.97 o                         
  -1   6   1        382.25        343.32         5.55 o                         
   0   6   1          5.14          1.48         1.18 o                         
   1   6   1        189.80        187.74         4.76 o                         
   2   6   1         26.70         20.54         2.51 o                         
   3   6   1        248.68        231.83         6.05 o                         
   4   6   1         77.88         83.13         5.95 o                         
   5   6   1         53.62         54.56         4.58 o                         
   6   6   1        143.71        164.61         8.73 o                         
   7   6   1         31.80         25.81         3.62 o                         
  -9   7   1         14.36         15.84         3.90 o                         
  -8   7   1         18.00         13.74         2.36 o                         
  -7   7   1          7.25          6.69         1.42 o                         
  -6   7   1        245.44        267.46         7.25 o                         
  -5   7   1          7.04          8.97         1.56 o                         
  -4   7   1        216.82        232.67         4.56 o                         
  -3   7   1        177.41        187.18         4.83 o                         
  -2   7   1         89.09         89.62         3.09 o                         
  -1   7   1          7.65          9.42         1.23 o                         
   0   7   1         28.52         36.28         2.25 o                         
   1   7   1        562.67        587.76         9.45 o                         
   2   7   1        427.42        421.10         8.58 o                         
   3   7   1         14.74         11.78         3.52 o                         
   4   7   1          5.28          3.96         2.23 o                         
   5   7   1          5.50         -0.09        10.41 o                         
   6   7   1         18.42         19.31         7.18 o                         
   7   7   1         20.55         10.21         3.63 o                         
  -8   8   1         25.44         20.83         3.12 o                         
  -7   8   1         44.51         50.33         3.76 o                         
  -6   8   1         39.45         33.22         2.96 o                         
  -5   8   1        112.47        118.21         4.01 o                         
  -4   8   1         29.88         27.00         1.82 o                         
  -3   8   1        348.27        346.23         7.16 o                         
  -2   8   1        300.26        315.75         6.73 o                         
  -1   8   1          0.75          1.11         1.64 o                         
   0   8   1          0.37          1.00         1.87 o                         
   1   8   1         87.99         85.28         3.08 o                         
   2   8   1         91.86         78.36         6.36 o                         
   3   8   1         97.86        114.18         5.42 o                         
   4   8   1        154.05        164.85         9.75 o                         
   5   8   1         97.71         97.03         6.24 o                         
   6   8   1        101.33        102.96         7.25 o                         
  -8   9   1          1.06         -2.68         2.68 o                         
  -7   9   1         66.70         61.79         4.10 o                         
  -6   9   1         34.72         29.82         3.05 o                         
  -5   9   1         20.42         19.52         2.03 o                         
  -4   9   1         36.30         39.29         3.16 o                         
  -3   9   1          5.55          5.62         3.33 o                         
  -2   9   1         35.94         28.73         2.76 o                         
  -1   9   1        103.08        104.53         4.00 o                         
   0   9   1        123.72        137.30         4.69 o                         
   1   9   1        346.30        332.40         7.25 o                         
   2   9   1        119.10        119.39         5.26 o                         
   3   9   1          0.82         -1.69         2.04 o                         
   4   9   1          0.07         -2.45         2.45 o                         
   5   9   1         13.98          3.41         4.78 o                         
  -7  10   1          0.22         -0.82         2.47 o                         
  -6  10   1         11.17          2.18         2.14 o                         
  -5  10   1          0.71         -2.22         2.22 o                         
  -4  10   1         61.81         58.22         3.99 o                         
  -3  10   1         38.79         43.39         4.74 o                         
  -2  10   1        105.69        102.91         5.20 o                         
  -1  10   1          4.00          3.71         3.08 o                         
   0  10   1         26.56         26.56         3.06 o                         
   1  10   1          2.19          0.59         2.04 o                         
   2  10   1         51.51         52.86         4.22 o                         
   3  10   1         84.21         77.36         5.71 o                         
   4  10   1          0.20          1.75         3.84 o                         
  -6  11   1         30.98         28.12         4.29 o                         
  -5  11   1          1.57          1.50         3.10 o                         
  -4  11   1         27.10         29.84         3.44 o                         
  -3  11   1          0.65         -1.76         2.29 o                         
  -2  11   1         23.61         17.78         3.76 o                         
  -1  11   1          4.31         12.77         3.16 o                         
   0  11   1         27.38         30.68         3.42 o                         
   1  11   1         42.25         41.77         4.84 o                         
   2  11   1          0.17         -2.02         3.60 o                         
  -3  12   1         39.03         35.62         5.21 o                         
  -2  12   1         18.91         18.77         4.37 o                         
  -1  12   1          0.13         -0.55         3.15 o                         
   0  12   1          2.46          1.44         5.80 o                         
  -1 -12   2         17.32         13.54         3.65 o                         
   0 -12   2         32.29         38.87         4.92 o                         
   1 -12   2         36.84         35.15         4.05 o                         
   2 -12   2          0.36         -2.15         3.07 o                         
   3 -12   2          0.22         -0.52         2.27 o                         
   4 -12   2          1.03         -2.70         2.73 o                         
  -3 -11   2         35.30         27.30         3.99 o                         
  -2 -11   2         54.88         44.81         4.21 o                         
  -1 -11   2          1.92          0.18         2.16 o                         
   0 -11   2          5.24         -0.48         2.35 o                         
   1 -11   2        147.76        144.55         6.58 o                         
   2 -11   2         64.17         74.77         5.77 o                         
   3 -11   2         59.83         49.27         3.06 o                         
   4 -11   2         10.61          8.65         2.22 o                         
   5 -11   2          0.74          2.14         2.32 o                         
   6 -11   2         12.18         13.23         4.14 o                         
  -5 -10   2         49.67         47.60         5.51 o                         
  -4 -10   2          4.87          4.11         3.15 o                         
  -3 -10   2         45.49         35.05         3.61 o                         
  -2 -10   2        139.00        145.75         7.46 o                         
  -1 -10   2        349.58        355.16         8.21 o                         
   0 -10   2        111.90        114.42         4.66 o                         
   1 -10   2          3.28          1.31         2.74 o                         
   2 -10   2        203.99        204.12         7.64 o                         
   3 -10   2         54.40         64.85         2.93 o                         
   4 -10   2         14.45         17.91         2.47 o                         
   5 -10   2         57.68         64.50         2.94 o                         
   6 -10   2         78.62         74.33         5.03 o                         
   7 -10   2         49.28         42.52         4.35 o                         
  -6  -9   2        119.94        123.37         7.66 o                         
  -5  -9   2          9.68          3.73         2.91 o                         
  -4  -9   2         60.89         64.74         4.48 o                         
  -3  -9   2         52.46         49.93         8.27 o                         
  -2  -9   2         65.78         47.98         4.14 o                         
  -1  -9   2          0.12         -0.58         2.01 o                         
   0  -9   2         98.23        110.05         4.27 o                         
   1  -9   2        558.27        566.65         9.92 o                         
   2  -9   2        374.31        404.66         7.16 o                         
   3  -9   2        100.47        104.63         3.44 o                         
   4  -9   2         19.96         16.43         1.97 o                         
   5  -9   2         46.92         53.48         3.40 o                         
   6  -9   2         59.40         58.46         4.08 o                         
   7  -9   2         25.03         13.27         3.94 o                         
   8  -9   2         37.97         37.81         5.13 o                         
  -7  -8   2         61.47         59.63         6.07 o                         
  -6  -8   2         39.71         33.10         3.85 o                         
  -5  -8   2         40.40         51.83         7.62 o                         
  -4  -8   2        315.53        339.91         9.52 o                         
  -3  -8   2        233.23        253.87         7.75 o                         
  -2  -8   2        762.47        750.48        13.74 o                         
  -1  -8   2          2.77          5.58         1.41 o                         
   0  -8   2         67.29         54.22         2.59 o                         
   1  -8   2        186.28        187.93         4.23 o                         
   2  -8   2          1.45          4.36         1.26 o                         
   3  -8   2         41.51         50.02         1.88 o                         
   4  -8   2         24.96         17.28         1.62 o                         
   5  -8   2        262.88        277.12         8.19 o                         
   6  -8   2        111.36        109.96         5.41 o                         
   7  -8   2          1.67          1.94         2.22 o                         
   8  -8   2         23.24         18.10         2.49 o                         
  -7  -7   2         14.18         14.06         3.53 o                         
  -6  -7   2         98.32        106.18         5.68 o                         
  -5  -7   2        179.13        199.93         8.61 o                         
  -4  -7   2         51.05         47.65         3.70 o                         
  -3  -7   2         33.51         30.60         3.31 o                         
  -2  -7   2        187.69        210.70         5.73 o                         
  -1  -7   2        318.59        307.59         7.09 o                         
   0  -7   2        124.08        116.12         3.11 o                         
   1  -7   2        474.50        503.58         7.67 o                         
   2  -7   2         35.15         28.67         1.61 o                         
   3  -7   2        228.50        226.49         4.65 o                         
   4  -7   2         48.88         53.60         1.95 o                         
   5  -7   2        141.63        147.46         3.48 o                         
   6  -7   2        101.99        117.04         3.36 o                         
   7  -7   2          4.79          1.62         1.31 o                         
   8  -7   2         16.08         19.29         2.60 o                         
   9  -7   2          1.59          1.23         3.03 o                         
  -8  -6   2          4.60         -4.17         4.17 o                         
  -7  -6   2          0.00         -3.70         8.42 o                         
  -6  -6   2          0.33         -3.48         3.48 o                         
  -5  -6   2        133.81        140.96         6.28 o                         
  -4  -6   2         29.67         41.16         3.01 o                         
  -3  -6   2          0.53         -1.77         2.60 o                         
  -2  -6   2         11.78          9.57         1.47 o                         
  -1  -6   2          5.62          2.82         0.86 o                         
   0  -6   2         57.60         58.49         2.10 o                         
   1  -6   2          4.78          0.40         0.61 o                         
   2  -6   2        185.22        194.96         3.37 o                         
   3  -6   2        707.47        714.68        11.74 o                         
   4  -6   2         43.65         43.49         1.63 o                         
   5  -6   2        200.96        202.24         4.49 o                         
   6  -6   2         24.12         26.24         1.83 o                         
   7  -6   2        266.41        268.59         7.70 o                         
   8  -6   2         40.58         41.75         2.54 o                         
   9  -6   2         23.67         16.31         3.05 o                         
  -8  -5   2         43.27         49.40         4.49 o                         
  -7  -5   2        180.29        196.29         6.61 o                         
  -6  -5   2         98.90         96.79         5.89 o                         
  -5  -5   2         57.87         64.29         4.70 o                         
  -4  -5   2        399.00        432.25         9.04 o                         
  -3  -5   2       1024.07        990.08        14.77 o                         
  -2  -5   2        192.99        189.30         4.77 o                         
  -1  -5   2         22.96         31.44         1.80 o                         
   0  -5   2        115.50        107.73         2.07 o                         
   1  -5   2         44.95         43.63         1.73 o                         
   2  -5   2        117.07        112.56         2.10 o                         
   3  -5   2         79.38         94.78         3.73 o                         
   4  -5   2         90.49         85.16         2.49 o                         
   5  -5   2        252.55        261.74         4.30 o                         
   6  -5   2        605.02        602.64         8.95 o                         
   7  -5   2         18.56         13.08         1.74 o                         
   8  -5   2          5.99          3.06         1.81 o                         
   9  -5   2          0.12         -2.20         2.20 o                         
  -9  -4   2          0.04         -3.10         3.10 o                         
  -8  -4   2          0.64         -0.25         2.33 o                         
  -7  -4   2         25.03         24.09         7.49 o                         
  -6  -4   2         30.22         36.27         2.73 o                         
  -5  -4   2        627.68        651.98        11.04 o                         
  -4  -4   2        225.91        219.56         5.70 o                         
  -3  -4   2        616.13        597.83         9.91 o                         
  -2  -4   2        340.47        379.41         7.08 o                         
  -1  -4   2          1.12          1.80         0.56 o                         
   0  -4   2        245.53        229.04         3.00 o                         
   1  -4   2        355.59        322.55         4.24 o                         
   2  -4   2       3114.39       3026.35        37.26 o                         
   3  -4   2         10.58          2.55         0.53 o                         
   4  -4   2        385.71        389.44         5.68 o                         
   5  -4   2         17.42         21.32         1.35 o                         
   6  -4   2          8.15          1.94         1.89 o                         
   7  -4   2        149.35        153.64         6.61 o                         
   8  -4   2          5.48          5.19         2.17 o                         
   9  -4   2         17.94         23.74         3.45 o                         
  -9  -3   2         75.80         79.12         6.15 o                         
  -8  -3   2         93.01        105.99         5.39 o                         
  -7  -3   2        273.85        278.26         7.78 o                         
  -6  -3   2         79.78         79.42         3.91 o                         
  -5  -3   2         32.66         32.58         2.08 o                         
  -4  -3   2        364.86        363.28         6.59 o                         
  -3  -3   2        366.28        308.26         6.60 o                         
  -2  -3   2          3.90         13.76         1.27 o                         
  -1  -3   2       1303.10       1209.56        16.42 o                         
   0  -3   2       5811.64       5691.17        45.47 o                         
   1  -3   2          4.28         12.67         0.52 o                         
   2  -3   2       1157.75       1238.31        24.34 o                         
   3  -3   2       1194.34       1252.06        12.45 o                         
   4  -3   2       1138.82       1072.76        11.54 o                         
   5  -3   2        813.85        805.28         9.96 o                         
   6  -3   2        111.98        108.11         4.07 o                         
   7  -3   2          2.51          2.33         1.49 o                         
   8  -3   2         91.72         79.58         5.64 o                         
   9  -3   2          0.22         -0.70         2.66 o                         
  10  -3   2         34.92         49.80         6.47 o                         
 -10  -2   2         45.30         46.71         5.27 o                         
  -9  -2   2          4.07          2.74         2.85 o                         
  -8  -2   2        143.82        142.86         6.42 o                         
  -7  -2   2         29.66         32.56         2.45 o                         
  -6  -2   2        343.69        340.23         6.75 o                         
  -5  -2   2        373.52        368.66         7.27 o                         
  -4  -2   2        139.29        187.16         4.67 o                         
  -3  -2   2         70.52         82.97         2.39 o                         
  -2  -2   2        858.03        916.37        10.24 o                         
  -1  -2   2         25.34         28.27         1.28 o                         
   0  -2   2       2493.61       2313.39        18.91 o                         
   1  -2   2       4871.13       4965.17        60.57 o                         
   2  -2   2       2102.15       2125.36        18.55 o                         
   3  -2   2          3.51          2.86         0.71 o                         
   4  -2   2        294.67        293.81         4.61 o                         
   5  -2   2        492.09        486.97         7.83 o                         
   6  -2   2       1187.68       1232.24        15.41 o                         
   7  -2   2         25.13         23.11         2.49 o                         
   8  -2   2         24.66         24.86         2.67 o                         
   9  -2   2         16.31         16.68         3.46 o                         
  10  -2   2          1.67          1.13         3.39 o                         
 -10  -1   2          0.96         -0.52         3.60 o                         
  -9  -1   2        119.24        135.15         8.85 o                         
  -8  -1   2        281.81        259.74         7.43 o                         
  -7  -1   2         13.32         11.40         3.26 o                         
  -6  -1   2         32.77         27.53         2.15 o                         
  -5  -1   2       1744.35       1689.81        20.53 o                         
  -4  -1   2       3268.58       3317.66        34.42 o                         
  -3  -1   2          3.04          9.74         1.33 o                         
  -2  -1   2        426.12        450.04         5.65 o                         
  -1  -1   2        848.68        819.20         8.06 o                         
   0  -1   2       2704.50       2676.82        21.05 o                         
   1  -1   2        533.20        500.48         4.04 o                         
   2  -1   2       1033.07       1013.38         8.40 o                         
   3  -1   2       1963.80       1824.94        15.56 o                         
   4  -1   2       2156.08       2061.33        22.19 o                         
   5  -1   2         29.45         33.16         2.13 o                         
   6  -1   2         61.14         61.08         3.95 o                         
   7  -1   2        124.75        130.17         4.35 o                         
   8  -1   2        119.67        128.46         5.40 o                         
   9  -1   2         25.79         28.10         3.41 o                         
 -10   0   2          7.32          3.66         2.99 o                         
  -9   0   2         73.57         70.79         4.90 o                         
  -8   0   2         25.55         44.73         3.49 o                         
  -7   0   2          1.40          2.71         3.29 o                         
  -6   0   2         90.02         83.21         3.70 o                         
  -5   0   2          4.82          8.02         0.99 o                         
  -4   0   2         75.11         96.17         2.66 o                         
  -3   0   2        204.68        181.41         3.22 o                         
  -2   0   2        804.86        794.93         8.21 o                         
  -1   0   2       8031.04       8114.80       215.84 o                         
   0   0   2      11611.18      11531.94       422.95 o                         
   1   0   2       1341.26       1276.59        12.35 o                         
   2   0   2        245.86        262.92         3.32 o                         
   3   0   2       2677.29       2829.65        26.85 o                         
   4   0   2       1326.28       1270.25        16.45 o                         
   5   0   2        170.45        178.27         4.23 o                         
   6   0   2          2.07         -1.16         1.16 o                         
   7   0   2          0.22          0.93         4.04 o                         
   8   0   2         10.81         10.65         2.48 o                         
   9   0   2         11.06         12.50         2.93 o                         
 -10   1   2         22.94         28.10         4.22 o                         
  -9   1   2         31.53         38.10         3.35 o                         
  -8   1   2          0.46          1.73         1.67 o                         
  -7   1   2        585.54        587.28        13.19 o                         
  -6   1   2        104.93        111.68         5.43 o                         
  -5   1   2        870.02        890.32        11.94 o                         
  -4   1   2        188.34        183.03         3.20 o                         
  -3   1   2       1007.77       1023.36        10.14 o                         
  -2   1   2         96.33         85.92         1.59 o                         
  -1   1   2       2821.38       2850.14        32.83 o                         
   0   1   2       1874.35       1731.09        20.01 o                         
   1   1   2        305.34        354.12         4.52 o                         
   2   1   2        445.48        394.50         5.50 o                         
   3   1   2       3374.45       3585.87        37.85 o                         
   4   1   2        145.67        157.33         4.38 o                         
   5   1   2        452.58        438.71         9.52 o                         
   6   1   2          2.97          2.37         2.29 o                         
   7   1   2        458.70        437.47         9.43 o                         
   8   1   2         37.63         53.32         5.00 o                         
   9   1   2          1.48         -2.16         2.84 o                         
 -10   2   2          2.03          0.28         2.92 o                         
  -9   2   2         80.44         78.17         4.92 o                         
  -8   2   2         35.45         41.71         3.76 o                         
  -7   2   2        351.67        366.66        10.86 o                         
  -6   2   2         71.82         70.31         2.97 o                         
  -5   2   2          5.83          4.38         0.76 o                         
  -4   2   2         25.59         30.90         1.33 o                         
  -3   2   2          2.68          0.45         0.73 o                         
  -2   2   2       1095.35       1082.89        10.13 o                         
  -1   2   2        120.82         98.91         1.86 o                         
   0   2   2          7.25          3.28         0.49 o                         
   1   2   2        166.63        154.38         3.66 o                         
   2   2   2       1509.01       1544.72        16.45 o                         
   3   2   2         53.45         92.09         2.73 o                         
   4   2   2         59.05         47.45         2.85 o                         
   5   2   2        104.50        102.58         4.55 o                         
   6   2   2         59.51         39.09         3.95 o                         
   7   2   2         53.08         43.63         4.53 o                         
   8   2   2          2.12          4.33         2.80 o                         
   9   2   2         39.41         39.01         4.82 o                         
 -10   3   2          0.11          0.15         2.62 o                         
  -9   3   2          9.86          5.38         2.75 o                         
  -8   3   2         10.02          7.36         2.12 o                         
  -7   3   2        129.91        130.80         5.30 o                         
  -6   3   2        214.68        213.77         5.69 o                         
  -5   3   2         22.49         21.48         1.65 o                         
  -4   3   2       1558.44       1571.01        17.00 o                         
  -3   3   2        259.20        259.00         3.60 o                         
  -2   3   2        146.19        160.44         2.54 o                         
  -1   3   2        241.58        234.30         3.16 o                         
   0   3   2       1389.68       1328.86        15.36 o                         
   1   3   2        532.50        496.47         7.00 o                         
   2   3   2          7.64         27.30         1.71 o                         
   3   3   2        107.44         99.61         3.55 o                         
   4   3   2         95.85        108.86         4.46 o                         
   5   3   2         53.02         64.02         4.06 o                         
   6   3   2        179.29        187.46         9.44 o                         
   7   3   2         50.64         49.05         4.08 o                         
   8   3   2         45.11         33.50         4.32 o                         
   9   3   2          1.48          1.75         4.57 o                         
 -10   4   2         30.61         26.79         7.46 o                         
  -9   4   2         15.34         22.06         3.25 o                         
  -8   4   2         91.90        101.49         4.90 o                         
  -7   4   2        111.65        126.23         4.39 o                         
  -6   4   2         44.79         41.45         2.83 o                         
  -5   4   2          5.22          6.80         1.12 o                         
  -4   4   2         15.27          7.35         1.17 o                         
  -3   4   2       1156.87       1137.65        12.70 o                         
  -2   4   2        430.83        432.03         5.49 o                         
  -1   4   2       1519.62       1559.94        15.87 o                         
   0   4   2         56.18         62.45         2.11 o                         
   1   4   2        285.86        318.79         6.14 o                         
   2   4   2       1410.51       1427.58        18.67 o                         
   3   4   2        244.14        253.98         5.54 o                         
   4   4   2        312.56        300.58         7.05 o                         
   5   4   2         49.75         60.78         4.03 o                         
   6   4   2         29.90         22.94         4.30 o                         
   7   4   2          7.68          7.51         2.20 o                         
   8   4   2          7.78          6.12         3.20 o                         
 -10   5   2          0.06         -2.56         2.56 o                         
  -9   5   2          5.01          5.79         2.33 o                         
  -8   5   2         39.54         35.18         3.04 o                         
  -7   5   2        171.51        177.92         4.84 o                         
  -6   5   2        226.54        239.39         6.01 o                         
  -5   5   2        329.46        325.35         5.83 o                         
  -4   5   2          3.96          7.48         1.27 o                         
  -3   5   2         19.37         13.54         1.20 o                         
  -2   5   2        395.35        342.00         5.27 o                         
  -1   5   2        951.01        950.88        13.12 o                         
   0   5   2        617.48        579.60         8.03 o                         
   1   5   2        543.49        534.64        10.00 o                         
   2   5   2        120.44        124.70         5.08 o                         
   3   5   2        141.47        142.78         4.54 o                         
   4   5   2          5.95          4.23         1.58 o                         
   5   5   2        124.42        133.85         6.26 o                         
   6   5   2        178.35        196.56         7.02 o                         
   7   5   2         70.85         71.99         4.38 o                         
   8   5   2          0.17         -3.33         3.33 o                         
  -9   6   2          5.14          2.32         2.75 o                         
  -8   6   2         54.55         44.49         3.31 o                         
  -7   6   2          4.56          2.84         1.80 o                         
  -6   6   2        148.16        140.82         4.72 o                         
  -5   6   2        114.57        120.95         3.66 o                         
  -4   6   2       1549.21       1583.83        18.45 o                         
  -3   6   2        487.78        492.73         7.54 o                         
  -2   6   2          1.32          2.43         0.77 o                         
  -1   6   2         95.11         97.02         3.63 o                         
   0   6   2        353.13        345.70         6.20 o                         
   1   6   2        762.09        736.68        14.27 o                         
   2   6   2          6.43          1.50         1.40 o                         
   3   6   2         87.14         90.26         4.43 o                         
   4   6   2        113.09        101.46         4.54 o                         
   5   6   2          4.49          2.75         2.19 o                         
   6   6   2          0.89          4.46         4.32 o                         
   7   6   2          0.48         -0.37         3.40 o                         
  -9   7   2         13.65         14.83         3.56 o                         
  -8   7   2          8.45          7.81         1.92 o                         
  -7   7   2         24.44         22.14         2.66 o                         
  -6   7   2         68.69         66.40         3.12 o                         
  -5   7   2        179.85        170.09         4.44 o                         
  -4   7   2         23.21         24.66         2.02 o                         
  -3   7   2         87.80         88.79         3.30 o                         
  -2   7   2        822.70        844.53        11.83 o                         
  -1   7   2        488.44        498.84         8.42 o                         
   0   7   2         69.21         67.34         3.09 o                         
   1   7   2        105.47        100.16         4.44 o                         
   2   7   2        176.90        185.51         5.27 o                         
   3   7   2         70.51         75.38         4.36 o                         
   4   7   2        118.24        131.07         6.49 o                         
   5   7   2        125.88        148.40        11.36 o                         
   6   7   2         22.20         19.77         3.93 o                         
  -8   8   2          4.14          1.97         2.77 o                         
  -7   8   2         23.19         16.00         1.69 o                         
  -6   8   2        261.99        281.54         8.62 o                         
  -5   8   2          0.73          0.13         1.66 o                         
  -4   8   2          7.48          6.23         1.57 o                         
  -3   8   2         79.30         92.95         4.56 o                         
  -2   8   2         10.70          7.67         3.41 o                         
  -1   8   2         30.28         32.57         2.33 o                         
   0   8   2         23.98         26.25         3.98 o                         
   1   8   2        674.49        666.33        12.41 o                         
   2   8   2          2.00          1.53         3.53 o                         
   3   8   2        114.60        121.82         5.85 o                         
   4   8   2         22.51         27.15         5.17 o                         
   5   8   2        121.52        111.42         6.94 o                         
   6   8   2        117.34        131.73         7.95 o                         
  -8   9   2          4.81          3.89         3.02 o                         
  -7   9   2         32.96         30.50         3.43 o                         
  -6   9   2          8.46          5.82         2.66 o                         
  -5   9   2         55.46         50.98         3.39 o                         
  -4   9   2        192.72        198.64         8.54 o                         
  -3   9   2        397.57        429.96         9.86 o                         
  -2   9   2         66.38         59.87         4.08 o                         
  -1   9   2          0.29          2.18         4.69 o                         
   0   9   2        151.55        141.33         5.94 o                         
   1   9   2          3.69          3.08         2.10 o                         
   2   9   2          8.56          7.38         3.46 o                         
   3   9   2         26.35         24.98         3.39 o                         
   4   9   2         13.76          7.82         3.52 o                         
   5   9   2         82.84         79.00         6.56 o                         
  -7  10   2         26.00         19.41         5.44 o                         
  -6  10   2         37.53         49.88         5.21 o                         
  -5  10   2         24.10         20.00         4.23 o                         
  -4  10   2          2.85         -2.22         2.22 o                         
  -3  10   2         56.45         47.09         4.15 o                         
  -2  10   2         24.11         19.77         2.97 o                         
  -1  10   2         80.00         71.56         6.84 o                         
   0  10   2        118.47        116.10         6.26 o                         
   1  10   2         26.61         29.41         3.78 o                         
   2  10   2         26.76         27.88         3.84 o                         
   3  10   2          0.27         -2.48         2.58 o                         
  -5  11   2         25.53         20.17         3.43 o                         
  -4  11   2         27.61         29.49         3.99 o                         
  -3  11   2         17.33         19.88         3.58 o                         
  -2  11   2         31.85         27.23         4.16 o                         
  -1  11   2          0.92         -0.54         2.74 o                         
   0  11   2          5.16          2.72         2.74 o                         
   1  11   2         28.24         28.47         3.77 o                         
   2  11   2         11.68          8.14         3.81 o                         
  -2 -12   3         81.98         76.70         7.40 o                         
  -1 -12   3          3.18          3.75         3.18 o                         
   0 -12   3          5.31          1.50         3.07 o                         
   1 -12   3         31.96         28.39         3.74 o                         
   2 -12   3         56.60         55.86         4.62 o                         
   3 -12   3         31.29         21.25         3.55 o                         
   4 -12   3         45.04         28.99         3.41 o                         
  -4 -11   3          0.09         -0.76         3.69 o                         
  -3 -11   3          6.63          6.33         2.63 o                         
  -2 -11   3         66.77         69.35         4.45 o                         
  -1 -11   3         41.21         41.72         3.69 o                         
   0 -11   3         32.41         26.84         3.48 o                         
   1 -11   3         13.54         10.80         2.43 o                         
   2 -11   3          8.07          5.15         3.25 o                         
   3 -11   3         47.41         46.72         3.79 o                         
   4 -11   3         33.53         30.27         2.54 o                         
   5 -11   3        118.08        110.51         6.42 o                         
   6 -11   3         61.59         59.01         4.83 o                         
  -5 -10   3         11.89          3.97         3.32 o                         
  -4 -10   3         81.68         75.35         6.51 o                         
  -3 -10   3         17.30         14.10         2.75 o                         
  -2 -10   3          4.22          3.03         5.88 o                         
  -1 -10   3        145.11        171.48         8.11 o                         
   0 -10   3        104.89        124.35         7.81 o                         
   1 -10   3        181.28        181.63         5.46 o                         
   2 -10   3         98.28        109.08         3.91 o                         
   3 -10   3        107.22        114.55         4.36 o                         
   4 -10   3          0.48         -0.60         1.29 o                         
   5 -10   3          0.59          0.04         2.16 o                         
   6 -10   3         67.48         58.76         4.26 o                         
   7 -10   3          2.63         -0.95         2.64 o                         
  -6  -9   3          1.96         -0.68         3.53 o                         
  -5  -9   3         14.68         11.86         2.90 o                         
  -4  -9   3          4.25          6.62         6.22 o                         
  -3  -9   3        186.19        212.76         7.02 o                         
  -2  -9   3        491.68        514.32         9.77 o                         
  -1  -9   3        205.16        219.69         7.20 o                         
   0  -9   3         95.84         89.08         4.54 o                         
   1  -9   3         40.21         43.40         2.38 o                         
   2  -9   3        304.70        313.04         5.67 o                         
   3  -9   3        204.42        221.83         5.46 o                         
   4  -9   3        247.51        271.22         5.57 o                         
   5  -9   3         14.84         23.17         2.74 o                         
   6  -9   3          0.53         -1.80         1.80 o                         
   7  -9   3          0.42         -2.33         2.33 o                         
   8  -9   3          3.02          0.25         2.72 o                         
  -7  -8   3        141.62        146.49         9.54 o                         
  -6  -8   3         89.45         92.90         5.71 o                         
  -5  -8   3         71.04         66.55         6.60 o                         
  -4  -8   3         19.25         23.23        10.13 o                         
  -3  -8   3          0.00          2.87         2.69 o                         
  -2  -8   3        209.27        210.48         5.88 o                         
  -1  -8   3         10.35         17.51         1.83 o                         
   0  -8   3        112.71        152.59         5.20 o                         
   1  -8   3         75.11         77.08         2.87 o                         
   2  -8   3        291.28        284.56         5.43 o                         
   3  -8   3         13.49         10.85         1.32 o                         
   4  -8   3          0.15         -0.54         0.84 o                         
   5  -8   3        319.42        323.19         8.04 o                         
   6  -8   3         79.16         81.82         4.62 o                         
   7  -8   3          8.95          8.25         2.59 o                         
   8  -8   3         16.92         19.71         6.52 o                         
  -7  -7   3         15.62         10.55         8.21 o                         
  -6  -7   3          4.26         -4.45         6.38 o                         
  -5  -7   3         55.23         57.69         3.80 o                         
  -4  -7   3         26.96         23.55         2.62 o                         
  -3  -7   3        378.33        401.90         8.46 o                         
  -2  -7   3        678.99        729.57        11.71 o                         
  -1  -7   3         16.51          6.72         1.66 o                         
   0  -7   3        359.15        346.03         5.78 o                         
   1  -7   3        329.37        366.58         6.30 o                         
   2  -7   3        191.41        190.18         3.96 o                         
   3  -7   3          2.78          3.52         0.81 o                         
   4  -7   3         98.88         97.40         4.54 o                         
   5  -7   3         51.89         43.35         2.25 o                         
   6  -7   3         15.34         12.67         1.19 o                         
   7  -7   3          6.72          6.16         1.39 o                         
   8  -7   3          5.78          0.77         2.09 o                         
   9  -7   3         84.85         85.70         7.73 o                         
  -8  -6   3          1.56         -1.35         3.27 o                         
  -7  -6   3         83.81         78.63         4.99 o                         
  -6  -6   3        136.74        154.71         8.23 o                         
  -5  -6   3         17.68         16.69         2.50 o                         
  -4  -6   3        186.28        172.37         5.34 o                         
  -3  -6   3         28.49         32.44         3.57 o                         
  -2  -6   3        646.98        651.75        11.40 o                         
  -1  -6   3          0.99          0.07         0.77 o                         
   0  -6   3         41.19         32.55         1.33 o                         
   1  -6   3        244.46        251.43         4.39 o                         
   2  -6   3         15.21         15.57         1.05 o                         
   3  -6   3        265.58        258.37         4.30 o                         
   4  -6   3        241.43        250.80         6.87 o                         
   5  -6   3        123.83        136.42         3.50 o                         
   6  -6   3         73.56         75.25         3.07 o                         
   7  -6   3         33.34         37.37         2.99 o                         
   8  -6   3          2.31          5.78         2.51 o                         
   9  -6   3          5.48          9.31         4.56 o                         
  -9  -5   3         10.32         14.22         4.13 o                         
  -8  -5   3          3.88          1.54         2.52 o                         
  -7  -5   3          7.24          7.16         2.80 o                         
  -6  -5   3        114.02        116.84         4.90 o                         
  -5  -5   3          1.04         -0.73         1.97 o                         
  -4  -5   3        694.80        736.55        11.84 o                         
  -3  -5   3        309.61        329.43         6.84 o                         
  -2  -5   3        532.11        555.76         9.25 o                         
  -1  -5   3       1022.60       1084.29        12.02 o                         
   0  -5   3       1845.10       1863.79        17.48 o                         
   1  -5   3         44.03         26.41         1.29 o                         
   2  -5   3        585.28        618.59         7.04 o                         
   3  -5   3        397.91        393.04         9.48 o                         
   4  -5   3         10.36          8.60         0.88 o                         
   5  -5   3         51.62         59.64         2.43 o                         
   6  -5   3         52.20         52.01         2.69 o                         
   7  -5   3         80.30         69.70         3.15 o                         
   8  -5   3         63.38         75.47         4.22 o                         
   9  -5   3          8.80          5.37         2.74 o                         
  -9  -4   3         23.40         13.19         3.88 o                         
  -8  -4   3        208.12        204.49         7.65 o                         
  -7  -4   3         19.18         19.81         2.55 o                         
  -6  -4   3        218.72        230.79         5.98 o                         
  -5  -4   3        819.12        809.07        12.73 o                         
  -4  -4   3         87.64         81.37         3.57 o                         
  -3  -4   3        146.62        149.01         3.73 o                         
  -2  -4   3        475.31        389.13         6.61 o                         
  -1  -4   3       1943.32       1906.28        19.43 o                         
   0  -4   3         25.01         14.95         1.10 o                         
   1  -4   3       2455.69       2445.72        23.03 o                         
   2  -4   3        223.13        249.52         5.17 o                         
   3  -4   3        333.05        305.89         5.35 o                         
   4  -4   3        529.70        514.88         6.67 o                         
   5  -4   3        312.46        324.27         5.54 o                         
   6  -4   3        206.07        210.27         5.47 o                         
   7  -4   3         46.73         46.06         4.11 o                         
   8  -4   3         17.61         21.48         2.85 o                         
   9  -4   3         79.44         79.67         5.41 o                         
  -9  -3   3         18.60         17.00         3.93 o                         
  -8  -3   3          9.91          6.65         2.27 o                         
  -7  -3   3        192.64        182.48         6.92 o                         
  -6  -3   3        273.09        282.92         8.15 o                         
  -5  -3   3        643.00        674.16        10.68 o                         
  -4  -3   3        307.36        298.29         6.13 o                         
  -3  -3   3        972.87       1037.00        13.42 o                         
  -2  -3   3       1734.90       1785.13        19.40 o                         
  -1  -3   3         58.74         49.82         2.96 o                         
   0  -3   3       2033.32       2003.87        15.84 o                         
   1  -3   3        361.96        278.10         3.26 o                         
   2  -3   3        226.72        180.15         2.58 o                         
   3  -3   3          7.51         14.51         0.91 o                         
   4  -3   3         36.37         34.69         1.68 o                         
   5  -3   3         30.08         36.21         2.06 o                         
   6  -3   3          9.10          4.64         1.29 o                         
   7  -3   3        229.44        257.80         6.79 o                         
   8  -3   3         96.76         98.92         6.41 o                         
   9  -3   3        108.61        125.30        10.18 o                         
 -10  -2   3         48.02         35.36         5.36 o                         
  -9  -2   3         62.59         57.10         5.08 o                         
  -8  -2   3        159.96        143.79         7.87 o                         
  -7  -2   3          0.04          0.25         2.81 o                         
  -6  -2   3         64.68         52.77         3.23 o                         
  -5  -2   3         38.43         44.12         2.49 o                         
  -4  -2   3         63.22         40.43         1.93 o                         
  -3  -2   3        215.03        195.18         5.54 o                         
  -2  -2   3       1591.59       1453.58        16.54 o                         
  -1  -2   3       1002.69        981.85        10.46 o                         
   0  -2   3        209.16        197.28         2.15 o                         
   1  -2   3         14.49         10.86         0.49 o                         
   2  -2   3       3320.63       3235.85        27.16 o                         
   3  -2   3       3702.07       3742.61        31.59 o                         
   4  -2   3        293.02        286.79         4.04 o                         
   5  -2   3        155.36        154.21         3.57 o                         
   6  -2   3         41.51         44.19         3.33 o                         
   7  -2   3        265.50        277.79         6.45 o                         
   8  -2   3        120.73        134.25         7.00 o                         
   9  -2   3          2.08         -1.69         3.12 o                         
 -10  -1   3          4.67         -0.87         3.76 o                         
  -9  -1   3         15.49         15.72         2.95 o                         
  -8  -1   3        156.42        165.32         5.40 o                         
  -7  -1   3          5.74          4.31         1.26 o                         
  -6  -1   3        103.22         98.50         4.06 o                         
  -5  -1   3         22.38         21.70         2.13 o                         
  -4  -1   3        418.06        452.20         6.99 o                         
  -3  -1   3         44.75         56.05         1.78 o                         
  -2  -1   3       1282.57       1158.52        13.08 o                         
  -1  -1   3       1271.09       1144.01        12.98 o                         
   0  -1   3        292.72        281.16         3.21 o                         
   1  -1   3       3878.96       3640.22        30.02 o                         
   2  -1   3        313.70        308.84         3.62 o                         
   3  -1   3       1897.17       2002.04        20.18 o                         
   4  -1   3        309.65        299.72         6.99 o                         
   5  -1   3        281.03        296.55         5.52 o                         
   6  -1   3        864.75        857.09        12.51 o                         
   7  -1   3        179.79        194.17         5.54 o                         
   8  -1   3         27.73         26.49         3.76 o                         
   9  -1   3         17.33         20.24         3.48 o                         
 -10   0   3         19.00          8.58         3.57 o                         
  -9   0   3          3.66         -0.89         2.80 o                         
  -8   0   3         17.22         16.17         2.39 o                         
  -7   0   3         37.26         43.77         3.27 o                         
  -6   0   3        199.03        212.38         6.09 o                         
  -5   0   3          5.21          5.20         1.98 o                         
  -4   0   3       1141.63       1129.93        12.92 o                         
  -3   0   3       1017.81        953.74        10.79 o                         
  -2   0   3         98.98         90.62         2.20 o                         
  -1   0   3       1057.78       1066.14        16.54 o                         
   0   0   3       1233.09       1139.92        13.84 o                         
   1   0   3       2145.97       2063.35        20.93 o                         
   2   0   3        481.21        415.99         4.96 o                         
   3   0   3       2614.02       2787.29        26.13 o                         
   4   0   3          5.60          2.97         1.25 o                         
   5   0   3        224.28        234.61         5.06 o                         
   6   0   3         59.35         43.91         3.28 o                         
   7   0   3        194.81        212.93         7.95 o                         
   8   0   3         38.89         41.33         3.53 o                         
   9   0   3          8.07         15.30         3.49 o                         
 -10   1   3          0.14         -2.37         2.37 o                         
  -9   1   3         32.67         31.83         3.26 o                         
  -8   1   3        426.58        457.98        11.04 o                         
  -7   1   3          0.33         -1.40         1.92 o                         
  -6   1   3          5.79          4.95         1.26 o                         
  -5   1   3         28.89         27.77         1.39 o                         
  -4   1   3         45.93         48.21         1.84 o                         
  -3   1   3         17.05         23.22         1.35 o                         
  -2   1   3        440.02        536.76         6.38 o                         
  -1   1   3      19845.89      19854.60       731.13 o                         
   0   1   3         54.65         66.27         1.83 o                         
   1   1   3        136.79        133.37         2.51 o                         
   2   1   3        280.30        278.67         4.07 o                         
   3   1   3        357.23        296.93         5.17 o                         
   4   1   3        634.10        592.73        10.68 o                         
   5   1   3          2.55          1.52         2.14 o                         
   6   1   3          3.16          5.48         1.76 o                         
   7   1   3          1.84         -1.78         1.78 o                         
   8   1   3         13.78          9.76         3.38 o                         
   9   1   3         10.76          8.98         3.16 o                         
 -10   2   3          0.28          1.01         2.57 o                         
  -9   2   3         17.80         16.09         2.55 o                         
  -8   2   3          0.67         -1.07         1.57 o                         
  -7   2   3         60.74         59.54         3.19 o                         
  -6   2   3        268.71        280.78         5.17 o                         
  -5   2   3        401.25        377.48         5.60 o                         
  -4   2   3       1305.04       1310.67        13.02 o                         
  -3   2   3        161.54        154.85         3.35 o                         
  -2   2   3        276.93        276.23         3.96 o                         
  -1   2   3        151.68        199.39         3.11 o                         
   0   2   3         78.06         63.55         1.89 o                         
   1   2   3        985.16        878.62        10.33 o                         
   2   2   3         36.57         22.59         1.55 o                         
   3   2   3         11.01         11.31         1.51 o                         
   4   2   3          4.70          4.98         1.33 o                         
   5   2   3        340.61        334.54         8.54 o                         
   6   2   3         57.99         49.74         5.04 o                         
   7   2   3         27.38         23.13         2.99 o                         
   8   2   3         80.41         75.68         5.65 o                         
   9   2   3          4.78          0.31         3.39 o                         
 -10   3   3         35.86         30.81         5.74 o                         
  -9   3   3         75.83         66.07         4.86 o                         
  -8   3   3        142.13        165.56         6.60 o                         
  -7   3   3         39.97         39.80         3.11 o                         
  -6   3   3          0.26          1.56         1.57 o                         
  -5   3   3        164.70        183.12         3.45 o                         
  -4   3   3          8.02         16.02         1.29 o                         
  -3   3   3        647.90        621.50         7.24 o                         
  -2   3   3        318.43        280.93         4.54 o                         
  -1   3   3        924.75        868.79        10.30 o                         
   0   3   3         38.50         42.01         1.94 o                         
   1   3   3        255.23        256.37         4.79 o                         
   2   3   3        208.45        181.84         4.31 o                         
   3   3   3        785.75        757.19        10.72 o                         
   4   3   3        507.67        521.57         9.76 o                         
   5   3   3          0.61         -0.48         2.32 o                         
   6   3   3         36.95         33.34         4.69 o                         
   7   3   3         12.26         10.09         2.60 o                         
   8   3   3         14.48          8.15         3.28 o                         
 -10   4   3          3.00          1.27         3.27 o                         
  -9   4   3         20.71         12.54         2.93 o                         
  -8   4   3          1.25          0.18         1.70 o                         
  -7   4   3        302.63        326.60         7.32 o                         
  -6   4   3        318.17        320.36         5.90 o                         
  -5   4   3        404.84        398.94         6.68 o                         
  -4   4   3          4.36          3.33         0.71 o                         
  -3   4   3        137.45        139.77         2.96 o                         
  -2   4   3        766.09        714.41         8.88 o                         
  -1   4   3       2162.97       2170.23        21.73 o                         
   0   4   3        170.93        161.43         3.97 o                         
   1   4   3        307.50        297.82         5.86 o                         
   2   4   3        118.41        112.85         4.47 o                         
   3   4   3         29.70         26.16         3.01 o                         
   4   4   3          0.29         -1.27         1.27 o                         
   5   4   3         12.36         23.08         2.72 o                         
   6   4   3        152.44        153.44         7.79 o                         
   7   4   3        106.64        112.28         5.90 o                         
   8   4   3         42.63         47.50         5.18 o                         
 -10   5   3         21.09         21.42         3.78 o                         
  -9   5   3         27.31         25.46         3.15 o                         
  -8   5   3         14.45         12.25         2.13 o                         
  -7   5   3          0.51         -1.40         1.40 o                         
  -6   5   3         66.71         67.45         3.09 o                         
  -5   5   3        225.12        235.21         4.64 o                         
  -4   5   3        533.80        539.03         8.40 o                         
  -3   5   3        902.80        847.40        11.59 o                         
  -2   5   3        553.55        560.00         8.86 o                         
  -1   5   3          7.83         14.77         1.47 o                         
   0   5   3          2.22          0.31         0.84 o                         
   1   5   3        632.63        654.10        13.74 o                         
   2   5   3        736.86        761.09        12.38 o                         
   3   5   3       1068.19       1108.95        15.80 o                         
   4   5   3          3.28          3.10         3.02 o                         
   5   5   3         47.10         39.00         4.62 o                         
   6   5   3          2.83          2.78         4.87 o                         
   7   5   3          2.86          1.63         2.72 o                         
  -9   6   3          8.26          7.54         2.65 o                         
  -8   6   3        147.60        155.48         6.10 o                         
  -7   6   3        275.21        285.99         7.26 o                         
  -6   6   3          0.13          2.11         1.29 o                         
  -5   6   3        146.37        139.75         5.85 o                         
  -4   6   3        126.17        128.33         4.59 o                         
  -3   6   3        570.59        567.34         9.53 o                         
  -2   6   3        382.81        377.21         7.17 o                         
  -1   6   3        161.80        156.82         4.09 o                         
   0   6   3         72.06         70.97         3.41 o                         
   1   6   3         19.66         16.49         2.12 o                         
   2   6   3         74.19         65.49         4.62 o                         
   3   6   3         11.46          4.48         2.31 o                         
   4   6   3        236.09        245.09        12.03 o                         
   5   6   3         78.67         63.75         5.44 o                         
   6   6   3        149.07        159.43        13.35 o                         
   7   6   3          2.57         -1.61         3.79 o                         
  -9   7   3         11.39          4.52         2.92 o                         
  -8   7   3          1.23         -1.99         1.99 o                         
  -7   7   3         14.92         12.63         2.10 o                         
  -6   7   3        128.05        143.46         6.03 o                         
  -5   7   3         19.90         23.73         3.00 o                         
  -4   7   3        229.89        235.29         5.47 o                         
  -3   7   3         10.92         10.91         1.76 o                         
  -2   7   3          0.06         -1.09         1.09 o                         
  -1   7   3        154.77        145.86         4.14 o                         
   0   7   3         13.40         21.52         2.13 o                         
   1   7   3        779.86        849.46        13.50 o                         
   2   7   3         62.47         78.23         3.71 o                         
   3   7   3         26.36         22.80         3.81 o                         
   4   7   3         22.40         23.81         7.51 o                         
   5   7   3         17.84          8.44         7.70 o                         
   6   7   3         33.78         33.05         5.46 o                         
  -8   8   3         38.10         36.74         3.49 o                         
  -7   8   3          8.39          7.08         2.42 o                         
  -6   8   3         16.56         12.97         3.21 o                         
  -5   8   3          5.54          4.09         2.89 o                         
  -4   8   3          9.04          9.65         3.63 o                         
  -3   8   3        634.95        613.95        13.25 o                         
  -2   8   3          0.77         -0.85         1.26 o                         
  -1   8   3         22.86         15.38         2.28 o                         
   0   8   3         10.54         13.04         2.80 o                         
   1   8   3         13.01         17.89         2.49 o                         
   2   8   3        108.99        121.47         5.63 o                         
   3   8   3         84.28         85.86         4.92 o                         
   4   8   3        145.06        147.50         7.24 o                         
   5   8   3         41.28         41.47         4.87 o                         
  -7   9   3         66.74         77.92         6.56 o                         
  -6   9   3         24.40         19.28         2.99 o                         
  -5   9   3         10.27         13.08         2.46 o                         
  -4   9   3          2.07          3.39         2.08 o                         
  -3   9   3         18.99         18.98         4.12 o                         
  -2   9   3        131.53        123.01         4.60 o                         
  -1   9   3         35.59         36.18         3.36 o                         
   0   9   3        123.30        136.41         6.31 o                         
   1   9   3        110.05        129.53         8.12 o                         
   2   9   3         44.09         49.57         4.42 o                         
   3   9   3         13.33         15.18         3.20 o                         
   4   9   3          0.09         -0.78         2.99 o                         
  -6  10   3          0.22         -2.58         2.58 o                         
  -5  10   3         23.48         22.70         4.48 o                         
  -4  10   3         91.64         94.17        10.27 o                         
  -3  10   3         48.70         50.92         5.44 o                         
  -2  10   3         32.45         34.46         4.07 o                         
  -1  10   3          2.17         -1.67         2.41 o                         
   0  10   3         17.37         11.76         2.61 o                         
   1  10   3         20.01         19.57         3.26 o                         
   2  10   3         34.59         33.36         4.04 o                         
   3  10   3         16.56         14.12         3.73 o                         
  -5  11   3         18.76         13.22         3.59 o                         
  -4  11   3          0.40         -2.33         2.57 o                         
  -3  11   3          4.92          0.84         2.99 o                         
  -2  11   3         47.72         50.38         5.70 o                         
  -1  11   3          5.79          5.69         3.16 o                         
   0  11   3         56.98         58.74         6.15 o                         
   1  11   3          0.91         -2.78         2.78 o                         
  -2 -12   4         51.09         47.37         4.58 o                         
  -1 -12   4          9.38         -0.93         2.46 o                         
   0 -12   4         24.88         13.03         3.14 o                         
   1 -12   4         68.72         80.28         5.37 o                         
   2 -12   4         12.09         10.29         3.88 o                         
   3 -12   4          3.23          1.06         2.82 o                         
   4 -12   4          2.56         -1.75         2.85 o                         
  -4 -11   4         15.28         10.18         3.42 o                         
  -3 -11   4         38.45         31.66         3.72 o                         
  -2 -11   4          1.52         -0.47         2.27 o                         
  -1 -11   4          7.48          1.67         2.27 o                         
   0 -11   4        116.26        107.16         7.80 o                         
   1 -11   4        129.02        130.41         6.42 o                         
   2 -11   4        138.34        148.72         6.41 o                         
   3 -11   4         46.84         48.10         3.94 o                         
   4 -11   4          6.28          4.76         2.15 o                         
   5 -11   4         20.03         16.99         3.06 o                         
   6 -11   4         36.31         34.24         4.28 o                         
  -5 -10   4          6.96          5.37         3.23 o                         
  -4 -10   4         57.13         61.42         4.75 o                         
  -3 -10   4         39.11         39.42         3.56 o                         
  -2 -10   4        175.03        197.14         6.34 o                         
  -1 -10   4        106.56         99.40         4.51 o                         
   0 -10   4         61.78         55.63         5.91 o                         
   1 -10   4         70.60         61.71         5.19 o                         
   2 -10   4        225.48        230.15         7.11 o                         
   3 -10   4        182.33        185.27         8.19 o                         
   4 -10   4         18.47         17.29         2.13 o                         
   5 -10   4         64.25         79.72         4.90 o                         
   6 -10   4         19.55         21.25         3.15 o                         
   7 -10   4         32.64         28.94         3.87 o                         
  -6  -9   4         19.77         16.08         3.46 o                         
  -5  -9   4         13.22          9.27         3.06 o                         
  -4  -9   4          0.55         -1.78         6.13 o                         
  -3  -9   4         16.72         12.43         4.39 o                         
  -2  -9   4         66.96         72.23         4.08 o                         
  -1  -9   4         14.22         18.76         2.61 o                         
   0  -9   4        316.99        336.49         7.34 o                         
   1  -9   4        416.00        426.90         7.30 o                         
   2  -9   4        214.18        213.94         4.76 o                         
   3  -9   4          3.10          3.84         1.15 o                         
   4  -9   4         24.09         22.08         2.59 o                         
   5  -9   4        178.01        180.97         6.19 o                         
   6  -9   4         46.63         45.58         3.82 o                         
   7  -9   4          0.78         -2.05         2.57 o                         
   8  -9   4         15.53          9.53         4.49 o                         
  -7  -8   4         12.69          8.77         3.95 o                         
  -6  -8   4         38.20         35.57         3.82 o                         
  -5  -8   4          8.00          2.01         4.51 o                         
  -4  -8   4        206.55        213.18         7.52 o                         
  -3  -8   4        560.77        583.68        11.98 o                         
  -2  -8   4         32.50         35.62         2.69 o                         
  -1  -8   4         12.28         12.19         2.32 o                         
   0  -8   4          0.66         -0.33         1.74 o                         
   1  -8   4        640.63        640.75         9.03 o                         
   2  -8   4          0.80         -0.76         0.76 o                         
   3  -8   4         17.72         16.02         1.44 o                         
   4  -8   4         14.54         14.51         1.57 o                         
   5  -8   4        149.98        157.68         5.42 o                         
   6  -8   4          4.13          0.73         1.80 o                         
   7  -8   4         22.26         16.37         4.26 o                         
   8  -8   4         24.89         18.81         3.65 o                         
  -8  -7   4          0.96         -2.83         2.83 o                         
  -7  -7   4          0.56          5.73         7.67 o                         
  -6  -7   4        150.99        162.85         6.88 o                         
  -5  -7   4        278.86        292.36         7.77 o                         
  -4  -7   4         16.41         20.76         5.35 o                         
  -3  -7   4         32.16         33.76         3.72 o                         
  -2  -7   4        463.51        496.06         8.77 o                         
  -1  -7   4        328.12        335.38         5.77 o                         
   0  -7   4         22.13         27.19         1.64 o                         
   1  -7   4        655.13        642.87         8.23 o                         
   2  -7   4        206.04        212.14         4.15 o                         
   3  -7   4        668.63        688.43         9.43 o                         
   4  -7   4          2.87          2.04         1.16 o                         
   5  -7   4         52.67         66.84         2.86 o                         
   6  -7   4         76.09         79.61         4.41 o                         
   7  -7   4          3.06         -1.45         1.45 o                         
   8  -7   4          0.01          0.91         1.73 o                         
  -8  -6   4          5.20          3.35         2.70 o                         
  -7  -6   4          0.15          2.32         3.19 o                         
  -6  -6   4         44.28         43.21         4.16 o                         
  -5  -6   4         31.80         26.94         2.67 o                         
  -4  -6   4         94.01         99.25         4.85 o                         
  -3  -6   4        598.73        618.85        11.05 o                         
  -2  -6   4          5.06          3.45         1.75 o                         
  -1  -6   4         19.13         25.38         1.62 o                         
   0  -6   4        148.32        126.13         2.53 o                         
   1  -6   4        321.66        326.60         4.88 o                         
   2  -6   4        222.16        231.73         3.64 o                         
   3  -6   4         79.11         79.54         2.52 o                         
   4  -6   4        334.11        309.32         5.34 o                         
   5  -6   4          0.76         -0.47         0.71 o                         
   6  -6   4         54.74         50.38         2.91 o                         
   7  -6   4        137.16        134.78         5.80 o                         
   8  -6   4         78.28         98.26         7.66 o                         
   9  -6   4          8.73         10.23         3.93 o                         
  -9  -5   4          1.23         -2.87         3.47 o                         
  -8  -5   4         98.56         98.16         5.49 o                         
  -7  -5   4         77.00         80.94         7.42 o                         
  -6  -5   4        504.06        504.73        11.47 o                         
  -5  -5   4        134.11        128.13         4.99 o                         
  -4  -5   4        593.66        593.50         9.50 o                         
  -3  -5   4       1007.81        988.10        14.48 o                         
  -2  -5   4        309.26        267.20         5.36 o                         
  -1  -5   4       1032.58       1063.03        12.13 o                         
   0  -5   4        129.47        161.30         2.76 o                         
   1  -5   4          1.54          3.48         0.73 o                         
   2  -5   4         10.86         11.21         0.84 o                         
   3  -5   4        122.43        114.51         3.01 o                         
   4  -5   4         11.32          9.53         1.00 o                         
   5  -5   4        413.90        435.34         6.51 o                         
   6  -5   4        678.94        639.18         9.32 o                         
   7  -5   4          0.04         -1.14         1.14 o                         
   8  -5   4          0.02          0.66         2.01 o                         
   9  -5   4          7.03         -0.19         2.90 o                         
  -9  -4   4         10.47          7.69         3.36 o                         
  -8  -4   4         22.47         20.63         3.17 o                         
  -7  -4   4          1.33          0.47         1.97 o                         
  -6  -4   4          6.09          5.81         2.37 o                         
  -5  -4   4       1930.29       1976.51        24.64 o                         
  -4  -4   4        666.66        632.69        12.80 o                         
  -3  -4   4        190.09        212.30         5.04 o                         
  -2  -4   4        435.81        426.60         7.65 o                         
  -1  -4   4        757.48        698.13         8.35 o                         
   0  -4   4       2313.82       2234.46        20.36 o                         
   1  -4   4        744.06        711.64         7.55 o                         
   2  -4   4        374.04        372.55         4.68 o                         
   3  -4   4         59.20         63.86         1.55 o                         
   4  -4   4        255.59        249.20         4.09 o                         
   5  -4   4        218.96        222.94         4.30 o                         
   6  -4   4          0.66          0.43         2.32 o                         
   7  -4   4         95.24         98.80         5.03 o                         
   8  -4   4         41.33         51.78         4.78 o                         
   9  -4   4         26.96         31.36         4.13 o                         
  -9  -3   4         63.09         70.83         5.76 o                         
  -8  -3   4         68.54         70.98         5.75 o                         
  -7  -3   4        149.36        143.34         7.28 o                         
  -6  -3   4         12.41         14.70         3.58 o                         
  -5  -3   4        297.40        297.83         5.88 o                         
  -4  -3   4        499.01        443.07         7.66 o                         
  -3  -3   4       2517.40       2398.75        26.78 o                         
  -2  -3   4        179.72        147.37         3.63 o                         
  -1  -3   4         34.45         20.78         1.54 o                         
   0  -3   4          3.73          5.94         0.43 o                         
   1  -3   4        393.22        365.17         4.22 o                         
   2  -3   4          0.90          1.30         0.44 o                         
   3  -3   4         10.73          5.59         0.70 o                         
   4  -3   4        979.67        991.92        11.18 o                         
   5  -3   4        829.60        834.06        10.43 o                         
   6  -3   4         43.92         47.22         3.46 o                         
   7  -3   4        176.99        166.91         6.53 o                         
   8  -3   4         95.77         93.03         6.37 o                         
   9  -3   4         10.44         17.56         4.27 o                         
 -10  -2   4          0.03         -3.68         3.68 o                         
  -9  -2   4          6.47          4.48         3.35 o                         
  -8  -2   4         86.13         87.63         4.47 o                         
  -7  -2   4         89.66         86.53         4.23 o                         
  -6  -2   4        243.67        249.83         5.97 o                         
  -5  -2   4        339.85        333.34         6.98 o                         
  -4  -2   4        500.90        544.01         9.02 o                         
  -3  -2   4        309.15        280.62         4.28 o                         
  -2  -2   4          0.60          0.06         0.45 o                         
  -1  -2   4        792.95        755.96         7.77 o                         
   0  -2   4        637.14        581.17         6.22 o                         
   1  -2   4          6.86          8.06         0.62 o                         
   2  -2   4        320.68        346.01         3.76 o                         
   3  -2   4        625.65        703.38         8.37 o                         
   4  -2   4        579.78        548.89         6.21 o                         
   5  -2   4         68.12         65.55         2.56 o                         
   6  -2   4        744.25        760.52        11.44 o                         
   7  -2   4        129.91        145.95         6.07 o                         
   8  -2   4          0.98          0.57         2.34 o                         
   9  -2   4          8.85          4.67         3.08 o                         
 -10  -1   4         43.67         44.00         5.36 o                         
  -9  -1   4         70.09         65.62         4.96 o                         
  -8  -1   4          1.89          0.02         2.04 o                         
  -7  -1   4        174.56        198.74         6.60 o                         
  -6  -1   4        468.88        482.43         8.95 o                         
  -5  -1   4       1242.50       1193.17        15.64 o                         
  -4  -1   4        633.78        620.47         8.45 o                         
  -3  -1   4         23.77         36.77         1.58 o                         
  -2  -1   4        277.55        265.25         4.51 o                         
  -1  -1   4      17785.54      18987.65       591.44 o                         
   0  -1   4        464.45        474.79         5.31 o                         
   1  -1   4         42.43         52.08         1.24 o                         
   2  -1   4        150.18        135.20         2.51 o                         
   3  -1   4        784.40        714.41         8.16 o                         
   4  -1   4        871.94        875.61         9.56 o                         
   5  -1   4         20.05         21.30         1.99 o                         
   6  -1   4        179.49        181.94         4.67 o                         
   7  -1   4        150.72        152.67         5.43 o                         
   8  -1   4         71.77         66.12         4.59 o                         
   9  -1   4         64.61         70.04         6.37 o                         
 -10   0   4          3.63          2.11         2.87 o                         
  -9   0   4         19.83         22.95         3.11 o                         
  -8   0   4         41.75         43.49         3.50 o                         
  -7   0   4         21.38         20.00         2.38 o                         
  -6   0   4        183.77        187.29         5.37 o                         
  -5   0   4        128.56        119.49         3.70 o                         
  -4   0   4          0.10         -0.32         0.91 o                         
  -3   0   4        257.08        223.23         4.06 o                         
  -2   0   4        716.61        727.68         8.87 o                         
  -1   0   4      25816.59      26584.75       692.94 o                         
   0   0   4         51.59         72.84         1.53 o                         
   1   0   4        135.46        147.07         2.68 o                         
   2   0   4        623.91        681.16         8.74 o                         
   3   0   4        141.10        137.01         2.94 o                         
   4   0   4       1005.61       1030.70        13.20 o                         
   5   0   4        118.28        115.41         4.24 o                         
   6   0   4        328.35        341.53         7.88 o                         
   7   0   4          2.34         -0.07         2.14 o                         
   8   0   4         23.78         22.37         3.07 o                         
   9   0   4          4.47         -0.98         2.85 o                         
 -10   1   4         13.35          8.13         3.63 o                         
  -9   1   4          3.75          0.42         2.45 o                         
  -8   1   4        114.31        126.07         5.39 o                         
  -7   1   4         88.02         87.73         3.85 o                         
  -6   1   4        175.62        174.62         3.87 o                         
  -5   1   4        816.75        836.25        10.13 o                         
  -4   1   4         60.59         73.40         2.28 o                         
  -3   1   4        167.34        173.76         3.26 o                         
  -2   1   4         52.21         66.17         1.75 o                         
  -1   1   4       4928.65       4909.22        53.57 o                         
   0   1   4         74.31         83.59         1.91 o                         
   1   1   4        201.61        176.24         4.25 o                         
   2   1   4       3107.19       3203.73        31.17 o                         
   3   1   4        279.64        284.67         5.56 o                         
   4   1   4        137.01        142.97         4.68 o                         
   5   1   4        218.67        217.81         6.11 o                         
   6   1   4        154.07        165.90         5.79 o                         
   7   1   4         76.39         75.87         4.53 o                         
   8   1   4          5.04          1.81         2.90 o                         
   9   1   4          1.57          0.72         3.29 o                         
 -10   2   4         10.91         10.81         3.29 o                         
  -9   2   4        142.27        160.97         7.20 o                         
  -8   2   4        255.35        272.12         6.84 o                         
  -7   2   4         10.98         13.30         2.40 o                         
  -6   2   4         24.17         21.87         1.93 o                         
  -5   2   4         44.04         59.28         2.83 o                         
  -4   2   4        224.46        224.09         4.34 o                         
  -3   2   4         83.64         71.21         2.04 o                         
  -2   2   4        991.47        929.43        10.82 o                         
  -1   2   4        528.28        490.79         6.51 o                         
   0   2   4        512.90        493.88         6.35 o                         
   1   2   4        459.21        475.54         6.50 o                         
   2   2   4          0.74          4.11         0.83 o                         
   3   2   4        152.39        152.72         4.13 o                         
   4   2   4        163.66        162.32         5.27 o                         
   5   2   4         10.31          9.45         1.86 o                         
   6   2   4          6.83         15.04         4.83 o                         
   7   2   4          1.15          1.70         2.27 o                         
   8   2   4         43.74         50.70         4.88 o                         
 -10   3   4          1.77         -2.95         3.19 o                         
  -9   3   4          0.02          3.17         2.50 o                         
  -8   3   4         22.18         17.24         2.39 o                         
  -7   3   4        172.38        182.43         5.78 o                         
  -6   3   4         86.08         91.06         3.29 o                         
  -5   3   4        131.89        136.94         3.18 o                         
  -4   3   4        384.13        383.25         5.96 o                         
  -3   3   4         12.30         14.82         1.37 o                         
  -2   3   4         28.16         32.54         1.69 o                         
  -1   3   4        231.21        188.43         3.50 o                         
   0   3   4       3626.97       3507.17        36.03 o                         
   1   3   4       1216.95       1142.55        13.07 o                         
   2   3   4          3.68         12.23         1.53 o                         
   3   3   4         24.87         31.76         2.47 o                         
   4   3   4         87.46         89.77         4.65 o                         
   5   3   4        157.57        159.26         8.27 o                         
   6   3   4        183.06        196.48         7.33 o                         
   7   3   4         50.77         51.50         4.41 o                         
   8   3   4         40.10         45.15         4.80 o                         
 -10   4   4         25.51         25.31         4.18 o                         
  -9   4   4         59.28         61.48         5.02 o                         
  -8   4   4         52.20         47.37         3.47 o                         
  -7   4   4          0.90         -0.10         1.30 o                         
  -6   4   4         28.40         34.53         2.49 o                         
  -5   4   4         82.96         85.55         3.03 o                         
  -4   4   4        380.21        372.36         6.42 o                         
  -3   4   4         67.17         63.42         2.70 o                         
  -2   4   4       1909.33       1936.85        24.26 o                         
  -1   4   4         73.55         66.47         3.27 o                         
   0   4   4         14.52          9.31         1.57 o                         
   1   4   4       1641.50       1616.67        21.68 o                         
   2   4   4        957.83        917.55        14.02 o                         
   3   4   4       1292.00       1298.56        17.64 o                         
   4   4   4          0.20         -0.11         1.43 o                         
   5   4   4         22.98         22.71         7.00 o                         
   6   4   4         40.18         45.45         9.76 o                         
   7   4   4          3.69          1.02         2.79 o                         
   8   4   4          9.31          0.20         3.87 o                         
 -10   5   4          2.69         -1.50         3.25 o                         
  -9   5   4         44.25         48.89         4.58 o                         
  -8   5   4        153.88        151.41         7.65 o                         
  -7   5   4         54.85         51.15         3.65 o                         
  -6   5   4         48.80         44.31         4.18 o                         
  -5   5   4         16.04         14.97         1.91 o                         
  -4   5   4         92.51         98.21         3.81 o                         
  -3   5   4        331.36        321.21         5.71 o                         
  -2   5   4        247.83        217.75         5.11 o                         
  -1   5   4       1919.59       1937.37        24.40 o                         
   0   5   4        678.69        653.53        11.06 o                         
   1   5   4          0.87          1.68         1.11 o                         
   2   5   4         89.39         92.87         4.25 o                         
   3   5   4        169.64        177.70         5.38 o                         
   4   5   4        553.95        520.84        11.87 o                         
   5   5   4         92.93        103.37        13.11 o                         
   6   5   4         99.72        103.83        11.13 o                         
   7   5   4          0.85          0.13         3.29 o                         
  -9   6   4          9.73          5.77         3.41 o                         
  -8   6   4          2.70          2.52         2.25 o                         
  -7   6   4         32.81         36.05         3.93 o                         
  -6   6   4         84.90         84.26         4.31 o                         
  -5   6   4        422.13        432.74         9.72 o                         
  -4   6   4        315.98        323.08         7.07 o                         
  -3   6   4          1.16          1.69         1.89 o                         
  -2   6   4         16.59         16.99         1.89 o                         
  -1   6   4          8.89          8.81         2.51 o                         
   0   6   4        941.21        961.41        14.49 o                         
   1   6   4        199.02        202.18         5.78 o                         
   2   6   4         79.37         72.30         4.13 o                         
   3   6   4         34.04         33.87         5.44 o                         
   4   6   4          0.03          1.68         3.65 o                         
   5   6   4          8.30         -0.22         8.56 o                         
   6   6   4          2.62          2.06        13.52 o                         
  -9   7   4          4.24          1.88         3.60 o                         
  -8   7   4         13.54         10.80         3.89 o                         
  -7   7   4          1.48         -2.01         2.93 o                         
  -6   7   4          6.61          3.73         2.06 o                         
  -5   7   4        104.71        118.09         4.63 o                         
  -4   7   4         30.89         32.27         2.68 o                         
  -3   7   4        347.35        361.16         8.62 o                         
  -2   7   4        203.77        228.98         7.11 o                         
  -1   7   4         90.61         91.81         4.34 o                         
   0   7   4          0.98          0.63         1.44 o                         
   1   7   4        629.84        657.73        11.69 o                         
   2   7   4         11.02         11.71         1.92 o                         
   3   7   4        110.39        100.34         5.27 o                         
   4   7   4        103.20        109.98        10.01 o                         
   5   7   4          6.66          5.87         3.49 o                         
   6   7   4         32.73         37.88         5.43 o                         
  -8   8   4          5.81          1.80         3.08 o                         
  -7   8   4         80.16         75.99         4.85 o                         
  -6   8   4         15.39         17.02         4.16 o                         
  -5   8   4          2.80          2.74         3.58 o                         
  -4   8   4         53.97         49.44         3.64 o                         
  -3   8   4          7.63         11.48         2.04 o                         
  -2   8   4         13.05         12.19         2.20 o                         
  -1   8   4         15.20         22.96         3.23 o                         
   0   8   4        134.81        142.49         6.10 o                         
   1   8   4         98.07         94.32         5.83 o                         
   2   8   4          9.34          7.98         3.24 o                         
   3   8   4          3.67          5.99         6.36 o                         
   4   8   4          4.85         -0.30         2.73 o                         
   5   8   4         81.77         74.80         6.51 o                         
  -7   9   4         38.77         30.57         4.55 o                         
  -6   9   4          5.99          4.13         2.39 o                         
  -5   9   4         56.75         50.98         4.29 o                         
  -4   9   4        206.71        218.29         9.70 o                         
  -3   9   4        123.75        137.74         6.18 o                         
  -2   9   4          7.12          8.30         2.36 o                         
  -1   9   4         22.34         15.56         3.58 o                         
   0   9   4         18.76         21.74         2.95 o                         
   1   9   4         31.60         28.09         3.26 o                         
   2   9   4          1.10         -0.05         2.62 o                         
   3   9   4         16.10         13.58         3.24 o                         
   4   9   4         25.71         25.01         4.64 o                         
  -6  10   4         28.93         22.68         3.88 o                         
  -5  10   4         13.40         17.21         3.41 o                         
  -4  10   4          6.39          7.00         3.48 o                         
  -3  10   4          1.65         -0.38         2.25 o                         
  -2  10   4         78.97         79.73         6.50 o                         
  -1  10   4         83.19         80.66         6.65 o                         
   0  10   4         95.63         98.28         6.56 o                         
   1  10   4         17.03         18.36         3.46 o                         
   2  10   4          3.94          1.40         3.06 o                         
  -4  11   4         25.28         26.84         4.35 o                         
  -3  11   4         23.80         13.45         5.92 o                         
  -2  11   4          9.64          8.20         4.38 o                         
  -1  11   4          0.74         -3.22         3.24 o                         
   0  11   4          9.17          1.98         4.51 o                         
  -2 -12   5          3.85         -0.63         2.96 o                         
  -1 -12   5          1.92         -2.57         2.57 o                         
   0 -12   5         13.02         13.22         3.26 o                         
   1 -12   5         64.60         68.50         5.50 o                         
   2 -12   5         59.51         47.75         4.02 o                         
   3 -12   5         23.20         20.96         3.00 o                         
   4 -12   5         28.42         20.14         2.68 o                         
  -4 -11   5         22.34         25.27         4.11 o                         
  -3 -11   5         20.41         18.96         3.30 o                         
  -2 -11   5         43.30         40.73         3.69 o                         
  -1 -11   5         23.74         21.11         2.87 o                         
   0 -11   5         22.78         28.81         3.24 o                         
   1 -11   5         10.42          7.48         2.36 o                         
   2 -11   5          2.50          2.56         1.93 o                         
   3 -11   5        105.57        103.94         4.99 o                         
   4 -11   5         64.74         68.53         4.20 o                         
   5 -11   5        105.86         98.70         6.06 o                         
   6 -11   5         12.94         15.37         3.08 o                         
  -5 -10   5         49.22         46.03         4.78 o                         
  -4 -10   5          2.35         -1.14         2.84 o                         
  -3 -10   5          1.71          0.34         2.39 o                         
  -2 -10   5         96.73         94.80         4.77 o                         
  -1 -10   5        156.59        161.96         5.70 o                         
   0 -10   5        183.03        185.79         6.44 o                         
   1 -10   5         11.40         13.05         2.29 o                         
   2 -10   5        110.52        106.04         3.92 o                         
   3 -10   5          4.59          4.43         1.40 o                         
   4 -10   5         11.47         11.38         2.61 o                         
   5 -10   5         72.37         67.01         4.34 o                         
   6 -10   5         49.14         56.83         5.73 o                         
   7 -10   5          3.88          5.03         3.11 o                         
  -6  -9   5          6.82          1.38         3.05 o                         
  -5  -9   5          1.85         -1.27         2.39 o                         
  -4  -9   5         36.80         35.40         5.83 o                         
  -3  -9   5        157.40        167.79         8.61 o                         
  -2  -9   5        342.82        347.69         7.95 o                         
  -1  -9   5         99.04         87.13         5.90 o                         
   0  -9   5         28.29         25.05         2.20 o                         
   1  -9   5        708.56        691.34        10.80 o                         
   2  -9   5        109.44        124.98         3.70 o                         
   3  -9   5        143.03        163.93         4.80 o                         
   4  -9   5         96.92        112.29         5.18 o                         
   5  -9   5          0.15         -2.02         2.02 o                         
   6  -9   5         22.91         12.22         2.61 o                         
   7  -9   5          0.98         -2.42         2.42 o                         
  -7  -8   5        137.40        128.64         7.65 o                         
  -6  -8   5         62.22         63.53         4.89 o                         
  -5  -8   5          3.51          2.53         2.93 o                         
  -4  -8   5         17.43         15.24         2.79 o                         
  -3  -8   5        212.91        225.68         9.72 o                         
  -2  -8   5          0.85          0.00         2.75 o                         
  -1  -8   5         28.17         32.32         1.93 o                         
   0  -8   5          6.67          6.70         1.80 o                         
   1  -8   5        539.96        545.22         8.98 o                         
   2  -8   5         83.71         82.67         2.66 o                         
   3  -8   5         15.87         11.72         1.31 o                         
   4  -8   5        188.25        193.26         5.88 o                         
   5  -8   5         68.14         76.75         4.36 o                         
   6  -8   5         65.03         72.45         4.49 o                         
   7  -8   5          2.48         -2.50         2.50 o                         
   8  -8   5          1.07         -3.35         3.35 o                         
  -8  -7   5         20.80         11.90         3.81 o                         
  -7  -7   5          8.33         -2.85         4.65 o                         
  -6  -7   5          7.26          4.74         8.26 o                         
  -5  -7   5         94.32        109.79         6.34 o                         
  -4  -7   5         12.48         14.50         5.76 o                         
  -3  -7   5       1245.81       1216.74        18.80 o                         
  -2  -7   5         37.03         42.86         2.86 o                         
  -1  -7   5         87.46         80.47         3.13 o                         
   0  -7   5        564.93        580.69         8.28 o                         
   1  -7   5          1.20          1.39         0.60 o                         
   2  -7   5        348.74        341.99         5.64 o                         
   3  -7   5        177.02        170.01         3.98 o                         
   4  -7   5         95.07         94.74         3.83 o                         
   5  -7   5         30.89         27.01         2.41 o                         
   6  -7   5          0.07         -0.90         1.09 o                         
   7  -7   5          3.42          1.72         2.05 o                         
   8  -7   5         19.92         18.63         3.50 o                         
  -8  -6   5         32.17         32.18         3.64 o                         
  -7  -6   5        159.13        160.14         6.74 o                         
  -6  -6   5         67.40         62.05         4.13 o                         
  -5  -6   5        120.14        122.22         6.17 o                         
  -4  -6   5          3.54          4.78         2.68 o                         
  -3  -6   5          6.08          9.37         1.51 o                         
  -2  -6   5        390.37        390.40         6.16 o                         
  -1  -6   5         73.02         62.95         2.51 o                         
   0  -6   5        485.25        459.37         6.70 o                         
   1  -6   5         46.84         48.59         1.68 o                         
   2  -6   5          6.03          5.85         0.83 o                         
   3  -6   5        701.73        704.35         9.79 o                         
   4  -6   5        270.52        293.46         5.32 o                         
   5  -6   5        178.54        183.09         4.21 o                         
   6  -6   5         26.69         25.59         1.97 o                         
   7  -6   5         12.36         13.08         2.20 o                         
   8  -6   5          9.82          9.59         2.31 o                         
   9  -6   5          2.78          3.79         4.30 o                         
  -9  -5   5          4.69          1.55         3.31 o                         
  -8  -5   5          0.40         -2.11         2.11 o                         
  -7  -5   5          2.93         -0.53         7.36 o                         
  -6  -5   5        125.62        129.71         5.43 o                         
  -5  -5   5        311.59        327.99         7.48 o                         
  -4  -5   5        179.66        184.75         5.87 o                         
  -3  -5   5        128.89        136.95         4.14 o                         
  -2  -5   5         36.43         33.47         1.76 o                         
  -1  -5   5       1405.48       1502.79        18.74 o                         
   0  -5   5        534.24        480.34         5.73 o                         
   1  -5   5        543.13        508.47         7.19 o                         
   2  -5   5       1722.84       1738.51        17.33 o                         
   3  -5   5         80.29         79.13         2.10 o                         
   4  -5   5          9.50          8.29         0.92 o                         
   5  -5   5         19.87         21.57         1.50 o                         
   6  -5   5         33.69         31.77         2.00 o                         
   7  -5   5         36.24         34.53         2.38 o                         
   8  -5   5         55.01         56.09         4.02 o                         
   9  -5   5         56.36         46.05         5.09 o                         
  -9  -4   5         62.83         54.78         4.92 o                         
  -8  -4   5        118.76        118.50         6.24 o                         
  -7  -4   5         14.92         12.95         3.20 o                         
  -6  -4   5         89.47         79.46         5.11 o                         
  -5  -4   5        305.25        298.11         6.32 o                         
  -4  -4   5        394.17        389.95         7.95 o                         
  -3  -4   5        663.29        661.45         9.90 o                         
  -2  -4   5        708.37        654.60         9.02 o                         
  -1  -4   5        156.73        149.83         2.79 o                         
   0  -4   5        133.38        124.68         2.06 o                         
   1  -4   5        161.29        180.86         2.90 o                         
   2  -4   5         90.85         64.88         1.78 o                         
   3  -4   5        930.80        852.16        10.35 o                         
   4  -4   5        627.94        643.60         8.67 o                         
   5  -4   5        657.66        697.54         9.27 o                         
   6  -4   5          0.31          0.15         1.70 o                         
   7  -4   5         66.38         62.14         3.96 o                         
   8  -4   5         40.95         58.26         5.70 o                         
   9  -4   5          6.65          0.44         3.46 o                         
  -9  -3   5          1.00          0.07         2.99 o                         
  -8  -3   5         62.07         64.23         4.27 o                         
  -7  -3   5        193.71        203.86        15.13 o                         
  -6  -3   5        724.98        732.07        12.24 o                         
  -5  -3   5         28.14         30.04         3.67 o                         
  -4  -3   5        357.84        365.73         6.46 o                         
  -3  -3   5        158.87        147.80         3.71 o                         
  -2  -3   5       1496.40       1488.46        16.11 o                         
  -1  -3   5       1131.50       1061.15        11.18 o                         
   0  -3   5         43.45         35.38         1.11 o                         
   1  -3   5       1590.92       1553.27        14.66 o                         
   2  -3   5        211.01        265.98         3.86 o                         
   3  -3   5         87.79         87.02         2.10 o                         
   4  -3   5        457.70        482.74         6.28 o                         
   5  -3   5        111.60        108.58         2.95 o                         
   6  -3   5        207.09        220.16         5.01 o                         
   7  -3   5        106.05        122.12         5.72 o                         
   8  -3   5         66.56         74.18         5.56 o                         
   9  -3   5          3.46         -3.75         3.75 o                         
 -10  -2   5         38.56         41.94         4.45 o                         
  -9  -2   5         11.88         15.11         3.96 o                         
  -8  -2   5         76.23         64.34         4.50 o                         
  -7  -2   5          0.13         -1.79         3.21 o                         
  -6  -2   5         77.03         87.54         4.00 o                         
  -5  -2   5         91.90         89.83         3.54 o                         
  -4  -2   5        173.27        149.73         3.44 o                         
  -3  -2   5        359.03        342.38         5.79 o                         
  -2  -2   5         52.73         40.49         1.58 o                         
  -1  -2   5        452.59        465.88         6.14 o                         
   0  -2   5        225.08        191.43         2.96 o                         
   1  -2   5         94.44        114.57         2.00 o                         
   2  -2   5       3990.50       4068.05        35.44 o                         
   3  -2   5        711.49        685.35         9.60 o                         
   4  -2   5        227.39        227.07         4.04 o                         
   5  -2   5        497.52        488.50         7.42 o                         
   6  -2   5        204.81        204.30         4.77 o                         
   7  -2   5        193.02        214.84         6.95 o                         
   8  -2   5          0.20         -2.20         2.20 o                         
   9  -2   5         71.23         80.89         7.67 o                         
 -10  -1   5          1.92          6.07         3.79 o                         
  -9  -1   5         76.69         73.26         5.15 o                         
  -8  -1   5         20.37         16.97         2.14 o                         
  -7  -1   5        125.85        138.63         5.52 o                         
  -6  -1   5         34.85         37.15         2.54 o                         
  -5  -1   5        506.92        556.62         8.67 o                         
  -4  -1   5        130.42        131.49         3.13 o                         
  -3  -1   5         73.50         69.25         2.53 o                         
  -2  -1   5        453.08        417.09         5.76 o                         
  -1  -1   5        631.61        536.55         7.32 o                         
   0  -1   5        136.11        163.05         2.95 o                         
   1  -1   5        176.76        144.42         2.61 o                         
   2  -1   5         27.16         23.17         1.29 o                         
   3  -1   5        297.19        320.83         5.19 o                         
   4  -1   5        232.18        228.14         4.36 o                         
   5  -1   5        622.78        629.94         9.91 o                         
   6  -1   5        255.27        283.32         6.16 o                         
   7  -1   5         25.48         28.86         3.40 o                         
   8  -1   5         24.17         22.41         3.24 o                         
   9  -1   5         20.73         21.58         4.60 o                         
 -10   0   5          8.57          6.05         2.80 o                         
  -9   0   5         56.14         52.01         4.42 o                         
  -8   0   5         95.95         95.86         4.56 o                         
  -7   0   5         10.60          9.52         2.01 o                         
  -6   0   5        241.20        252.11         6.69 o                         
  -5   0   5       1084.64       1158.45        14.57 o                         
  -4   0   5        277.93        261.67         4.98 o                         
  -3   0   5         61.72         68.13         2.50 o                         
  -2   0   5         42.20         49.38         1.90 o                         
  -1   0   5       1359.22       1385.36        15.27 o                         
   0   0   5        265.33        236.41         4.57 o                         
   1   0   5        106.46         74.79         2.15 o                         
   2   0   5        487.13        449.89         6.25 o                         
   3   0   5        406.30        404.29         5.73 o                         
   4   0   5         32.24         32.68         1.97 o                         
   5   0   5         50.02         51.40         3.85 o                         
   6   0   5         19.30         28.51         4.55 o                         
   7   0   5         39.67         38.79         3.74 o                         
   8   0   5         27.44         22.91         3.66 o                         
   9   0   5         37.33         38.38         4.54 o                         
 -10   1   5         42.76         45.15         4.19 o                         
  -9   1   5         89.15        100.43         5.42 o                         
  -8   1   5        169.21        200.54         5.85 o                         
  -7   1   5          0.65         -0.38         1.21 o                         
  -6   1   5         36.52         36.37         2.35 o                         
  -5   1   5         56.46         58.71         2.83 o                         
  -4   1   5        211.72        198.11         4.64 o                         
  -3   1   5        214.57        193.80         3.78 o                         
  -2   1   5       1347.29       1341.12        15.31 o                         
  -1   1   5       1295.25       1239.03        15.31 o                         
   0   1   5         55.09         55.48         1.95 o                         
   1   1   5        168.14        167.66         4.53 o                         
   2   1   5          5.32          5.07         0.86 o                         
   3   1   5        607.16        592.75         8.41 o                         
   4   1   5        246.12        229.59         5.04 o                         
   5   1   5          1.01          0.26         1.61 o                         
   6   1   5          0.03          6.25         2.16 o                         
   7   1   5          3.49          6.32         2.27 o                         
   8   1   5         15.87         14.20         3.56 o                         
 -10   2   5         16.91         13.59         3.90 o                         
  -9   2   5          7.38          3.75         2.53 o                         
  -8   2   5         53.48         49.40         3.43 o                         
  -7   2   5         78.44         73.86         2.75 o                         
  -6   2   5        330.21        338.28         5.83 o                         
  -5   2   5        661.79        654.57         8.78 o                         
  -4   2   5         70.99         69.06         2.65 o                         
  -3   2   5         21.88         22.79         1.57 o                         
  -2   2   5         18.35         10.47         1.23 o                         
  -1   2   5        916.34        886.89        11.63 o                         
   0   2   5         21.12         16.40         1.21 o                         
   1   2   5         13.08          6.32         1.05 o                         
   2   2   5        725.68        712.31         9.79 o                         
   3   2   5         63.58         66.47         2.54 o                         
   4   2   5        129.08        123.13         4.78 o                         
   5   2   5         23.53         19.08         3.01 o                         
   6   2   5        244.70        245.20         8.29 o                         
   7   2   5        133.47        148.72         7.47 o                         
   8   2   5          7.34         11.33         3.42 o                         
 -10   3   5         68.04         68.20         6.93 o                         
  -9   3   5         18.01         14.34         4.67 o                         
  -8   3   5         11.53         10.71         2.15 o                         
  -7   3   5          0.09         -1.07         1.28 o                         
  -6   3   5        101.37        111.67         5.06 o                         
  -5   3   5          1.22          1.50         0.90 o                         
  -4   3   5         69.16         66.04         2.28 o                         
  -3   3   5        538.25        547.61         9.12 o                         
  -2   3   5        477.37        486.53         6.74 o                         
  -1   3   5         44.18         49.74         1.83 o                         
   0   3   5         14.68         20.98         1.65 o                         
   1   3   5        555.08        554.88         8.09 o                         
   2   3   5        245.79        223.77         5.65 o                         
   3   3   5       1299.10       1275.21        17.10 o                         
   4   3   5         92.53         88.13         4.58 o                         
   5   3   5          0.04         -0.78         3.33 o                         
   6   3   5          0.34         -2.92         5.01 o                         
   7   3   5          1.46          0.78         2.84 o                         
   8   3   5         75.35         71.33         7.24 o                         
 -10   4   5          0.04         -2.98         2.98 o                         
  -9   4   5         30.83         24.11         3.66 o                         
  -8   4   5         13.60         11.71         2.25 o                         
  -7   4   5        124.11        127.93         4.00 o                         
  -6   4   5         48.78         44.89         2.37 o                         
  -5   4   5        114.76        114.57         4.19 o                         
  -4   4   5        247.56        237.72         4.94 o                         
  -3   4   5        395.84        357.43         6.39 o                         
  -2   4   5       1343.75       1338.02        15.96 o                         
  -1   4   5       1399.14       1416.60        17.88 o                         
   0   4   5          2.20          2.07         1.73 o                         
   1   4   5         38.39         34.27         2.77 o                         
   2   4   5          0.06          0.81         1.59 o                         
   3   4   5         14.18         10.09         2.21 o                         
   4   4   5        217.67        242.71         6.90 o                         
   5   4   5         94.18        117.83         7.38 o                         
   6   4   5        168.25        183.43         7.85 o                         
   7   4   5         38.99         29.57         4.18 o                         
  -9   5   5          3.81          3.65         2.87 o                         
  -8   5   5         79.77         67.66         4.29 o                         
  -7   5   5         28.27         28.83         2.80 o                         
  -6   5   5         46.59         48.52         3.53 o                         
  -5   5   5         80.91         85.18         3.84 o                         
  -4   5   5        271.80        287.50         5.59 o                         
  -3   5   5        159.06        154.01         5.47 o                         
  -2   5   5         87.29         96.48         3.94 o                         
  -1   5   5          8.18          7.73         1.62 o                         
   0   5   5        413.94        417.01         8.37 o                         
   1   5   5        731.02        698.44        11.85 o                         
   2   5   5        970.04        985.89        15.54 o                         
   3   5   5         24.02         25.67         4.44 o                         
   4   5   5         23.36         15.19         5.64 o                         
   5   5   5         23.25         24.79         9.50 o                         
   6   5   5         23.37         17.81         3.62 o                         
   7   5   5         17.78         19.50         5.28 o                         
  -9   6   5         15.53          6.82         3.97 o                         
  -8   6   5         75.67         74.76         5.22 o                         
  -7   6   5         12.67         14.88         2.74 o                         
  -6   6   5          4.90          2.83         1.54 o                         
  -5   6   5          0.65         -0.84         3.45 o                         
  -4   6   5         73.86         72.48         4.86 o                         
  -3   6   5        384.69        398.34         7.72 o                         
  -2   6   5        173.01        173.99         7.91 o                         
  -1   6   5          6.35          9.63         2.73 o                         
   0   6   5         11.77         10.10         1.82 o                         
   1   6   5         10.87          6.49         1.99 o                         
   2   6   5         23.30         22.96         2.69 o                         
   3   6   5        130.27        139.53         5.48 o                         
   4   6   5         65.74         67.62         6.54 o                         
   5   6   5         62.60         64.15         6.05 o                         
   6   6   5          6.82         -4.21         4.21 o                         
  -9   7   5         12.40         12.66         3.44 o                         
  -8   7   5          0.08         -1.43         2.26 o                         
  -7   7   5         85.85         86.83         5.22 o                         
  -6   7   5         13.08          9.89         4.38 o                         
  -5   7   5        135.14        141.77         5.76 o                         
  -4   7   5         54.41         54.75         3.70 o                         
  -3   7   5          0.64         -0.95         1.91 o                         
  -2   7   5          8.36         13.15         4.36 o                         
  -1   7   5         57.58         55.98         3.19 o                         
   0   7   5        325.33        319.36         9.61 o                         
   1   7   5         25.44         28.67         4.02 o                         
   2   7   5          1.66         -2.25         2.44 o                         
   3   7   5         23.90         21.97         2.78 o                         
   4   7   5         50.10         51.45         5.60 o                         
   5   7   5         19.96         20.13         3.59 o                         
  -8   8   5          7.17         10.71         3.97 o                         
  -7   8   5         11.03          9.94         2.61 o                         
  -6   8   5          2.05         -0.96         3.46 o                         
  -5   8   5          0.40         -1.39         3.57 o                         
  -4   8   5         51.95         62.21         5.10 o                         
  -3   8   5        153.79        161.86         7.05 o                         
  -2   8   5          5.78          4.44         1.85 o                         
  -1   8   5          4.28          1.72         3.27 o                         
   0   8   5          2.75          3.50         4.71 o                         
   1   8   5         93.17         85.25         4.78 o                         
   2   8   5         77.09         84.12         6.08 o                         
   3   8   5         59.65         57.38         4.32 o                         
   4   8   5         29.08         27.37         4.05 o                         
  -7   9   5         45.56         35.83         7.23 o                         
  -6   9   5         10.87          7.69         2.79 o                         
  -5   9   5         15.20         16.55         4.68 o                         
  -4   9   5          3.40          6.25         2.47 o                         
  -3   9   5         38.17         34.02         6.13 o                         
  -2   9   5         56.19         61.41         4.34 o                         
  -1   9   5         38.95         41.85         4.04 o                         
   0   9   5        191.81        200.58         8.41 o                         
   1   9   5         16.32         17.75         3.13 o                         
   2   9   5          2.02         -1.38         2.46 o                         
   3   9   5          3.30          2.64         3.15 o                         
  -6  10   5          5.14          5.95         4.31 o                         
  -5  10   5         78.51         78.53         6.16 o                         
  -4  10   5         81.44         87.95         5.93 o                         
  -3  10   5         71.56         64.62         5.81 o                         
  -2  10   5          3.36         -0.64         2.70 o                         
  -1  10   5          2.11         -1.57         2.54 o                         
   0  10   5          5.22          7.71         3.23 o                         
   1  10   5         17.04         21.11         4.16 o                         
  -3  11   5         47.79         46.67         5.11 o                         
  -2  11   5         34.18         43.75         5.42 o                         
  -2 -12   6         26.12         29.53         4.06 o                         
  -1 -12   6          3.02          2.13         3.47 o                         
   0 -12   6         11.62         13.82         4.19 o                         
   1 -12   6          1.80          4.01         3.76 o                         
   2 -12   6          2.77          4.75         3.38 o                         
   3 -12   6         16.79         11.63         3.61 o                         
   4 -12   6         15.55         12.73         3.78 o                         
  -4 -11   6         11.87          8.94         3.38 o                         
  -3 -11   6          3.46          2.62         2.66 o                         
  -2 -11   6         17.13         14.14         2.44 o                         
  -1 -11   6          1.38          3.07         2.43 o                         
   0 -11   6         94.88         92.44         5.50 o                         
   1 -11   6        105.24        123.13        10.17 o                         
   2 -11   6         69.02         61.80         3.44 o                         
   3 -11   6          8.05          2.91         1.89 o                         
   4 -11   6         28.86         33.81         4.04 o                         
   5 -11   6         96.45        101.98         6.80 o                         
  -5 -10   6         19.02         10.87         3.70 o                         
  -4 -10   6         41.56         35.35         3.89 o                         
  -3 -10   6         24.78         27.03         4.55 o                         
  -2 -10   6         56.33         49.88         5.02 o                         
  -1 -10   6         34.63         30.21         3.04 o                         
   0 -10   6          0.89          0.77         4.22 o                         
   1 -10   6         81.54         95.67         4.45 o                         
   2 -10   6        209.33        246.95         6.90 o                         
   3 -10   6         63.77         68.17         3.43 o                         
   4 -10   6         32.81         26.67         3.22 o                         
   5 -10   6         44.28         48.58         4.08 o                         
   6 -10   6         17.12         20.86         3.17 o                         
  -6  -9   6          2.21         -2.44         2.44 o                         
  -5  -9   6          2.80         -1.57         2.24 o                         
  -4  -9   6          5.68          0.62         5.35 o                         
  -3  -9   6         48.65         41.16         3.37 o                         
  -2  -9   6          2.55          4.61         3.47 o                         
  -1  -9   6          7.33         15.62         3.42 o                         
   0  -9   6        462.96        491.95         9.17 o                         
   1  -9   6        515.36        556.47        10.05 o                         
   2  -9   6         20.82         20.63         2.08 o                         
   3  -9   6         18.53         19.23         2.08 o                         
   4  -9   6        110.65        107.51         5.39 o                         
   5  -9   6        123.60        122.65         5.46 o                         
   6  -9   6          0.18         -2.20         2.20 o                         
   7  -9   6         10.06          2.69         3.09 o                         
  -7  -8   6          0.16         -2.62         3.13 o                         
  -6  -8   6         60.65         59.18         4.40 o                         
  -5  -8   6         41.80         39.64         7.18 o                         
  -4  -8   6        125.02        123.43         7.22 o                         
  -3  -8   6        389.29        386.27         9.31 o                         
  -2  -8   6          7.01          4.94         1.55 o                         
  -1  -8   6         52.86         49.83         2.91 o                         
   0  -8   6         53.89         57.21         2.88 o                         
   1  -8   6        118.03        122.54         3.76 o                         
   2  -8   6        100.86        116.92         3.34 o                         
   3  -8   6          0.33          0.47         1.17 o                         
   4  -8   6         44.77         47.97         1.67 o                         
   5  -8   6         15.52         14.14         2.29 o                         
   6  -8   6          3.77          3.46         2.17 o                         
   7  -8   6         18.18         16.21         4.02 o                         
   8  -8   6         12.53          7.81         1.91 o                         
  -8  -7   6         42.32         39.12         5.00 o                         
  -7  -7   6         16.90         10.78         3.29 o                         
  -6  -7   6         43.57         44.13         4.48 o                         
  -5  -7   6        145.91        135.11         8.88 o                         
  -4  -7   6         57.87         61.35         3.73 o                         
  -3  -7   6        126.29        144.88         5.39 o                         
  -2  -7   6        151.45        163.68         4.25 o                         
  -1  -7   6        497.22        519.99         8.06 o                         
   0  -7   6        731.18        749.03        10.60 o                         
   1  -7   6          0.31          0.54         1.03 o                         
   2  -7   6        534.24        555.00         7.81 o                         
   3  -7   6         90.74         98.00         3.51 o                         
   4  -7   6        115.01        124.02         3.67 o                         
   5  -7   6         28.03         38.27         2.09 o                         
   6  -7   6          2.69          0.17         1.30 o                         
   7  -7   6         11.66          6.33         3.53 o                         
   8  -7   6          0.47          2.15         2.44 o                         
  -8  -6   6         36.32         31.60         3.81 o                         
  -7  -6   6          0.54         -1.11         2.39 o                         
  -6  -6   6         45.80         49.87         5.79 o                         
  -5  -6   6          0.98          1.84         2.50 o                         
  -4  -6   6         37.34         36.11         2.95 o                         
  -3  -6   6        412.36        435.26         8.59 o                         
  -2  -6   6         14.59         16.35         1.49 o                         
  -1  -6   6        149.40        158.50         3.81 o                         
   0  -6   6        366.72        359.65         6.67 o                         
   1  -6   6       1629.03       1645.97        16.71 o                         
   2  -6   6        410.51        422.94         6.80 o                         
   3  -6   6         70.76         67.99         2.02 o                         
   4  -6   6         75.68         73.26         2.76 o                         
   5  -6   6         63.26         68.58         2.87 o                         
   6  -6   6        143.08        145.57         4.54 o                         
   7  -6   6         16.51         12.62         2.37 o                         
   8  -6   6         65.43         55.42         5.12 o                         
  -9  -5   6         23.11         22.14         4.04 o                         
  -8  -5   6         50.02         43.67         3.88 o                         
  -7  -5   6         30.62         34.41         4.65 o                         
  -6  -5   6          7.97          0.45         3.50 o                         
  -5  -5   6        120.40        106.17         4.19 o                         
  -4  -5   6        715.94        736.97        10.66 o                         
  -3  -5   6       1306.64       1334.83        17.39 o                         
  -2  -5   6         98.77         79.38         2.49 o                         
  -1  -5   6        354.96        328.98         5.95 o                         
   0  -5   6          8.64         11.14         0.91 o                         
   1  -5   6        787.06        791.31         9.07 o                         
   2  -5   6        185.68        171.75         3.07 o                         
   3  -5   6        202.70        206.43         3.71 o                         
   4  -5   6        102.80        102.06         2.87 o                         
   5  -5   6        333.74        343.08         5.83 o                         
   6  -5   6         91.08         79.91         3.86 o                         
   7  -5   6          0.43         -1.70         1.70 o                         
   8  -5   6          3.20         -2.43         2.43 o                         
   9  -5   6          7.64          5.77         3.47 o                         
  -9  -4   6         10.24          6.58         2.88 o                         
  -8  -4   6         60.82         50.72         3.80 o                         
  -7  -4   6          4.88          5.32         1.86 o                         
  -6  -4   6        106.30        105.35         5.84 o                         
  -5  -4   6        396.14        399.78         7.48 o                         
  -4  -4   6        220.85        211.72         4.77 o                         
  -3  -4   6         53.63         49.32         3.51 o                         
  -2  -4   6        812.24        793.90        11.56 o                         
  -1  -4   6       3812.31       3828.39        36.97 o                         
   0  -4   6       1087.19       1029.91        10.19 o                         
   1  -4   6       1679.95       1666.60        16.98 o                         
   2  -4   6        316.92        347.56         5.01 o                         
   3  -4   6        175.77        161.62         3.18 o                         
   4  -4   6         40.74         36.83         1.76 o                         
   5  -4   6         37.01         25.39         1.88 o                         
   6  -4   6        215.88        214.16         6.64 o                         
   7  -4   6         25.41         22.62         2.96 o                         
   8  -4   6         37.05         36.09         4.01 o                         
   9  -4   6          0.00         -3.01         3.01 o                         
  -9  -3   6         21.88         20.98         3.44 o                         
  -8  -3   6          3.30         -0.62         2.01 o                         
  -7  -3   6         32.13         25.99         3.77 o                         
  -6  -3   6        115.42        119.67         5.05 o                         
  -5  -3   6        301.60        295.55         6.23 o                         
  -4  -3   6        489.33        477.39         8.27 o                         
  -3  -3   6        253.10        213.02         4.29 o                         
  -2  -3   6         69.83         72.19         2.46 o                         
  -1  -3   6          0.29          1.91         0.68 o                         
   0  -3   6        478.28        510.43         6.73 o                         
   1  -3   6         96.21         83.95         1.98 o                         
   2  -3   6        225.74        218.99         3.28 o                         
   3  -3   6         33.11         28.09         1.74 o                         
   4  -3   6        254.29        259.95         4.89 o                         
   5  -3   6         64.28         56.37         2.72 o                         
   6  -3   6          8.28          5.79         1.67 o                         
   7  -3   6        164.94        162.17         6.88 o                         
   8  -3   6         75.86         56.61         5.65 o                         
   9  -3   6         38.20         55.81         6.65 o                         
 -10  -2   6         27.33         22.69         3.92 o                         
  -9  -2   6         60.18         56.55         5.09 o                         
  -8  -2   6          0.83         -1.61         1.86 o                         
  -7  -2   6        129.96        133.13         5.50 o                         
  -6  -2   6         59.31         60.63         3.48 o                         
  -5  -2   6         15.98         18.35         2.25 o                         
  -4  -2   6         21.22         30.44         2.20 o                         
  -3  -2   6        262.59        250.03         4.78 o                         
  -2  -2   6         57.08         53.22         2.00 o                         
  -1  -2   6        292.56        243.00         7.72 o                         
   0  -2   6        323.07        314.77         4.46 o                         
   1  -2   6        242.35        242.44         3.84 o                         
   2  -2   6        666.66        711.61        10.13 o                         
   3  -2   6        183.34        181.69         3.75 o                         
   4  -2   6         51.87         60.11         2.36 o                         
   5  -2   6        334.61        361.52         6.92 o                         
   6  -2   6         50.71         52.45         3.12 o                         
   7  -2   6          5.49          2.87         2.11 o                         
   8  -2   6          2.21          5.13         3.11 o                         
   9  -2   6         24.12         21.76         5.19 o                         
 -10  -1   6         17.47         22.51         3.67 o                         
  -9  -1   6         97.01        102.93         6.10 o                         
  -8  -1   6          3.08          3.52         2.39 o                         
  -7  -1   6         16.93         13.31         5.03 o                         
  -6  -1   6        236.36        227.76         5.67 o                         
  -5  -1   6       1119.86       1117.69        15.22 o                         
  -4  -1   6          2.24          0.96         1.17 o                         
  -3  -1   6        284.19        326.19         5.65 o                         
  -2  -1   6         57.69         60.47         2.61 o                         
  -1  -1   6       2027.16       1981.41        23.02 o                         
   0  -1   6        136.74        158.43         3.74 o                         
   1  -1   6         14.41         13.93         1.15 o                         
   2  -1   6        254.91        252.05         4.27 o                         
   3  -1   6        215.12        217.53         4.14 o                         
   4  -1   6         53.96         53.71         3.08 o                         
   5  -1   6         97.97        102.09         4.95 o                         
   6  -1   6        275.55        294.08         6.83 o                         
   7  -1   6        187.10        193.58         9.15 o                         
   8  -1   6         13.11          4.13         2.74 o                         
   9  -1   6         27.22         35.49         5.53 o                         
 -10   0   6         15.12         16.87         3.58 o                         
  -9   0   6         16.30         15.95         3.06 o                         
  -8   0   6         23.54         18.52         2.51 o                         
  -7   0   6        144.96        137.05         5.74 o                         
  -6   0   6          8.06          7.91         1.39 o                         
  -5   0   6          0.04          0.49         1.51 o                         
  -4   0   6         10.54          7.14         1.29 o                         
  -3   0   6        810.78        765.00         9.82 o                         
  -2   0   6       1299.67       1331.65        16.08 o                         
  -1   0   6        306.08        296.51         5.08 o                         
   0   0   6       1662.33       1648.77        20.23 o                         
   1   0   6          3.74          1.50         1.08 o                         
   2   0   6       1066.94       1166.58        13.27 o                         
   3   0   6         87.37         86.62         2.61 o                         
   4   0   6         43.72         50.21         2.40 o                         
   5   0   6        145.96        149.33         5.25 o                         
   6   0   6          0.80         -0.06         1.65 o                         
   7   0   6          2.77         -0.14         2.21 o                         
   8   0   6          0.17          4.06         3.66 o                         
 -10   1   6          5.40         -0.76         3.42 o                         
  -9   1   6          0.00          3.87         2.31 o                         
  -8   1   6        194.46        222.27         6.63 o                         
  -7   1   6        117.91        116.02         4.05 o                         
  -6   1   6        297.54        307.74         6.98 o                         
  -5   1   6        467.23        490.85         8.03 o                         
  -4   1   6          2.30          3.17         1.11 o                         
  -3   1   6         92.20         96.28         2.79 o                         
  -2   1   6        760.01        836.30        10.80 o                         
  -1   1   6          1.70          0.75         1.39 o                         
   0   1   6         27.82         20.61         1.50 o                         
   1   1   6        342.09        322.21         5.72 o                         
   2   1   6       2806.76       2925.49        31.25 o                         
   3   1   6        341.31        343.20         5.63 o                         
   4   1   6        178.13        182.05         4.78 o                         
   5   1   6          5.87          1.85         1.50 o                         
   6   1   6        565.96        594.11        12.91 o                         
   7   1   6         42.29         41.58         3.85 o                         
   8   1   6          9.91          9.10         3.20 o                         
 -10   2   6         31.97         27.81         5.05 o                         
  -9   2   6        114.95        109.98         6.00 o                         
  -8   2   6        206.77        220.99         5.72 o                         
  -7   2   6          9.38         10.61         2.49 o                         
  -6   2   6          0.10          0.23         1.18 o                         
  -5   2   6        660.53        706.61         9.53 o                         
  -4   2   6        346.71        346.76         6.10 o                         
  -3   2   6        170.56        158.54         3.99 o                         
  -2   2   6        360.03        341.34         6.43 o                         
  -1   2   6        132.64        126.78         3.33 o                         
   0   2   6         51.12         60.41         2.57 o                         
   1   2   6        401.90        390.08         7.65 o                         
   2   2   6        101.34         83.55         3.67 o                         
   3   2   6        167.54        158.39         3.77 o                         
   4   2   6        252.27        251.12         9.22 o                         
   5   2   6          0.86         -2.32         4.83 o                         
   6   2   6          0.19          0.96         2.13 o                         
   7   2   6          8.30          6.82         3.32 o                         
   8   2   6         28.64         19.36         4.22 o                         
 -10   3   6          4.07          0.00         3.43 o                         
  -9   3   6         41.05         35.15         3.91 o                         
  -8   3   6         17.37         12.51         2.16 o                         
  -7   3   6        245.21        262.36         5.63 o                         
  -6   3   6         86.65         91.39         3.63 o                         
  -5   3   6        342.00        359.10         6.39 o                         
  -4   3   6        299.59        307.32         5.48 o                         
  -3   3   6        138.72        141.80         3.46 o                         
  -2   3   6        195.89        184.78         3.75 o                         
  -1   3   6        464.62        440.34         7.34 o                         
   0   3   6       1390.37       1399.29        17.75 o                         
   1   3   6          1.03         -0.67         1.08 o                         
   2   3   6          0.79          0.98         1.52 o                         
   3   3   6        154.57        174.70         5.39 o                         
   4   3   6        290.41        321.29         8.34 o                         
   5   3   6        393.32        406.99         9.65 o                         
   6   3   6         44.71         39.39         4.02 o                         
   7   3   6         37.17         32.12         4.33 o                         
 -10   4   6         15.83         11.58         3.91 o                         
  -9   4   6         31.86         37.90         5.73 o                         
  -8   4   6         99.41        104.98         5.58 o                         
  -7   4   6         48.58         51.68         3.45 o                         
  -6   4   6         96.81        108.11         3.98 o                         
  -5   4   6         75.35         74.95         3.78 o                         
  -4   4   6        267.57        283.93         5.92 o                         
  -3   4   6         50.52         48.01         2.73 o                         
  -2   4   6         92.28         97.03         2.91 o                         
  -1   4   6          0.19          1.53         0.91 o                         
   0   4   6        577.24        587.66         9.86 o                         
   1   4   6        995.92       1057.05        15.06 o                         
   2   4   6        413.96        434.18        10.90 o                         
   3   4   6        318.70        295.72         7.10 o                         
   4   4   6          1.58         -1.62         5.20 o                         
   5   4   6          6.52         10.54         2.91 o                         
   6   4   6         91.32         94.64         5.97 o                         
   7   4   6          2.61         -3.90         3.90 o                         
  -9   5   6         48.10         45.29         4.95 o                         
  -8   5   6         68.73         64.99         4.87 o                         
  -7   5   6          8.92          7.01         2.39 o                         
  -6   5   6         34.51         29.40         2.48 o                         
  -5   5   6        283.04        293.51         6.25 o                         
  -4   5   6        206.83        205.42         5.90 o                         
  -3   5   6         63.98         60.17         3.35 o                         
  -2   5   6        380.19        376.07         7.69 o                         
  -1   5   6        109.64        118.20         5.31 o                         
   0   5   6         34.28         47.32         3.18 o                         
   1   5   6          0.17          1.27         2.85 o                         
   2   5   6         36.26         50.82         3.42 o                         
   3   5   6         71.84         71.93         4.59 o                         
   4   5   6         85.54         90.85         5.16 o                         
   5   5   6         95.45         89.91        12.38 o                         
   6   5   6         10.09         13.07         3.57 o                         
  -9   6   6          0.17         -1.85         3.06 o                         
  -8   6   6          3.33          2.95         2.60 o                         
  -7   6   6         60.38         71.86         4.84 o                         
  -6   6   6         53.34         46.39         3.60 o                         
  -5   6   6        202.21        214.40         6.31 o                         
  -4   6   6         14.97         12.64         2.00 o                         
  -3   6   6         38.24         40.13         4.59 o                         
  -2   6   6         10.02         10.64         2.26 o                         
  -1   6   6         34.13         34.41         3.63 o                         
   0   6   6        332.03        349.39         7.98 o                         
   1   6   6          1.00         -0.27         2.79 o                         
   2   6   6         32.43         31.32         3.11 o                         
   3   6   6          3.91          0.67         3.22 o                         
   4   6   6         73.63         63.55         6.58 o                         
   5   6   6         23.28         21.37        11.69 o                         
   6   6   6          2.28          4.99         4.98 o                         
  -8   7   6          8.18          5.54         2.73 o                         
  -7   7   6          1.00         -0.34         2.30 o                         
  -6   7   6         81.76         69.32         4.73 o                         
  -5   7   6          4.03          4.19         2.35 o                         
  -4   7   6         11.29          8.63         4.61 o                         
  -3   7   6         90.21         91.70         4.72 o                         
  -2   7   6         91.85        106.55         5.87 o                         
  -1   7   6         63.34         65.30         4.20 o                         
   0   7   6        121.96        120.56         5.45 o                         
   1   7   6         38.28         44.23         4.76 o                         
   2   7   6         33.56         38.46         5.38 o                         
   3   7   6         59.02         64.83         4.55 o                         
   4   7   6          8.00          5.11         3.07 o                         
   5   7   6          1.90         -0.64         3.09 o                         
  -8   8   6         11.17          9.23         3.75 o                         
  -7   8   6         58.72         61.15         4.76 o                         
  -6   8   6          1.86         -2.20         2.20 o                         
  -5   8   6          4.34          6.52         2.95 o                         
  -4   8   6         27.79         24.00         3.16 o                         
  -3   8   6          6.21          1.13         2.63 o                         
  -2   8   6          2.45         -0.74         2.32 o                         
  -1   8   6          0.30         -1.55         2.05 o                         
   0   8   6        386.93        426.67        11.47 o                         
   1   8   6         10.13          9.55         2.49 o                         
   2   8   6          8.38         12.28         2.94 o                         
   3   8   6          0.12         -0.67         2.62 o                         
   4   8   6         58.73         55.70         5.43 o                         
  -7   9   6          0.58         -3.45         3.70 o                         
  -6   9   6         24.71         24.22         3.72 o                         
  -5   9   6         43.92         44.77         4.88 o                         
  -4   9   6        249.71        275.60        12.20 o                         
  -3   9   6         30.95         34.23         3.77 o                         
  -2   9   6          0.03         -0.97         2.96 o                         
  -1   9   6         18.74         14.42         3.16 o                         
   0   9   6         11.41         14.12         3.33 o                         
   1   9   6         47.10         43.64         4.64 o                         
   2   9   6         20.63         18.20         3.92 o                         
  -5  10   6          0.44          2.70         4.66 o                         
  -4  10   6          6.56          2.64         3.21 o                         
  -3  10   6         55.13         53.47         5.23 o                         
  -2  10   6         66.62         64.21         5.30 o                         
  -1  10   6        147.13        130.18         7.32 o                         
   0  10   6         28.26         30.38         5.14 o                         
   1  10   6          5.59          3.93         3.61 o                         
  -2 -12   7          0.39          4.70         3.30 o                         
  -1 -12   7          0.94          0.54         2.73 o                         
   0 -12   7         56.53         60.93         4.75 o                         
   1 -12   7         51.33         49.54         6.14 o                         
   2 -12   7         11.51          3.22         2.13 o                         
   3 -12   7         24.83         20.57         3.17 o                         
   4 -12   7          2.58         -0.04         3.51 o                         
  -4 -11   7         10.90         13.27         4.16 o                         
  -3 -11   7         49.24         55.90         4.36 o                         
  -2 -11   7          2.81         -1.29         2.13 o                         
  -1 -11   7          6.90          4.31         2.52 o                         
   0 -11   7          1.03          3.05         5.36 o                         
   1 -11   7         18.27         17.99         4.07 o                         
   2 -11   7         39.31         43.61         3.11 o                         
   3 -11   7         15.18         11.00         2.54 o                         
   4 -11   7        116.00        116.11         6.44 o                         
   5 -11   7          9.99         13.99         3.17 o                         
  -5 -10   7         25.19         21.05         4.07 o                         
  -4 -10   7          4.82          3.71         2.91 o                         
  -3 -10   7         29.61         32.83         3.28 o                         
  -2 -10   7         53.23         58.48         4.14 o                         
  -1 -10   7        168.04        183.93        10.49 o                         
   0 -10   7         55.18         47.45         3.22 o                         
   1 -10   7          0.76         -1.39         1.39 o                         
   2 -10   7         53.98         48.37         3.57 o                         
   3 -10   7         12.09         16.49         2.03 o                         
   4 -10   7          6.43          2.94         2.47 o                         
   5 -10   7         63.79         59.72         4.15 o                         
   6 -10   7         12.49          6.84         2.92 o                         
  -6  -9   7         11.16          9.27         3.01 o                         
  -5  -9   7         18.32         18.20         3.34 o                         
  -4  -9   7         27.83         29.93         4.19 o                         
  -3  -9   7        177.56        188.78        11.09 o                         
  -2  -9   7        213.82        223.22         8.38 o                         
  -1  -9   7         18.97          8.43         3.00 o                         
   0  -9   7         65.27         66.21         4.35 o                         
   1  -9   7        266.08        286.67         6.47 o                         
   2  -9   7        128.94        132.23         5.17 o                         
   3  -9   7        135.83        140.15         4.88 o                         
   4  -9   7          6.82          7.74         2.04 o                         
   5  -9   7          1.79          1.66         1.93 o                         
   6  -9   7          0.11         -2.10         2.10 o                         
   7  -9   7          3.53          0.49         3.21 o                         
  -7  -8   7         68.23         69.11         5.78 o                         
  -6  -8   7          9.01         10.54         2.28 o                         
  -5  -8   7          6.08          2.25         2.59 o                         
  -4  -8   7          0.07          4.11         3.09 o                         
  -3  -8   7        144.83        152.70         7.42 o                         
  -2  -8   7          1.70          0.33         2.36 o                         
  -1  -8   7         80.41         92.09         3.68 o                         
   0  -8   7         78.23         86.70         3.66 o                         
   1  -8   7        226.87        231.05         5.42 o                         
   2  -8   7        144.94        137.64         4.08 o                         
   3  -8   7         32.18         27.84         1.94 o                         
   4  -8   7        485.50        450.80         7.70 o                         
   5  -8   7        102.08        107.44         4.12 o                         
   6  -8   7         16.24         13.47         2.60 o                         
   7  -8   7         10.88         14.67         2.64 o                         
  -8  -7   7          7.29         -3.00         3.00 o                         
  -7  -7   7         10.16         11.54         2.69 o                         
  -6  -7   7         40.51         39.15         6.49 o                         
  -5  -7   7         38.62         38.94         2.94 o                         
  -4  -7   7        394.75        409.42        10.78 o                         
  -3  -7   7        224.81        238.83         6.45 o                         
  -2  -7   7         13.20         13.06         2.56 o                         
  -1  -7   7        301.40        305.53         5.99 o                         
   0  -7   7        535.18        587.43         9.43 o                         
   1  -7   7         47.44         47.23         1.80 o                         
   2  -7   7         11.96         12.74         1.62 o                         
   3  -7   7          6.44          6.97         1.15 o                         
   4  -7   7         69.81         68.71         2.76 o                         
   5  -7   7          3.17          2.13         1.16 o                         
   6  -7   7         37.08         41.02         3.01 o                         
   7  -7   7         17.14         15.74         2.69 o                         
   8  -7   7         95.64         95.34         8.42 o                         
  -8  -6   7          5.37          3.49         2.51 o                         
  -7  -6   7         58.08         50.98         8.56 o                         
  -6  -6   7         27.82         33.05        10.61 o                         
  -5  -6   7        167.92        169.56         8.03 o                         
  -4  -6   7         56.94         51.80         2.81 o                         
  -3  -6   7        580.22        574.82        12.29 o                         
  -2  -6   7        241.06        244.50         5.13 o                         
  -1  -6   7         19.52         16.36         1.42 o                         
   0  -6   7        300.31        320.30         5.17 o                         
   1  -6   7          5.40          9.26         1.05 o                         
   2  -6   7        825.75        828.49        10.45 o                         
   3  -6   7        327.61        328.48         5.21 o                         
   4  -6   7        478.13        509.44         9.97 o                         
   5  -6   7        152.49        153.65         4.66 o                         
   6  -6   7          0.45          0.82         0.99 o                         
   7  -6   7         27.80         23.93         2.43 o                         
   8  -6   7          0.32         -0.21         2.15 o                         
  -9  -5   7          6.62          7.92         3.42 o                         
  -8  -5   7          0.15          0.50         4.39 o                         
  -7  -5   7        164.09        168.43         6.47 o                         
  -6  -5   7          7.25          5.97         1.76 o                         
  -5  -5   7        139.91        152.38         6.61 o                         
  -4  -5   7        196.87        201.44         4.91 o                         
  -3  -5   7         13.90         17.03         1.79 o                         
  -2  -5   7        972.25       1023.98        13.64 o                         
  -1  -5   7       1501.70       1441.50        16.75 o                         
   0  -5   7        731.42        662.32         8.47 o                         
   1  -5   7        253.25        260.22         4.87 o                         
   2  -5   7        220.91        242.05         3.89 o                         
   3  -5   7          4.78          2.93         1.00 o                         
   4  -5   7         83.62         78.14         2.60 o                         
   5  -5   7         73.13         69.03         2.79 o                         
   6  -5   7        201.67        203.49         6.45 o                         
   7  -5   7         87.71        113.11         6.48 o                         
   8  -5   7          0.15         -2.41         2.41 o                         
  -9  -4   7         46.21         37.65         4.22 o                         
  -8  -4   7          0.70         -2.93         2.93 o                         
  -7  -4   7         83.04         77.54         6.23 o                         
  -6  -4   7        377.34        379.73         7.89 o                         
  -5  -4   7        179.50        179.15         5.59 o                         
  -4  -4   7        490.28        502.75         7.98 o                         
  -3  -4   7        123.25         98.94         3.75 o                         
  -2  -4   7       1202.87       1248.87        16.61 o                         
  -1  -4   7        464.70        522.07         8.83 o                         
   0  -4   7          1.47          0.78         0.67 o                         
   1  -4   7         12.80          5.96         0.80 o                         
   2  -4   7        527.25        479.87         6.63 o                         
   3  -4   7        451.36        444.02         6.41 o                         
   4  -4   7         94.94        105.51         3.20 o                         
   5  -4   7        109.00        105.37         3.48 o                         
   6  -4   7         54.27         50.50         3.34 o                         
   7  -4   7         40.94         37.44         3.52 o                         
   8  -4   7         86.35         90.62         6.42 o                         
  -9  -3   7          7.95          9.81         2.75 o                         
  -8  -3   7         34.16         34.92         3.30 o                         
  -7  -3   7         48.96         46.15         7.57 o                         
  -6  -3   7        467.54        494.58        11.22 o                         
  -5  -3   7         60.17         56.03         3.06 o                         
  -4  -3   7        163.71        161.19         4.34 o                         
  -3  -3   7       1162.21       1223.49        16.15 o                         
  -2  -3   7        841.96        822.01        10.95 o                         
  -1  -3   7        732.29        724.27         8.94 o                         
   0  -3   7          1.24          3.55         1.40 o                         
   1  -3   7        102.77        111.35         3.14 o                         
   2  -3   7        518.07        524.44         6.30 o                         
   3  -3   7          3.33          2.45         0.87 o                         
   4  -3   7        224.58        240.04         4.83 o                         
   5  -3   7         14.77         11.90         4.49 o                         
   6  -3   7         12.63         19.04         2.22 o                         
   7  -3   7          7.93         13.09         2.88 o                         
   8  -3   7         52.93         67.17         5.66 o                         
 -10  -2   7          9.60         11.19         3.56 o                         
  -9  -2   7         22.39         15.57         3.42 o                         
  -8  -2   7         48.26         46.13         3.65 o                         
  -7  -2   7         28.59         26.90         4.31 o                         
  -6  -2   7         35.10         35.65         2.67 o                         
  -5  -2   7          5.80          6.58         1.42 o                         
  -4  -2   7        499.03        494.89         8.84 o                         
  -3  -2   7        194.93        191.39         5.46 o                         
  -2  -2   7          4.43          3.16         0.81 o                         
  -1  -2   7        329.54        326.12         6.00 o                         
   0  -2   7        374.89        352.39         5.43 o                         
   1  -2   7        311.77        300.79         4.56 o                         
   2  -2   7        143.87        155.98         3.49 o                         
   3  -2   7         41.90         48.19         2.03 o                         
   4  -2   7          0.03          0.07         0.80 o                         
   5  -2   7        217.68        226.01         4.81 o                         
   6  -2   7        165.51        177.07         6.04 o                         
   7  -2   7         59.18         60.06         4.69 o                         
   8  -2   7          0.45         -1.54         2.62 o                         
 -10  -1   7          0.97         -3.10         3.17 o                         
  -9  -1   7         48.28         50.98         4.38 o                         
  -8  -1   7         28.24         25.36         2.67 o                         
  -7  -1   7         89.47         99.44         4.54 o                         
  -6  -1   7         15.09         17.20         3.20 o                         
  -5  -1   7        369.95        394.80         7.51 o                         
  -4  -1   7         90.72         83.11         3.33 o                         
  -3  -1   7         53.49         51.26         2.53 o                         
  -2  -1   7        424.09        384.25         6.97 o                         
  -1  -1   7          0.66          3.28         0.77 o                         
   0  -1   7          2.37          2.74         1.00 o                         
   1  -1   7        316.30        330.99         7.31 o                         
   2  -1   7        404.84        439.82         6.06 o                         
   3  -1   7        126.14        118.12         3.20 o                         
   4  -1   7         14.22         16.06         1.49 o                         
   5  -1   7        485.19        488.37         9.76 o                         
   6  -1   7         49.67         53.78         3.60 o                         
   7  -1   7         16.67         21.96         3.78 o                         
   8  -1   7          9.27          7.30         3.00 o                         
 -10   0   7         19.54         11.57         3.53 o                         
  -9   0   7         13.90         13.95         3.22 o                         
  -8   0   7          4.39         -1.03         1.75 o                         
  -7   0   7        156.32        166.50         6.62 o                         
  -6   0   7        321.30        314.70         5.69 o                         
  -5   0   7        425.38        420.54         9.02 o                         
  -4   0   7        171.92        164.62         5.11 o                         
  -3   0   7        152.46        172.56         3.87 o                         
  -2   0   7       2926.33       2991.19        32.70 o                         
  -1   0   7        402.13        409.15         7.01 o                         
   0   0   7        227.44        232.67         5.45 o                         
   1   0   7          3.71          2.05         0.82 o                         
   2   0   7        641.99        658.72        10.30 o                         
   3   0   7        103.88         98.76         3.65 o                         
   4   0   7          1.05          0.05         1.24 o                         
   5   0   7         33.39         24.83         2.63 o                         
   6   0   7         38.03         37.86         3.51 o                         
   7   0   7         56.94         49.60         4.49 o                         
   8   0   7         37.38         37.65         4.69 o                         
 -10   1   7         34.00         42.65         4.91 o                         
  -9   1   7        153.37        160.16         7.51 o                         
  -8   1   7         12.11         15.23         2.15 o                         
  -7   1   7          0.21         -0.43         1.56 o                         
  -6   1   7         91.10        100.37         3.68 o                         
  -5   1   7        149.74        155.65         4.05 o                         
  -4   1   7         99.34        103.86         3.49 o                         
  -3   1   7         43.82         53.52         2.92 o                         
  -2   1   7       6800.41       6738.99        68.03 o                         
  -1   1   7         75.81         70.78         3.32 o                         
   0   1   7          3.99          3.98         1.58 o                         
   1   1   7         41.22         41.26         2.88 o                         
   2   1   7        141.32        126.56         3.77 o                         
   3   1   7        957.47        956.23        11.56 o                         
   4   1   7         13.51         11.11         2.50 o                         
   5   1   7         53.08         67.25         3.92 o                         
   6   1   7          1.14          3.18         2.39 o                         
   7   1   7         17.36         11.97         3.31 o                         
   8   1   7          5.84          3.07         3.79 o                         
 -10   2   7          0.10         -2.86         2.86 o                         
  -9   2   7         34.48         27.88         3.28 o                         
  -8   2   7         28.21         28.99         2.78 o                         
  -7   2   7        224.10        234.09         5.92 o                         
  -6   2   7        249.09        266.48         5.46 o                         
  -5   2   7         50.99         63.51         3.02 o                         
  -4   2   7         35.16         32.88         3.54 o                         
  -3   2   7        129.33        130.49         5.06 o                         
  -2   2   7         55.02         38.20         2.51 o                         
  -1   2   7        266.89        249.47         4.91 o                         
   0   2   7         90.40         81.36         3.32 o                         
   1   2   7        347.78        337.19         7.89 o                         
   2   2   7         66.55         62.27         2.84 o                         
   3   2   7          8.68          5.91         2.10 o                         
   4   2   7        263.37        265.04         7.00 o                         
   5   2   7        161.64        153.87         6.46 o                         
   6   2   7         89.37         98.60         5.74 o                         
   7   2   7         68.70         66.18         6.04 o                         
 -10   3   7         45.88         35.94         4.63 o                         
  -9   3   7         35.99         28.48         3.18 o                         
  -8   3   7         34.17         30.57         2.73 o                         
  -7   3   7         72.72         78.36         3.85 o                         
  -6   3   7         33.77         37.84         2.47 o                         
  -5   3   7          5.97          7.58         1.68 o                         
  -4   3   7         40.56         38.63         2.46 o                         
  -3   3   7        221.44        227.46         4.78 o                         
  -2   3   7          1.61         -0.23         0.83 o                         
  -1   3   7         53.74         52.05         2.28 o                         
   0   3   7        384.18        395.26         7.08 o                         
   1   3   7        207.12        195.25         5.99 o                         
   2   3   7        549.72        517.29         9.59 o                         
   3   3   7        316.84        293.91         7.05 o                         
   4   3   7          2.08         -1.47         4.37 o                         
   5   3   7          1.89         -0.19         5.61 o                         
   6   3   7         36.12         32.45         4.14 o                         
   7   3   7         83.01         90.37         7.38 o                         
  -9   4   7          0.55         -1.51         2.62 o                         
  -8   4   7         93.49        102.42         5.80 o                         
  -7   4   7         25.12         26.16         2.28 o                         
  -6   4   7          7.19          4.98         2.50 o                         
  -5   4   7         40.33         37.06         2.65 o                         
  -4   4   7        106.69        113.68         4.22 o                         
  -3   4   7        254.32        261.82         6.08 o                         
  -2   4   7        524.58        553.69        12.69 o                         
  -1   4   7        118.49        122.50         4.13 o                         
   0   4   7         12.63          8.60         2.52 o                         
   1   4   7         12.44         17.98         2.44 o                         
   2   4   7        185.13        198.43         5.57 o                         
   3   4   7        124.68        115.13         7.31 o                         
   4   4   7         40.48         44.49         4.60 o                         
   5   4   7         97.61        101.13         5.67 o                         
   6   4   7         43.92         47.29         7.07 o                         
  -9   5   7         32.31         27.57         4.36 o                         
  -8   5   7         17.06         11.26         2.73 o                         
  -7   5   7         17.61         17.76         2.54 o                         
  -6   5   7         26.34         30.05         2.89 o                         
  -5   5   7         22.23         25.86         2.26 o                         
  -4   5   7         18.90         18.36         2.42 o                         
  -3   5   7        147.59        159.91         5.04 o                         
  -2   5   7         10.60          8.57         1.76 o                         
  -1   5   7         39.76         39.75         3.76 o                         
   0   5   7        232.40        241.83         7.61 o                         
   1   5   7        353.42        351.44         8.18 o                         
   2   5   7        466.63        461.11        10.95 o                         
   3   5   7         47.79         42.94         4.12 o                         
   4   5   7         65.11         52.59         4.46 o                         
   5   5   7         63.11         70.69         6.44 o                         
   6   5   7          0.26         -3.59         4.43 o                         
  -9   6   7         44.68         41.65         5.18 o                         
  -8   6   7         42.91         41.09         4.08 o                         
  -7   6   7          6.20          1.27         3.21 o                         
  -6   6   7         12.62         13.10         2.71 o                         
  -5   6   7         26.90         21.96         3.40 o                         
  -4   6   7         43.38         43.26         4.95 o                         
  -3   6   7         65.39         72.45         4.21 o                         
  -2   6   7         52.05         54.10         4.12 o                         
  -1   6   7         32.61         29.04         2.66 o                         
   0   6   7         35.84         41.75         3.41 o                         
   1   6   7          1.24          2.47         6.13 o                         
   2   6   7         26.04         24.33         4.60 o                         
   3   6   7        123.99        116.22         6.69 o                         
   4   6   7         21.17         24.38         4.97 o                         
   5   6   7         28.70         19.47         3.75 o                         
  -8   7   7          6.67          1.76         4.14 o                         
  -7   7   7         24.99         24.56         3.50 o                         
  -6   7   7         12.94         12.23         2.87 o                         
  -5   7   7        128.04        129.47         6.25 o                         
  -4   7   7          0.34          2.09         2.60 o                         
  -3   7   7          5.53          2.28         1.88 o                         
  -2   7   7         20.15         24.00         2.81 o                         
  -1   7   7         60.96         65.50         4.16 o                         
   0   7   7        173.24        188.11        13.00 o                         
   1   7   7          4.56          6.86         3.91 o                         
   2   7   7         21.10         15.40         6.37 o                         
   3   7   7         22.90         20.87         3.04 o                         
   4   7   7         15.50          7.01         3.78 o                         
  -7   8   7          4.57         -0.24         3.24 o                         
  -6   8   7          1.77         -0.37         2.29 o                         
  -5   8   7          1.30          1.97         2.51 o                         
  -4   8   7        215.90        231.83         8.22 o                         
  -3   8   7         21.27         24.49         3.07 o                         
  -2   8   7          7.28          7.28         2.52 o                         
  -1   8   7          2.44          4.75         7.91 o                         
   0   8   7         62.07         56.94         4.66 o                         
   1   8   7         42.49         46.40         4.17 o                         
   2   8   7         59.73         52.69         4.11 o                         
   3   8   7         87.81         95.11         7.34 o                         
  -6   9   7          2.46         -0.17         2.88 o                         
  -5   9   7          8.96          7.02         3.78 o                         
  -4   9   7          1.15          1.11         2.91 o                         
  -3   9   7         91.58         94.66         5.50 o                         
  -2   9   7         50.31         62.54         4.84 o                         
  -1   9   7         87.89         87.42         6.50 o                         
   0   9   7         42.01         47.94         4.70 o                         
   1   9   7         13.98          6.92         3.30 o                         
   2   9   7          2.08          2.23         3.61 o                         
  -4  10   7         41.67         32.53         4.41 o                         
  -3  10   7          5.53          5.39         5.16 o                         
  -2  10   7          6.87          5.30         4.25 o                         
  -1  10   7         16.14         15.24         3.69 o                         
  -2 -12   8          9.78          0.55         3.43 o                         
  -1 -12   8          9.73          5.92         3.89 o                         
   0 -12   8          6.99         12.18         3.27 o                         
   1 -12   8          9.72          4.17         2.85 o                         
   2 -12   8          6.88          1.99         3.29 o                         
   3 -12   8          0.56         -3.26         3.26 o                         
  -4 -11   8         32.10         29.18         5.14 o                         
  -3 -11   8         25.92         15.25         3.36 o                         
  -2 -11   8          5.76          1.17         2.54 o                         
  -1 -11   8         22.35         25.15         3.58 o                         
   0 -11   8         18.02         14.29         4.94 o                         
   1 -11   8         65.88         60.01         5.05 o                         
   2 -11   8          9.61          8.79         1.87 o                         
   3 -11   8          0.38         -1.77         1.77 o                         
   4 -11   8         57.71         57.83         5.50 o                         
   5 -11   8         63.93         57.27         5.91 o                         
  -5 -10   8         54.83         51.66         4.86 o                         
  -4 -10   8         63.29         62.78         5.31 o                         
  -3 -10   8         14.10         11.60         2.82 o                         
  -2 -10   8          1.27          0.85         3.91 o                         
  -1 -10   8          8.84          6.46         4.02 o                         
   0 -10   8         23.43         18.70         2.65 o                         
   1 -10   8         33.67         32.13         2.78 o                         
   2 -10   8        139.51        145.50         4.93 o                         
   3 -10   8         31.52         32.06         2.67 o                         
   4 -10   8         56.77         64.58         3.55 o                         
   5 -10   8          9.81          3.17         2.67 o                         
   6 -10   8          8.63         -2.54         3.15 o                         
  -6  -9   8         16.37         14.46         3.38 o                         
  -5  -9   8          4.37         -2.49         2.53 o                         
  -4  -9   8         12.48         19.27         3.40 o                         
  -3  -9   8         78.91         83.14         6.54 o                         
  -2  -9   8         14.57         24.66         2.80 o                         
  -1  -9   8         63.23         67.21         5.03 o                         
   0  -9   8        136.39        140.92         6.94 o                         
   1  -9   8        384.81        391.32         7.86 o                         
   2  -9   8          5.41          9.46         1.87 o                         
   3  -9   8         37.01         36.09         3.55 o                         
   4  -9   8        198.53        198.72         7.91 o                         
   5  -9   8         79.75         84.59         4.98 o                         
   6  -9   8          2.24         -2.46         2.55 o                         
   7  -9   8          2.06         -0.99         3.76 o                         
  -7  -8   8         92.83         90.77         6.98 o                         
  -6  -8   8         49.92         53.40         4.16 o                         
  -5  -8   8         85.97         81.88         4.93 o                         
  -4  -8   8        250.76        260.36         6.61 o                         
  -3  -8   8          0.82         -1.50         2.74 o                         
  -2  -8   8          0.84         -0.49         1.20 o                         
  -1  -8   8        187.14        173.83         5.48 o                         
   0  -8   8        384.70        378.62         7.40 o                         
   1  -8   8         73.44         76.29         3.60 o                         
   2  -8   8         29.61         33.78         2.03 o                         
   3  -8   8        160.64        171.57         4.67 o                         
   4  -8   8         35.80         35.22         2.39 o                         
   5  -8   8         22.70         16.84         2.75 o                         
   6  -8   8         20.57         18.98         2.06 o                         
   7  -8   8         23.00         22.26         4.32 o                         
  -8  -7   8         29.47         21.82         4.27 o                         
  -7  -7   8         34.23         29.11         3.90 o                         
  -6  -7   8         38.53         35.89         6.24 o                         
  -5  -7   8          0.65         -0.01         3.82 o                         
  -4  -7   8         89.56        105.20         4.95 o                         
  -3  -7   8         97.74        111.57         3.63 o                         
  -2  -7   8         72.52         68.91         2.66 o                         
  -1  -7   8         44.61         45.25         2.56 o                         
   0  -7   8        744.41        750.34        11.76 o                         
   1  -7   8         13.65         10.59         1.66 o                         
   2  -7   8        525.03        533.62         7.66 o                         
   3  -7   8        221.92        215.36         5.23 o                         
   4  -7   8         85.00        102.09         3.45 o                         
   5  -7   8         57.14         64.93         3.39 o                         
   6  -7   8         12.46         10.71         2.21 o                         
   7  -7   8          5.55         -0.05         2.25 o                         
  -8  -6   8         45.53         49.19         4.17 o                         
  -7  -6   8         65.26         65.54         6.23 o                         
  -6  -6   8          3.66         -1.77         2.99 o                         
  -5  -6   8          8.15          5.15         2.63 o                         
  -4  -6   8        112.36        110.29         3.68 o                         
  -3  -6   8          0.60         -0.87         1.43 o                         
  -2  -6   8         14.67         12.96         1.68 o                         
  -1  -6   8        107.74        115.46         3.55 o                         
   0  -6   8        419.81        437.48         7.50 o                         
   1  -6   8       1160.68       1187.25        14.61 o                         
   2  -6   8          3.86          6.56         1.29 o                         
   3  -6   8         26.98         24.77         1.75 o                         
   4  -6   8        227.32        227.84         4.46 o                         
   5  -6   8        214.85        223.26         5.98 o                         
   6  -6   8         77.01         76.71         4.09 o                         
   7  -6   8         46.79         52.52         5.62 o                         
   8  -6   8         23.43         20.08         4.64 o                         
  -9  -5   8         30.66         30.58         4.71 o                         
  -8  -5   8         13.94         11.76         6.60 o                         
  -7  -5   8         51.78         43.77         4.98 o                         
  -6  -5   8        356.57        373.14         8.11 o                         
  -5  -5   8        222.99        216.84         6.14 o                         
  -4  -5   8        224.28        232.71         5.10 o                         
  -3  -5   8         85.39         85.61         3.52 o                         
  -2  -5   8         73.52         76.58         3.35 o                         
  -1  -5   8          0.39         -0.58         1.30 o                         
   0  -5   8         11.87         11.57         1.21 o                         
   1  -5   8        408.17        412.16         6.27 o                         
   2  -5   8        758.68        793.86        10.21 o                         
   3  -5   8        148.22        164.36         4.59 o                         
   4  -5   8         71.55         77.29         3.51 o                         
   5  -5   8        121.97        117.73         4.52 o                         
   6  -5   8          9.33          9.11         1.94 o                         
   7  -5   8         16.75         23.60         6.71 o                         
   8  -5   8          9.36         -1.53         3.17 o                         
  -9  -4   8         37.55         27.37         4.06 o                         
  -8  -4   8         16.32          9.57         3.05 o                         
  -7  -4   8         12.82          9.45         4.48 o                         
  -6  -4   8        165.28        176.19         7.63 o                         
  -5  -4   8        123.27        122.69         4.90 o                         
  -4  -4   8          1.29          0.14         0.82 o                         
  -3  -4   8         56.10         58.28         2.90 o                         
  -2  -4   8        373.46        367.50         7.08 o                         
  -1  -4   8       1329.64       1321.31        17.40 o                         
   0  -4   8        603.40        588.08        10.67 o                         
   1  -4   8        295.28        310.84         5.54 o                         
   2  -4   8        109.49        113.39         3.94 o                         
   3  -4   8        234.82        248.53         5.05 o                         
   4  -4   8        266.83        282.01         5.68 o                         
   5  -4   8          3.95         -1.23         1.26 o                         
   6  -4   8         14.01         12.03         1.81 o                         
   7  -4   8          1.44         -0.87         2.27 o                         
   8  -4   8          7.61          9.62         3.50 o                         
  -9  -3   8          5.53          4.87         2.73 o                         
  -8  -3   8          0.05         -1.92         1.92 o                         
  -7  -3   8         30.26         30.03         5.76 o                         
  -6  -3   8         63.77         67.23         3.85 o                         
  -5  -3   8         12.64         10.45         2.43 o                         
  -4  -3   8        357.18        376.24         7.81 o                         
  -3  -3   8        249.75        231.96         5.80 o                         
  -2  -3   8          2.43          2.90         1.68 o                         
  -1  -3   8          0.83          0.77         0.63 o                         
   0  -3   8         63.73         67.75         2.63 o                         
   1  -3   8        354.30        368.23         6.05 o                         
   2  -3   8          0.56          1.83         1.32 o                         
   3  -3   8         14.48         18.77         1.62 o                         
   4  -3   8        223.01        229.44         5.16 o                         
   5  -3   8         63.90         73.99         4.32 o                         
   6  -3   8        137.56        145.52         6.78 o                         
   7  -3   8         63.29         59.31         4.93 o                         
   8  -3   8          6.51         -2.93         2.93 o                         
 -10  -2   8         12.61         12.71         3.87 o                         
  -9  -2   8         18.00         16.55         3.47 o                         
  -8  -2   8         17.57         22.35         2.90 o                         
  -7  -2   8         57.49         68.57         4.51 o                         
  -6  -2   8         36.98         33.66         3.04 o                         
  -5  -2   8         25.67         18.92         2.11 o                         
  -4  -2   8          0.70          2.12         2.43 o                         
  -3  -2   8        132.50        134.32         4.61 o                         
  -2  -2   8        122.40        108.33         4.19 o                         
  -1  -2   8        449.41        455.54         7.60 o                         
   0  -2   8        157.38        158.58         3.68 o                         
   1  -2   8        110.00        112.44         2.95 o                         
   2  -2   8        561.67        598.42         8.01 o                         
   3  -2   8        316.50        334.33         5.97 o                         
   4  -2   8         61.56         56.22         3.59 o                         
   5  -2   8        116.58        123.07         4.28 o                         
   6  -2   8         53.32         64.73         4.22 o                         
   7  -2   8          0.66         -0.79         2.08 o                         
   8  -2   8          8.82          7.02         3.48 o                         
 -10  -1   8         10.06          8.24         3.35 o                         
  -9  -1   8          0.01         -2.32         2.32 o                         
  -8  -1   8         42.31         41.96         3.32 o                         
  -7  -1   8         61.53         60.86         3.74 o                         
  -6  -1   8         92.89         97.38         4.39 o                         
  -5  -1   8        460.42        489.26         8.82 o                         
  -4  -1   8        188.87        196.57         4.89 o                         
  -3  -1   8         47.32         55.93         3.22 o                         
  -2  -1   8       3363.21       3461.97        44.80 o                         
  -1  -1   8          4.47          0.36         1.48 o                         
   0  -1   8         11.36          8.53         1.19 o                         
   1  -1   8        318.59        317.45         6.31 o                         
   2  -1   8        130.14        128.64         2.77 o                         
   3  -1   8        149.09        149.27         3.83 o                         
   4  -1   8         52.16         54.84         3.28 o                         
   5  -1   8        117.78        137.16         6.59 o                         
   6  -1   8        131.92        132.26         6.95 o                         
   7  -1   8         17.64         12.49         2.56 o                         
   8  -1   8         56.48         68.07         6.96 o                         
 -10   0   8         14.85         15.54         3.94 o                         
  -9   0   8          6.67          8.52         2.74 o                         
  -8   0   8          3.95          4.00         2.10 o                         
  -7   0   8        121.46        134.70         6.44 o                         
  -6   0   8          4.21          4.86         1.58 o                         
  -5   0   8         15.33         18.35         2.65 o                         
  -4   0   8        514.10        523.91         8.98 o                         
  -3   0   8        448.90        434.13         7.98 o                         
  -2   0   8       4682.24       4773.63        50.21 o                         
  -1   0   8          9.37         13.69         2.17 o                         
   0   0   8         12.80         20.98         2.01 o                         
   1   0   8        781.02        772.82        12.46 o                         
   2   0   8        138.56        136.11         3.81 o                         
   3   0   8        189.77        209.36         4.77 o                         
   4   0   8          0.32         -0.78         1.26 o                         
   5   0   8        371.42        363.91        13.05 o                         
   6   0   8          3.35          0.89         2.09 o                         
   7   0   8         13.81          8.10         2.91 o                         
   8   0   8          0.53          3.22         3.26 o                         
 -10   1   8          0.28          0.13         2.77 o                         
  -9   1   8        101.24         90.15         5.25 o                         
  -8   1   8         22.97         27.76         2.78 o                         
  -7   1   8         94.05         91.54         4.00 o                         
  -6   1   8        516.22        547.99        10.45 o                         
  -5   1   8        139.81        135.80         4.38 o                         
  -4   1   8         31.22         29.94         2.97 o                         
  -3   1   8        604.23        605.08        11.18 o                         
  -2   1   8          9.79         11.00         3.60 o                         
  -1   1   8        206.75        223.90         5.12 o                         
   0   1   8        266.30        276.35         6.41 o                         
   1   1   8        612.71        632.35        10.23 o                         
   2   1   8         60.37         62.37         3.10 o                         
   3   1   8         18.65         13.90         1.83 o                         
   4   1   8         50.19         49.86         3.13 o                         
   5   1   8        149.48        168.76         5.72 o                         
   6   1   8        114.80        120.60         7.49 o                         
   7   1   8          9.68          5.20         3.28 o                         
 -10   2   8         40.02         45.04         5.39 o                         
  -9   2   8        115.00        117.40         5.63 o                         
  -8   2   8          0.34          0.91         1.86 o                         
  -7   2   8          4.73          2.30         1.48 o                         
  -6   2   8          1.77         -0.25         1.55 o                         
  -5   2   8        832.44        883.23        13.34 o                         
  -4   2   8        390.16        397.55         7.96 o                         
  -3   2   8        134.73        149.01         4.69 o                         
  -2   2   8         12.03          9.00         1.52 o                         
  -1   2   8        178.75        171.54         4.09 o                         
   0   2   8        498.80        505.21         8.70 o                         
   1   2   8          9.34          5.75         1.50 o                         
   2   2   8        114.81        118.61         3.95 o                         
   3   2   8         71.32         77.82         3.64 o                         
   4   2   8         12.98         12.58         4.64 o                         
   5   2   8          0.01         -0.86         6.45 o                         
   6   2   8         32.00         28.81         4.10 o                         
   7   2   8         96.81         94.36         7.68 o                         
  -9   3   8          0.31         -2.25         2.25 o                         
  -8   3   8         27.10         23.43         2.62 o                         
  -7   3   8         35.55         35.59         2.59 o                         
  -6   3   8         82.91         88.56         4.42 o                         
  -5   3   8          2.59          0.72         1.45 o                         
  -4   3   8        233.06        227.94         6.46 o                         
  -3   3   8        259.10        276.25         6.44 o                         
  -2   3   8        100.40        101.99         4.24 o                         
  -1   3   8        208.36        219.03         4.66 o                         
   0   3   8          7.13          6.45         1.24 o                         
   1   3   8        109.16         99.55         6.27 o                         
   2   3   8        115.20        115.59         4.45 o                         
   3   3   8         66.44         76.03         3.60 o                         
   4   3   8        143.96        149.13         9.90 o                         
   5   3   8        141.88        146.68         6.67 o                         
   6   3   8         36.49         36.79         4.25 o                         
   7   3   8          6.32         10.62         4.16 o                         
  -9   4   8         33.17         27.49         3.86 o                         
  -8   4   8          4.75          6.05         2.26 o                         
  -7   4   8         33.75         42.81         3.18 o                         
  -6   4   8         35.82         35.95         3.15 o                         
  -5   4   8         69.12         76.35         3.81 o                         
  -4   4   8         19.52         17.82         2.45 o                         
  -3   4   8          0.94          1.64         2.11 o                         
  -2   4   8        130.48        137.78         4.66 o                         
  -1   4   8          4.65          3.43         2.34 o                         
   0   4   8        294.41        292.45         6.88 o                         
   1   4   8         59.97         64.47         3.68 o                         
   2   4   8        445.91        503.79         9.92 o                         
   3   4   8          6.42          7.67         3.99 o                         
   4   4   8          0.02          1.13         4.62 o                         
   5   4   8         73.32         75.72         5.33 o                         
   6   4   8          6.08          7.13         3.81 o                         
  -9   5   8         30.91         38.67         5.57 o                         
  -8   5   8          7.42         13.03         3.15 o                         
  -7   5   8          2.30          0.21         1.85 o                         
  -6   5   8          0.02         -2.39         2.39 o                         
  -5   5   8        142.63        154.43         7.68 o                         
  -4   5   8         86.38         86.06         4.38 o                         
  -3   5   8          7.64          4.39         4.01 o                         
  -2   5   8        203.99        200.32         5.39 o                         
  -1   5   8          6.58          6.18         2.75 o                         
   0   5   8          0.12          0.38         1.48 o                         
   1   5   8         15.10         19.98         3.56 o                         
   2   5   8         50.10         47.49         4.34 o                         
   3   5   8        162.76        175.08         7.33 o                         
   4   5   8         24.11         34.53         6.39 o                         
   5   5   8         48.35         43.02         5.01 o                         
  -8   6   8          7.19          9.21         2.89 o                         
  -7   6   8         16.60         13.56         3.02 o                         
  -6   6   8        148.46        154.96         6.48 o                         
  -5   6   8         44.45         45.46         3.51 o                         
  -4   6   8          7.06          5.48         2.60 o                         
  -3   6   8          4.93          1.40         1.76 o                         
  -2   6   8          9.20          6.40         2.10 o                         
  -1   6   8         81.19         94.05         5.26 o                         
   0   6   8         19.98         21.92         3.22 o                         
   1   6   8        142.19        160.41         6.39 o                         
   2   6   8          2.50          1.72         4.59 o                         
   3   6   8          1.66         -0.52         8.43 o                         
   4   6   8          8.64         10.25         3.39 o                         
   5   6   8          2.27         -4.60         4.69 o                         
  -8   7   8          1.07          0.03         2.67 o                         
  -7   7   8          1.19         -2.59         2.59 o                         
  -6   7   8         22.92         20.00         3.26 o                         
  -5   7   8          7.27          9.15         3.14 o                         
  -4   7   8        118.40        115.57         5.72 o                         
  -3   7   8         53.07         49.09         4.23 o                         
  -2   7   8         31.55         30.07         4.50 o                         
  -1   7   8         31.43         24.51         3.56 o                         
   0   7   8        124.95        133.47         6.66 o                         
   1   7   8          0.44         -0.36         7.29 o                         
   2   7   8         75.34         72.53         5.14 o                         
   3   7   8         47.05         39.39         4.22 o                         
   4   7   8          5.64          3.32         3.32 o                         
  -7   8   8          2.37          2.92         3.87 o                         
  -6   8   8          3.39          2.44         2.75 o                         
  -5   8   8          9.70          8.08         3.01 o                         
  -4   8   8          1.04          3.16         2.56 o                         
  -3   8   8          3.19          3.11         2.37 o                         
  -2   8   8          5.92         11.60         3.31 o                         
  -1   8   8        125.57        118.34         6.59 o                         
   0   8   8         98.56         99.19         6.33 o                         
   1   8   8         10.45          9.14         3.25 o                         
   2   8   8          3.66          0.66         2.83 o                         
  -5   9   8         85.37         77.38         6.31 o                         
  -4   9   8         68.09         74.28         6.16 o                         
  -3   9   8          0.10         -0.65         2.44 o                         
  -2   9   8         14.96          8.16         3.07 o                         
  -1   9   8         10.91         16.56         3.59 o                         
   0   9   8         75.15         70.90         6.68 o                         
   1   9   8         45.73         55.71         7.15 o                         
  -2 -12   9          0.89         -3.09         3.09 o                         
  -1 -12   9         20.61         19.50         4.28 o                         
   0 -12   9         35.86         35.14         4.30 o                         
   1 -12   9         19.84         20.58         3.39 o                         
   2 -12   9          2.84         -3.28         3.28 o                         
   3 -12   9          6.84          3.04         2.70 o                         
  -4 -11   9         11.73          6.59         3.57 o                         
  -3 -11   9          9.53          9.30         3.79 o                         
  -2 -11   9          1.92         -0.86         2.58 o                         
  -1 -11   9          1.96          0.84         2.74 o                         
   0 -11   9         20.92         14.21         5.48 o                         
   1 -11   9         16.12         16.85         2.98 o                         
   2 -11   9         29.82         23.72         3.72 o                         
   3 -11   9         17.27         14.83         2.67 o                         
   4 -11   9         33.74         31.27         4.84 o                         
   5 -11   9          0.07         -3.19         3.19 o                         
  -5 -10   9          0.26         -2.35         2.99 o                         
  -4 -10   9          7.31          4.22         2.55 o                         
  -3 -10   9         69.43         67.33         4.47 o                         
  -2 -10   9         44.44         47.66         3.93 o                         
  -1 -10   9        165.31        164.24         7.61 o                         
   0 -10   9          1.78         -1.44         1.77 o                         
   1 -10   9         13.38          7.64         2.21 o                         
   2 -10   9          5.18          4.29         2.08 o                         
   3 -10   9          9.54          8.46         2.25 o                         
   4 -10   9         43.95         37.44         3.30 o                         
   5 -10   9         31.07         27.28         3.60 o                         
   6 -10   9          7.49          2.35         3.60 o                         
  -6  -9   9         15.27         27.06         4.31 o                         
  -5  -9   9         39.10         47.09         4.36 o                         
  -4  -9   9          8.61         14.01         2.35 o                         
  -3  -9   9        186.52        198.86         8.71 o                         
  -2  -9   9        108.72         94.97         7.19 o                         
  -1  -9   9          0.69         -0.37         2.67 o                         
   0  -9   9        490.00        523.83        13.70 o                         
   1  -9   9        142.42        159.45         5.39 o                         
   2  -9   9        106.06        118.94         5.96 o                         
   3  -9   9         31.30         32.16         2.77 o                         
   4  -9   9          5.42          3.13         1.69 o                         
   5  -9   9          2.28         -0.82         1.44 o                         
   6  -9   9          1.68         -2.96         2.96 o                         
  -7  -8   9         18.58         21.39         4.42 o                         
  -6  -8   9         17.88         17.41         3.07 o                         
  -5  -8   9          0.93          0.93         9.71 o                         
  -4  -8   9        165.09        155.31         8.18 o                         
  -3  -8   9          0.81          1.25         3.01 o                         
  -2  -8   9         18.44         23.63         4.22 o                         
  -1  -8   9         41.16         42.14         3.64 o                         
   0  -8   9        429.73        452.03         8.42 o                         
   1  -8   9         13.47         16.69         1.89 o                         
   2  -8   9         35.07         33.79         3.30 o                         
   3  -8   9        210.03        224.20         5.84 o                         
   4  -8   9        160.18        163.57         4.96 o                         
   5  -8   9         73.78         66.69         4.15 o                         
   6  -8   9         14.98         17.77         2.57 o                         
   7  -8   9          1.65         -2.57         2.57 o                         
  -8  -7   9          1.63          0.86         3.34 o                         
  -7  -7   9         48.54         52.01         4.35 o                         
  -6  -7   9         39.41         35.96         4.04 o                         
  -5  -7   9          9.95         10.62         2.50 o                         
  -4  -7   9        464.13        489.38        11.99 o                         
  -3  -7   9          0.24          0.56         4.91 o                         
  -2  -7   9         24.76         20.31         2.88 o                         
  -1  -7   9        730.34        751.28        11.70 o                         
   0  -7   9         69.75         67.34         3.52 o                         
   1  -7   9        136.49        144.88         4.02 o                         
   2  -7   9        101.08        102.20         4.08 o                         
   3  -7   9         37.28         36.41         2.16 o                         
   4  -7   9         37.55         32.67         2.17 o                         
   5  -7   9          9.90          8.21         1.54 o                         
   6  -7   9         44.72         42.74         3.64 o                         
   7  -7   9         29.23         27.86         4.09 o                         
  -8  -6   9         14.99         18.10         3.43 o                         
  -7  -6   9          0.94         -0.40         3.47 o                         
  -6  -6   9         37.04         31.82         5.26 o                         
  -5  -6   9          5.41          6.16         3.44 o                         
  -4  -6   9          1.37          0.08         2.35 o                         
  -3  -6   9        154.64        161.77         4.46 o                         
  -2  -6   9         98.87        101.51         3.60 o                         
  -1  -6   9        171.41        169.74         5.47 o                         
   0  -6   9         34.74         36.96         2.24 o                         
   1  -6   9        395.09        431.08         7.60 o                         
   2  -6   9        696.64        707.96        10.12 o                         
   3  -6   9        231.86        236.27         6.44 o                         
   4  -6   9        134.69        134.79         4.46 o                         
   5  -6   9          3.49          3.52         1.94 o                         
   6  -6   9          9.15          3.30         1.82 o                         
   7  -6   9         35.82         32.46         4.01 o                         
  -9  -5   9         21.80          9.52         3.85 o                         
  -8  -5   9          0.10         -2.43         2.43 o                         
  -7  -5   9         40.86         37.71         5.96 o                         
  -6  -5   9          7.87         11.37         3.20 o                         
  -5  -5   9          0.87         -1.34         3.11 o                         
  -4  -5   9         18.76         18.43         1.98 o                         
  -3  -5   9         52.30         57.40         3.05 o                         
  -2  -5   9        586.35        615.94        10.28 o                         
  -1  -5   9        244.41        236.22         4.75 o                         
   0  -5   9        437.52        453.65         7.44 o                         
   1  -5   9        218.88        233.51         5.49 o                         
   2  -5   9         41.08         42.92         2.18 o                         
   3  -5   9         60.43         56.52         2.12 o                         
   4  -5   9        211.43        214.54         6.46 o                         
   5  -5   9        115.12        104.43         5.04 o                         
   6  -5   9          4.53          3.98         3.13 o                         
   7  -5   9         14.29          8.03         6.47 o                         
   8  -5   9         21.20         20.35         4.19 o                         
  -9  -4   9         11.10          6.44         5.44 o                         
  -8  -4   9          0.55         -1.51         2.37 o                         
  -7  -4   9         59.09         48.81         3.97 o                         
  -6  -4   9         56.38         47.84         3.96 o                         
  -5  -4   9        182.27        185.64         6.46 o                         
  -4  -4   9        193.04        209.00         5.73 o                         
  -3  -4   9         40.53         37.28         3.09 o                         
  -2  -4   9         98.99        101.94         4.19 o                         
  -1  -4   9         21.95         26.22         1.71 o                         
   0  -4   9        222.80        243.10         4.80 o                         
   1  -4   9         14.37         10.30         1.29 o                         
   2  -4   9        214.06        203.87         4.43 o                         
   3  -4   9         77.41         73.19         2.84 o                         
   4  -4   9        140.13        150.94         4.62 o                         
   5  -4   9         21.58         20.40         2.29 o                         
   6  -4   9         80.52         65.25         5.70 o                         
   7  -4   9         25.10         32.24         4.04 o                         
   8  -4   9          1.25         -3.30         3.30 o                         
  -9  -3   9         29.25         34.54         4.31 o                         
  -8  -3   9         14.20         12.06         2.56 o                         
  -7  -3   9        171.65        174.56         6.16 o                         
  -6  -3   9         36.91         33.56         3.93 o                         
  -5  -3   9         45.00         42.87         2.94 o                         
  -4  -3   9          6.28          6.67         2.19 o                         
  -3  -3   9        185.74        195.34         5.80 o                         
  -2  -3   9        741.75        753.53        12.58 o                         
  -1  -3   9         22.51         23.11         2.63 o                         
   0  -3   9        402.06        415.48         7.03 o                         
   1  -3   9        359.20        417.61         7.50 o                         
   2  -3   9         70.73         80.87         3.06 o                         
   3  -3   9        186.73        197.05         4.16 o                         
   4  -3   9        123.87        126.40         3.84 o                         
   5  -3   9         23.36         23.68         2.22 o                         
   6  -3   9          0.07         -1.03         1.85 o                         
   7  -3   9         44.96         52.30         4.97 o                         
   8  -3   9          6.53          7.02         4.02 o                         
  -9  -2   9          6.88          9.12         3.00 o                         
  -8  -2   9          6.16          4.64         2.44 o                         
  -7  -2   9         27.46         33.66         2.96 o                         
  -6  -2   9         34.11         38.94         2.98 o                         
  -5  -2   9         47.14         48.01         3.83 o                         
  -4  -2   9        236.18        234.08         5.97 o                         
  -3  -2   9         99.81        107.36         4.03 o                         
  -2  -2   9          5.08          9.25         2.14 o                         
  -1  -2   9        175.25        179.39         4.49 o                         
   0  -2   9         26.67         26.70         2.81 o                         
   1  -2   9        558.61        603.39        10.75 o                         
   2  -2   9         98.25        114.89         4.44 o                         
   3  -2   9        169.91        174.56         4.60 o                         
   4  -2   9        426.32        445.81         7.25 o                         
   5  -2   9         74.28         70.76         3.79 o                         
   6  -2   9         62.10         70.87         3.94 o                         
   7  -2   9          1.00         -2.76         2.76 o                         
   8  -2   9         34.33         35.79         5.31 o                         
 -10  -1   9         36.49         24.63         4.67 o                         
  -9  -1   9          0.12         -1.06         2.51 o                         
  -8  -1   9        114.87        120.42         6.51 o                         
  -7  -1   9         16.71         14.02         2.46 o                         
  -6  -1   9        153.92        157.31         5.03 o                         
  -5  -1   9         77.81         78.95         3.81 o                         
  -4  -1   9         34.09         26.68         2.33 o                         
  -3  -1   9        113.54        125.63         4.29 o                         
  -2  -1   9        324.26        319.95         6.41 o                         
  -1  -1   9         47.15         40.84         2.02 o                         
   0  -1   9          0.00         -0.23         1.11 o                         
   1  -1   9          1.47          3.84         2.21 o                         
   2  -1   9        198.61        214.38         5.27 o                         
   3  -1   9        159.86        161.00         6.14 o                         
   4  -1   9        433.30        481.42         8.63 o                         
   5  -1   9        101.71        105.59         4.21 o                         
   6  -1   9         15.65         16.12         2.89 o                         
   7  -1   9          6.38          1.35         2.71 o                         
 -10   0   9         11.98          6.01         3.54 o                         
  -9   0   9         37.32         32.86         3.71 o                         
  -8   0   9          7.27          3.24         2.07 o                         
  -7   0   9        144.89        159.04         6.31 o                         
  -6   0   9        680.86        691.36        11.26 o                         
  -5   0   9         27.59         27.76         2.50 o                         
  -4   0   9         19.88         17.72         2.13 o                         
  -3   0   9         21.61         27.70         2.49 o                         
  -2   0   9       1642.86       1695.69        20.86 o                         
  -1   0   9        285.84        271.69         6.31 o                         
   0   0   9        114.35        109.91         3.98 o                         
   1   0   9        247.92        252.95         5.78 o                         
   2   0   9        146.04        139.69         4.47 o                         
   3   0   9         45.06         48.70         3.52 o                         
   4   0   9         24.10         17.78         2.27 o                         
   5   0   9         64.09         62.13         3.74 o                         
   6   0   9         48.71         45.19         3.73 o                         
   7   0   9         38.44         39.50         4.34 o                         
 -10   1   9         18.49         16.70         3.61 o                         
  -9   1   9          4.55          5.46         2.54 o                         
  -8   1   9          9.08          9.07         2.39 o                         
  -7   1   9         48.47         50.17         3.15 o                         
  -6   1   9         69.43         71.73         3.71 o                         
  -5   1   9         79.12         85.44         3.78 o                         
  -4   1   9        162.60        151.61         4.85 o                         
  -3   1   9        647.86        670.77        16.10 o                         
  -2   1   9        204.96        214.68         5.60 o                         
  -1   1   9          2.18         -0.04         1.00 o                         
   0   1   9         56.06         64.41         4.10 o                         
   1   1   9        300.84        314.07         7.12 o                         
   2   1   9        491.40        508.30         8.86 o                         
   3   1   9        190.10        198.92         4.94 o                         
   4   1   9          0.27         -0.84         3.53 o                         
   5   1   9         20.25         10.70         2.40 o                         
   6   1   9         16.82         24.04         4.00 o                         
   7   1   9         22.88         23.12         4.57 o                         
  -9   2   9         29.18         31.24         3.41 o                         
  -8   2   9         64.04         63.94         3.99 o                         
  -7   2   9        105.32        105.37         4.23 o                         
  -6   2   9         83.03         90.74         4.10 o                         
  -5   2   9         40.00         42.58         3.25 o                         
  -4   2   9        108.13        103.97         4.68 o                         
  -3   2   9         21.53         14.95         2.30 o                         
  -2   2   9        323.27        334.64         6.78 o                         
  -1   2   9         34.09         29.29         3.48 o                         
   0   2   9         40.45         38.44         2.68 o                         
   1   2   9        196.69        204.43         5.19 o                         
   2   2   9          7.44          8.43         3.75 o                         
   3   2   9        278.28        292.74         6.42 o                         
   4   2   9         21.72         20.69         5.33 o                         
   5   2   9        205.12        191.38         8.95 o                         
   6   2   9         60.08         62.20         5.84 o                         
  -9   3   9         13.00          5.13         2.72 o                         
  -8   3   9          1.47         -1.92         1.92 o                         
  -7   3   9         40.36         36.34         3.20 o                         
  -6   3   9         66.86         61.37         3.55 o                         
  -5   3   9          3.00          2.34         2.20 o                         
  -4   3   9         25.96         26.07         2.65 o                         
  -3   3   9          6.11         14.10         2.51 o                         
  -2   3   9        208.42        208.90         5.34 o                         
  -1   3   9         34.30         31.92         3.48 o                         
   0   3   9        208.48        217.76         5.86 o                         
   1   3   9         34.06         32.83         2.44 o                         
   2   3   9        176.35        175.39         7.15 o                         
   3   3   9          3.41          2.15         1.56 o                         
   4   3   9         31.88         30.70         3.44 o                         
   5   3   9         38.30         33.75         3.66 o                         
   6   3   9         10.79          7.93         3.84 o                         
  -9   4   9          0.98         -3.95         3.95 o                         
  -8   4   9         59.53         55.72         3.95 o                         
  -7   4   9          1.98          2.95         2.17 o                         
  -6   4   9          1.75          3.38         1.99 o                         
  -5   4   9         94.51         98.95         5.36 o                         
  -4   4   9         59.53         53.85         3.41 o                         
  -3   4   9        218.85        232.50         5.46 o                         
  -2   4   9        129.06        142.93         4.19 o                         
  -1   4   9          0.41         -2.43         2.43 o                         
   0   4   9         38.39         35.38         3.12 o                         
   1   4   9         31.60         31.11         2.80 o                         
   2   4   9         18.75         19.78         4.30 o                         
   3   4   9         60.92         52.63         7.65 o                         
   4   4   9         39.72         40.51         5.77 o                         
   5   4   9         21.54         22.54         3.64 o                         
  -9   5   9         23.19         22.04         4.40 o                         
  -8   5   9         16.25         20.65         3.35 o                         
  -7   5   9         25.13         29.71         3.19 o                         
  -6   5   9         14.61         20.04         3.82 o                         
  -5   5   9         43.45         48.87         3.54 o                         
  -4   5   9          0.22         -1.17         2.70 o                         
  -3   5   9         16.95         18.27         2.77 o                         
  -2   5   9          0.13         -0.82         1.73 o                         
  -1   5   9         95.15        100.39         5.11 o                         
   0   5   9        109.82        106.49         6.43 o                         
   1   5   9        246.83        270.12        12.54 o                         
   2   5   9         21.34         21.00         2.96 o                         
   3   5   9         19.02         10.49         6.04 o                         
   4   5   9         14.63         12.58         5.03 o                         
   5   5   9         19.42         15.56         6.12 o                         
  -8   6   9          1.27         -2.55         3.19 o                         
  -7   6   9          5.12          3.47         2.55 o                         
  -6   6   9         34.32         37.24         3.40 o                         
  -5   6   9         35.17         36.29         3.38 o                         
  -4   6   9         48.90         55.19         3.98 o                         
  -3   6   9         79.92         80.04         4.60 o                         
  -2   6   9          2.34         -1.13         2.08 o                         
  -1   6   9          0.95         -0.65         3.62 o                         
   0   6   9          0.35         -2.92         2.92 o                         
   1   6   9         21.16         19.15         3.29 o                         
   2   6   9         24.81         18.22         4.20 o                         
   3   6   9         38.85         44.03         4.32 o                         
   4   6   9         39.29         38.42         4.57 o                         
  -7   7   9          1.88         -1.85         3.71 o                         
  -6   7   9         65.15         67.62         5.68 o                         
  -5   7   9          9.50          8.73         2.54 o                         
  -4   7   9          8.32          8.49         2.50 o                         
  -3   7   9          2.85          5.58         2.01 o                         
  -2   7   9         29.54         30.54         8.47 o                         
  -1   7   9        199.67        218.61         9.22 o                         
   0   7   9          0.59          5.37         2.84 o                         
   1   7   9          0.46         -0.51         2.42 o                         
   2   7   9          0.22         -2.72         2.72 o                         
   3   7   9         34.89         35.79         5.22 o                         
  -6   8   9          5.66          4.14         3.57 o                         
  -5   8   9         20.99         23.93         4.37 o                         
  -4   8   9         40.61         48.11         4.33 o                         
  -3   8   9          9.56          4.82         2.82 o                         
  -2   8   9          0.23          1.16         2.34 o                         
  -1   8   9         27.25         29.71         3.99 o                         
   0   8   9         56.63         58.92         5.62 o                         
   1   8   9         55.47         47.27         5.18 o                         
  -4   9   9         21.92         30.70         5.54 o                         
  -3   9   9         36.83         34.99         5.81 o                         
  -2   9   9         16.16         15.29         4.25 o                         
  -1   9   9         61.31         50.82         5.82 o                         
  -1 -12  10          6.90         -0.04         3.44 o                         
   0 -12  10         11.37          9.06         4.74 o                         
   1 -12  10          4.41         -1.41         3.40 o                         
   2 -12  10          9.99          6.75         3.45 o                         
  -4 -11  10          7.50          4.99         3.18 o                         
  -3 -11  10         53.60         54.07         4.98 o                         
  -2 -11  10         20.77         20.49         3.34 o                         
  -1 -11  10         26.36         26.10         3.68 o                         
   0 -11  10         22.80         31.90         3.73 o                         
   1 -11  10          1.67         -4.73         4.73 o                         
   2 -11  10          0.22         -2.70         2.70 o                         
   3 -11  10          5.38          3.97         3.01 o                         
   4 -11  10         54.37         53.69         5.32 o                         
  -5 -10  10         45.21         40.84         4.36 o                         
  -4 -10  10         77.69         89.51         5.81 o                         
  -3 -10  10          2.32          3.89         2.39 o                         
  -2 -10  10          5.80          6.75         2.32 o                         
  -1 -10  10         48.29         42.92         3.63 o                         
   0 -10  10         38.53         44.84         5.87 o                         
   1 -10  10         47.74         56.72         4.29 o                         
   2 -10  10          8.23          3.82         2.21 o                         
   3 -10  10         42.72         36.30         3.62 o                         
   4 -10  10         38.13         39.50         3.78 o                         
   5 -10  10         46.95         59.34         5.69 o                         
  -6  -9  10         18.50         17.84         3.75 o                         
  -5  -9  10          2.40          4.01         2.52 o                         
  -4  -9  10        186.53        170.22         9.52 o                         
  -3  -9  10         83.08         93.07         6.40 o                         
  -2  -9  10         37.01         41.83         4.17 o                         
  -1  -9  10         55.74         51.38         3.23 o                         
   0  -9  10         43.55         40.81         2.98 o                         
   1  -9  10         36.65         33.59         3.80 o                         
   2  -9  10          6.32          6.27         2.32 o                         
   3  -9  10         43.52         37.45         2.12 o                         
   4  -9  10        124.73        131.96         5.40 o                         
   5  -9  10         11.98          5.21         2.84 o                         
   6  -9  10         29.27         35.02         3.64 o                         
  -7  -8  10         68.68         67.93         5.73 o                         
  -6  -8  10         84.85         87.03         5.40 o                         
  -5  -8  10         84.97         83.69         5.23 o                         
  -4  -8  10         77.70         74.10         4.26 o                         
  -3  -8  10         22.26         18.62         4.29 o                         
  -2  -8  10         28.00         28.20         5.73 o                         
  -1  -8  10         15.69         17.34         1.93 o                         
   0  -8  10         43.56         42.81         4.93 o                         
   1  -8  10         47.25         49.29         2.97 o                         
   2  -8  10         52.83         56.50         3.18 o                         
   3  -8  10         60.71         76.86         3.95 o                         
   4  -8  10          1.41          0.22         0.87 o                         
   5  -8  10         32.67         30.10         2.99 o                         
   6  -8  10         56.74         56.57         4.34 o                         
  -7  -7  10          1.86         -1.71         2.45 o                         
  -6  -7  10          2.90          2.31         2.25 o                         
  -5  -7  10          5.53          2.92         5.68 o                         
  -4  -7  10        345.76        375.60        10.08 o                         
  -3  -7  10          5.96          6.70         2.34 o                         
  -2  -7  10          3.23          0.55         3.84 o                         
  -1  -7  10         59.61         68.41         3.45 o                         
   0  -7  10          0.53          0.15         0.99 o                         
   1  -7  10         84.66         88.61         3.73 o                         
   2  -7  10          7.77          5.48         1.69 o                         
   3  -7  10        341.77        338.28         6.87 o                         
   4  -7  10         54.20         58.01         3.57 o                         
   5  -7  10          0.07          0.17         1.47 o                         
   6  -7  10          0.13         -0.94         1.99 o                         
   7  -7  10         34.24         27.53         6.67 o                         
  -8  -6  10         17.18         17.63         3.98 o                         
  -7  -6  10         31.20         28.88         5.99 o                         
  -6  -6  10          2.31         -3.14         7.02 o                         
  -5  -6  10          2.32          1.17         4.99 o                         
  -4  -6  10          0.17          1.39         2.23 o                         
  -3  -6  10          3.47         -0.68         1.92 o                         
  -2  -6  10         86.94         81.78         6.01 o                         
  -1  -6  10         20.64         25.20         2.46 o                         
   0  -6  10        257.64        249.36         5.26 o                         
   1  -6  10        257.27        275.46         6.42 o                         
   2  -6  10         69.18         66.31         3.15 o                         
   3  -6  10          0.18         -0.78         2.39 o                         
   4  -6  10        154.43        163.51         7.43 o                         
   5  -6  10        230.22        257.49         7.57 o                         
   6  -6  10         17.20         14.28         2.80 o                         
   7  -6  10         20.42         19.13         4.13 o                         
  -8  -5  10          5.50          6.42         3.00 o                         
  -7  -5  10          7.32          5.22         6.42 o                         
  -6  -5  10        188.57        204.64         7.67 o                         
  -5  -5  10         56.04         63.43         5.04 o                         
  -4  -5  10        212.23        214.14         7.04 o                         
  -3  -5  10          5.49          3.52         2.61 o                         
  -2  -5  10         23.18         28.56         2.48 o                         
  -1  -5  10         16.27         13.15         1.63 o                         
   0  -5  10         96.87        100.45         3.17 o                         
   1  -5  10        203.00        189.27         4.43 o                         
   2  -5  10        172.28        177.02         5.65 o                         
   3  -5  10        100.53        122.53         4.75 o                         
   4  -5  10         86.55         86.87         4.01 o                         
   5  -5  10          0.39         -1.21         2.87 o                         
   6  -5  10         40.55         34.73         3.88 o                         
   7  -5  10         18.71         20.57         3.86 o                         
  -9  -4  10         16.94          5.90         3.89 o                         
  -8  -4  10         31.37         28.84         4.35 o                         
  -7  -4  10          0.76          0.45         1.91 o                         
  -6  -4  10         13.04         16.57         2.42 o                         
  -5  -4  10         45.22         43.43         6.87 o                         
  -4  -4  10         15.83         14.50         2.08 o                         
  -3  -4  10        108.56        121.71         5.53 o                         
  -2  -4  10        532.38        539.60        10.04 o                         
  -1  -4  10        319.49        281.25         5.05 o                         
   0  -4  10        697.82        736.20        10.45 o                         
   1  -4  10          0.13         -1.04         1.43 o                         
   2  -4  10        156.35        146.78         4.03 o                         
   3  -4  10        194.40        191.43         4.79 o                         
   4  -4  10         10.35          2.79         2.24 o                         
   5  -4  10         82.05         79.29         4.47 o                         
   6  -4  10          0.15         -2.15         2.15 o                         
   7  -4  10          1.05         -0.17         2.65 o                         
  -9  -3  10          0.02          0.59         2.66 o                         
  -8  -3  10          1.22         -0.36         2.13 o                         
  -7  -3  10         77.53         79.17         4.81 o                         
  -6  -3  10         20.42         21.57         3.86 o                         
  -5  -3  10        120.15        125.38         7.80 o                         
  -4  -3  10         38.96         37.34         2.88 o                         
  -3  -3  10        270.38        277.89         6.90 o                         
  -2  -3  10          1.04          1.43         1.07 o                         
  -1  -3  10          4.69          3.72         1.06 o                         
   0  -3  10         15.46         12.85         1.26 o                         
   1  -3  10        387.37        377.63         6.59 o                         
   2  -3  10         72.59         69.79         3.39 o                         
   3  -3  10         17.98         19.41         3.00 o                         
   4  -3  10         18.25         15.44         2.17 o                         
   5  -3  10          1.40          0.40         1.57 o                         
   6  -3  10         62.96         61.79         4.39 o                         
   7  -3  10         32.16         24.90         4.16 o                         
  -9  -2  10          8.67         13.04         3.11 o                         
  -8  -2  10         38.71         40.93         3.60 o                         
  -7  -2  10         12.43         10.15         5.82 o                         
  -6  -2  10          7.00          5.59         4.67 o                         
  -5  -2  10        127.97        119.41         4.96 o                         
  -4  -2  10        123.60        138.31         5.25 o                         
  -3  -2  10        264.35        276.78         6.91 o                         
  -2  -2  10        169.52        153.64         6.75 o                         
  -1  -2  10        586.80        605.28         9.28 o                         
   0  -2  10          8.58          7.20         1.45 o                         
   1  -2  10        753.19        784.32        12.56 o                         
   2  -2  10        239.23        238.65         5.43 o                         
   3  -2  10         48.70         56.21         2.49 o                         
   4  -2  10         55.52         64.09         3.94 o                         
   5  -2  10          0.72         -2.06         2.06 o                         
   6  -2  10          0.10          0.35         2.36 o                         
   7  -2  10         13.64         15.01         3.53 o                         
  -9  -1  10          0.73         -1.58         2.39 o                         
  -8  -1  10         22.52         20.41         2.80 o                         
  -7  -1  10         36.02         40.77         3.18 o                         
  -6  -1  10        110.45        123.29         5.64 o                         
  -5  -1  10        105.16        105.63         4.34 o                         
  -4  -1  10          0.02         -1.94         2.25 o                         
  -3  -1  10         41.39         45.00         2.95 o                         
  -2  -1  10        531.13        529.92         8.86 o                         
  -1  -1  10        249.06        242.74         5.26 o                         
   0  -1  10        528.99        563.71        10.30 o                         
   1  -1  10        210.43        223.52         5.40 o                         
   2  -1  10          4.69          4.98         1.61 o                         
   3  -1  10         18.01         14.68         2.80 o                         
   4  -1  10          0.18         -1.35         1.78 o                         
   5  -1  10        152.57        166.05         5.58 o                         
   6  -1  10        114.83        117.01         5.93 o                         
   7  -1  10          6.25         -0.22         3.16 o                         
  -9   0  10          9.02          5.80         3.06 o                         
  -8   0  10          3.34          2.73         2.03 o                         
  -7   0  10          3.12          4.93         2.97 o                         
  -6   0  10         27.92         33.88         3.23 o                         
  -5   0  10         78.41         67.09         3.71 o                         
  -4   0  10        348.74        349.84         7.74 o                         
  -3   0  10        819.14        846.81        12.74 o                         
  -2   0  10         34.41         39.58         2.69 o                         
  -1   0  10         24.40         27.06         3.56 o                         
   0   0  10        185.74        184.88         4.91 o                         
   1   0  10       1459.96       1529.09        20.02 o                         
   2   0  10        166.89        162.09         4.74 o                         
   3   0  10          2.35          0.44         3.16 o                         
   4   0  10        131.63        132.38         6.76 o                         
   5   0  10          1.75         -0.13         1.73 o                         
   6   0  10          0.83          1.39         2.54 o                         
   7   0  10          0.74         -3.06         3.35 o                         
  -9   1  10         90.38         91.54         5.45 o                         
  -8   1  10         23.30         27.56         3.31 o                         
  -7   1  10         37.37         34.14         2.87 o                         
  -6   1  10         44.24         40.45         4.17 o                         
  -5   1  10          0.62         -0.87         1.35 o                         
  -4   1  10         67.53         69.45         4.18 o                         
  -3   1  10        140.68        150.65         4.74 o                         
  -2   1  10        213.14        209.30         5.45 o                         
  -1   1  10        171.69        179.27         4.56 o                         
   0   1  10         22.32         23.80         2.58 o                         
   1   1  10        120.03        128.34         4.17 o                         
   2   1  10         11.45         10.64         1.86 o                         
   3   1  10        182.48        179.82         4.97 o                         
   4   1  10          5.67          1.93         3.99 o                         
   5   1  10        170.48        170.36         6.74 o                         
   6   1  10         29.95         33.50         5.99 o                         
  -9   2  10         19.06         13.90         3.79 o                         
  -8   2  10         17.49         10.10         2.37 o                         
  -7   2  10          1.79          2.15         1.68 o                         
  -6   2  10        141.04        146.99         6.53 o                         
  -5   2  10        109.08        126.04         5.20 o                         
  -4   2  10          0.57          0.44         1.84 o                         
  -3   2  10         48.10         49.55         3.41 o                         
  -2   2  10         33.24         32.14         3.85 o                         
  -1   2  10        133.28        127.52         5.40 o                         
   0   2  10        171.37        179.09         7.89 o                         
   1   2  10         17.61         17.71         2.14 o                         
   2   2  10         12.65         13.76         2.52 o                         
   3   2  10          0.98         -1.34         2.90 o                         
   4   2  10         17.89         11.40         2.23 o                         
   5   2  10          4.83         -2.31         2.59 o                         
   6   2  10         24.49         22.73         4.63 o                         
  -9   3  10          7.55          3.67         4.03 o                         
  -8   3  10         13.14         13.54         3.10 o                         
  -7   3  10          6.95          5.69         2.02 o                         
  -6   3  10         72.75         76.64         4.69 o                         
  -5   3  10         79.83         73.54         5.07 o                         
  -4   3  10         35.04         40.46         3.17 o                         
  -3   3  10         51.13         58.74         3.36 o                         
  -2   3  10         31.40         27.66         3.59 o                         
  -1   3  10         31.63         26.58         2.74 o                         
   0   3  10         40.46         44.59         5.07 o                         
   1   3  10         32.00         26.23         2.80 o                         
   2   3  10         77.78         72.79         5.59 o                         
   3   3  10         33.96         34.23         3.62 o                         
   4   3  10         86.52         93.57         5.56 o                         
   5   3  10          6.63          2.69         3.33 o                         
  -9   4  10         28.31         19.19         5.35 o                         
  -8   4  10          4.77          4.98         2.76 o                         
  -7   4  10         10.51         11.25         2.40 o                         
  -6   4  10          0.90          0.24         1.88 o                         
  -5   4  10         29.29         31.99         3.08 o                         
  -4   4  10          0.85          2.23         3.10 o                         
  -3   4  10          2.58          1.00         2.73 o                         
  -2   4  10          1.53          1.02         2.34 o                         
  -1   4  10         63.41         63.74         4.05 o                         
   0   4  10        108.22        106.33         6.22 o                         
   1   4  10         59.94         63.96         5.76 o                         
   2   4  10         64.05         69.08         4.45 o                         
   3   4  10          4.38         -2.07         8.31 o                         
   4   4  10          1.04          1.88         2.48 o                         
   5   4  10         26.47         17.17         4.09 o                         
  -8   5  10          2.63          3.38         3.13 o                         
  -7   5  10         10.41          6.96         2.59 o                         
  -6   5  10         43.23         45.05         3.90 o                         
  -5   5  10         55.33         63.65         4.69 o                         
  -4   5  10         26.66         31.05         3.56 o                         
  -3   5  10        139.14        136.87         5.80 o                         
  -2   5  10         27.07         24.54         2.66 o                         
  -1   5  10          2.65          3.89         1.74 o                         
   0   5  10          7.05          3.10         1.91 o                         
   1   5  10         15.06         16.94         4.58 o                         
   2   5  10         27.78         28.81         7.50 o                         
   3   5  10          8.02          7.11         6.95 o                         
   4   5  10         41.34         31.90         6.44 o                         
  -8   6  10         14.08         17.72         5.76 o                         
  -7   6  10         39.35         41.57         4.15 o                         
  -6   6  10         86.21         83.03         5.39 o                         
  -5   6  10         10.05         10.93         2.59 o                         
  -4   6  10          3.64          2.59         3.28 o                         
  -3   6  10          3.01          3.35         3.55 o                         
  -2   6  10         21.27         18.40         7.43 o                         
  -1   6  10         77.20         74.73         4.83 o                         
   0   6  10         23.56         22.55         3.80 o                         
   1   6  10         67.13         59.41         4.55 o                         
   2   6  10          0.09          0.13         2.92 o                         
   3   6  10         18.59         16.96         3.97 o                         
  -7   7  10          9.25          5.93         3.51 o                         
  -6   7  10         16.46         12.05         4.12 o                         
  -5   7  10         29.78         36.00         4.00 o                         
  -4   7  10         69.94         62.86         5.02 o                         
  -3   7  10         14.50         11.09         2.84 o                         
  -2   7  10         14.85          8.61         3.12 o                         
  -1   7  10         64.20         61.06         5.56 o                         
   0   7  10         22.69         20.22         3.44 o                         
   1   7  10         26.91         35.14         4.04 o                         
   2   7  10         46.99         46.07         5.07 o                         
  -5   8  10         37.53         37.65         5.32 o                         
  -4   8  10         13.26          4.07         4.91 o                         
  -3   8  10         13.14          4.43         3.39 o                         
  -2   8  10          1.63         -1.32         2.58 o                         
  -1   8  10        121.14        116.89         7.67 o                         
   0   8  10          0.83          0.50         3.49 o                         
  -1 -12  11         51.64         49.64         5.43 o                         
   0 -12  11         13.86          8.94         4.43 o                         
   1 -12  11          6.41          3.35         2.97 o                         
  -3 -11  11          1.74         -3.25         3.25 o                         
  -2 -11  11          0.42         -3.14         3.14 o                         
  -1 -11  11          1.09         -1.79         2.84 o                         
   0 -11  11         16.48         19.99         3.67 o                         
   1 -11  11         45.74         43.32         5.76 o                         
   2 -11  11          2.08          1.74         2.29 o                         
   3 -11  11         54.04         49.44         7.78 o                         
  -5 -10  11          3.98         -1.89         3.33 o                         
  -4 -10  11         55.76         49.02         4.49 o                         
  -3 -10  11         42.31         49.61         4.51 o                         
  -2 -10  11         83.27         80.05         4.50 o                         
  -1 -10  11         35.67         32.79         3.46 o                         
   0 -10  11          1.52         -2.84         7.31 o                         
   1 -10  11          6.70         10.47         5.76 o                         
   2 -10  11         12.01         15.70         2.77 o                         
   3 -10  11         25.76         29.02         3.58 o                         
   4 -10  11         57.66         50.74         4.41 o                         
   5 -10  11         22.33         14.75         2.56 o                         
  -6  -9  11         35.69         37.40         4.51 o                         
  -5  -9  11         36.33         42.51         4.53 o                         
  -4  -9  11         10.99         14.37         2.84 o                         
  -3  -9  11         46.71         41.25         3.39 o                         
  -2  -9  11          1.83          0.68         2.37 o                         
  -1  -9  11        121.75        133.08         7.09 o                         
   0  -9  11        227.95        251.03         7.40 o                         
   1  -9  11        141.24        143.85         6.59 o                         
   2  -9  11         81.66         74.79         5.99 o                         
   3  -9  11          0.78         -1.28         1.65 o                         
   4  -9  11          6.47          7.75         2.60 o                         
   5  -9  11          2.06         -0.17         2.23 o                         
  -7  -8  11          2.62          2.67         3.31 o                         
  -6  -8  11         39.90         36.76         3.95 o                         
  -5  -8  11         58.10         52.24         4.09 o                         
  -4  -8  11         97.05         95.81         6.55 o                         
  -3  -8  11          0.33          1.33         4.04 o                         
  -2  -8  11         12.82         13.77         5.71 o                         
  -1  -8  11         12.93         16.34         4.37 o                         
   0  -8  11         83.64         72.76         4.61 o                         
   1  -8  11          4.26          0.85         1.58 o                         
   2  -8  11          0.67         -2.62         2.67 o                         
   3  -8  11        372.44        394.70         9.10 o                         
   4  -8  11        109.56        110.82         5.12 o                         
   5  -8  11          0.41         -0.47         2.22 o                         
   6  -8  11          0.01         -1.49         6.08 o                         
  -7  -7  11         66.25         57.28         5.22 o                         
  -6  -7  11         10.45          7.15         2.63 o                         
  -5  -7  11        134.92        144.49         5.92 o                         
  -4  -7  11          4.82          1.10         3.95 o                         
  -3  -7  11         27.75         26.92         3.82 o                         
  -2  -7  11         35.93         36.50         3.27 o                         
  -1  -7  11        376.08        378.35         9.63 o                         
   0  -7  11         14.95         13.35         2.75 o                         
   1  -7  11         50.40         46.50         3.89 o                         
   2  -7  11          6.11          2.41         1.55 o                         
   3  -7  11          1.24          0.82         2.71 o                         
   4  -7  11         35.05         28.09         3.20 o                         
   5  -7  11         32.44         27.75         3.24 o                         
   6  -7  11         10.40          8.71         2.89 o                         
  -8  -6  11          1.99          1.67         3.31 o                         
  -7  -6  11          3.14          4.84         7.21 o                         
  -6  -6  11         76.14         81.68        10.01 o                         
  -5  -6  11          0.40         -4.24         7.08 o                         
  -4  -6  11         60.80         63.74         4.15 o                         
  -3  -6  11          3.66          2.84         3.25 o                         
  -2  -6  11          2.59          0.89         2.26 o                         
  -1  -6  11         44.62         50.01         3.08 o                         
   0  -6  11         33.02         34.43         2.39 o                         
   1  -6  11        444.75        482.35         9.81 o                         
   2  -6  11        107.29        106.94         4.41 o                         
   3  -6  11        113.50        115.77         4.47 o                         
   4  -6  11         25.41         23.60         2.68 o                         
   5  -6  11         48.82         46.70         3.60 o                         
   6  -6  11         60.28         51.04         4.45 o                         
   7  -6  11          0.36          0.48         3.37 o                         
  -8  -5  11         68.65         63.38         5.12 o                         
  -7  -5  11          7.34          1.99         3.99 o                         
  -6  -5  11          0.28         -2.38         4.14 o                         
  -5  -5  11          2.81          3.21         8.11 o                         
  -4  -5  11          0.43         -1.33         1.96 o                         
  -3  -5  11        162.93        162.27         5.60 o                         
  -2  -5  11         88.11         93.74         5.69 o                         
  -1  -5  11        117.68        128.37         4.36 o                         
   0  -5  11         99.47        113.10         3.71 o                         
   1  -5  11          7.55          7.76         1.59 o                         
   2  -5  11          1.61          0.28         2.06 o                         
   3  -5  11         52.23         57.12         6.05 o                         
   4  -5  11        135.88        135.96         5.75 o                         
   5  -5  11         54.50         47.72         4.22 o                         
   6  -5  11         21.97         26.47         3.92 o                         
   7  -5  11          0.74          1.93         3.19 o                         
  -9  -4  11          1.79          0.83         3.26 o                         
  -8  -4  11         18.20         18.45         3.42 o                         
  -7  -4  11        218.98        217.15        10.33 o                         
  -6  -4  11         71.22         75.66         5.09 o                         
  -5  -4  11        128.94        140.86         8.04 o                         
  -4  -4  11          2.45          0.01         1.88 o                         
  -3  -4  11        154.48        180.53         8.55 o                         
  -2  -4  11         21.75         20.78         3.01 o                         
  -1  -4  11          0.62          0.53         1.32 o                         
   0  -4  11         29.12         30.23         2.21 o                         
   1  -4  11         43.69         44.71         2.62 o                         
   2  -4  11        191.25        210.00         6.00 o                         
   3  -4  11         49.13         53.62         3.44 o                         
   4  -4  11         79.69         70.68         4.28 o                         
   5  -4  11         36.37         31.91         3.08 o                         
   6  -4  11         13.48         10.89         3.11 o                         
   7  -4  11         40.87         42.43         5.57 o                         
  -9  -3  11         22.75         20.80         4.09 o                         
  -8  -3  11          0.08         -2.32         2.32 o                         
  -7  -3  11         93.22         84.56         5.66 o                         
  -6  -3  11         18.48         17.98         5.94 o                         
  -5  -3  11          0.57         -0.66         3.46 o                         
  -4  -3  11        110.90        114.42         5.14 o                         
  -3  -3  11        108.66        113.25         5.02 o                         
  -2  -3  11        465.22        491.60         9.54 o                         
  -1  -3  11         57.47         57.43         3.60 o                         
   0  -3  11          0.15          0.25         1.14 o                         
   1  -3  11         50.83         47.40         3.91 o                         
   2  -3  11          0.24          4.03         1.50 o                         
   3  -3  11        182.69        202.49         5.05 o                         
   4  -3  11          1.01         -1.52         1.52 o                         
   5  -3  11          7.28          5.91         2.39 o                         
   6  -3  11          0.14         -2.11         2.94 o                         
   7  -3  11         25.50         26.59         5.39 o                         
  -9  -2  11          0.59         -2.54         2.54 o                         
  -8  -2  11         14.62         14.61         2.77 o                         
  -7  -2  11         27.30         26.52         6.13 o                         
  -6  -2  11          0.37         -1.83         1.83 o                         
  -5  -2  11         70.95         66.02         4.63 o                         
  -4  -2  11        148.07        149.38         5.66 o                         
  -3  -2  11         19.88         19.52         3.09 o                         
  -2  -2  11         58.09         65.14         3.05 o                         
  -1  -2  11        254.80        264.72         5.11 o                         
   0  -2  11        395.33        412.71         8.01 o                         
   1  -2  11         35.82         39.55         2.90 o                         
   2  -2  11         53.34         59.21         3.29 o                         
   3  -2  11         19.15         15.21         2.19 o                         
   4  -2  11        220.90        249.47         6.63 o                         
   5  -2  11        139.26        139.83         6.52 o                         
   6  -2  11         58.07         60.44         4.36 o                         
   7  -2  11          1.37         -0.60         3.94 o                         
  -9  -1  11          0.80         -1.13         2.77 o                         
  -8  -1  11         16.21         13.36         2.53 o                         
  -7  -1  11          1.29          0.20         3.45 o                         
  -6  -1  11        112.15        110.05         7.48 o                         
  -5  -1  11         30.62         37.32         4.09 o                         
  -4  -1  11         51.40         54.15         4.31 o                         
  -3  -1  11        106.78        111.16         5.18 o                         
  -2  -1  11         74.14         73.94         3.44 o                         
  -1  -1  11          6.29          6.72         2.61 o                         
   0  -1  11          5.75          5.36         1.80 o                         
   1  -1  11        285.63        315.15         6.94 o                         
   2  -1  11        305.81        340.86         7.47 o                         
   3  -1  11         54.22         52.88         3.48 o                         
   4  -1  11        234.45        269.31         6.94 o                         
   5  -1  11          7.14          5.02         1.95 o                         
   6  -1  11          1.81         -2.43         2.72 o                         
  -9   0  11          5.93          5.68         2.94 o                         
  -8   0  11         20.01         11.46         2.57 o                         
  -7   0  11         58.52         54.90         3.64 o                         
  -6   0  11         93.34         90.54         7.53 o                         
  -5   0  11          7.63          9.15         1.96 o                         
  -4   0  11         43.66         43.21         3.88 o                         
  -3   0  11       1520.21       1576.05        20.73 o                         
  -2   0  11        454.80        471.36         9.54 o                         
  -1   0  11        162.49        164.03         5.29 o                         
   0   0  11          0.19          0.28         1.76 o                         
   1   0  11         31.17         33.50         3.44 o                         
   2   0  11         11.29          9.42         1.67 o                         
   3   0  11         13.79         14.51         2.44 o                         
   4   0  11         25.70         34.25         2.72 o                         
   5   0  11         54.56         49.26         4.73 o                         
   6   0  11         18.65         12.76         3.18 o                         
  -9   1  11          4.09          0.48         2.77 o                         
  -8   1  11          1.53          1.35         2.17 o                         
  -7   1  11         27.50         24.10         2.70 o                         
  -6   1  11         46.38         44.53         9.03 o                         
  -5   1  11         33.43         41.35         3.41 o                         
  -4   1  11          1.40         -1.01         3.35 o                         
  -3   1  11       1241.72       1299.41        29.60 o                         
  -2   1  11         39.68         32.94         2.64 o                         
  -1   1  11        124.10        134.08         5.84 o                         
   0   1  11        265.60        293.04         8.23 o                         
   1   1  11         90.63        100.41         4.59 o                         
   2   1  11        206.75        244.64         6.79 o                         
   3   1  11         66.43         59.44         4.60 o                         
   4   1  11          0.41         -1.98         1.98 o                         
   5   1  11         24.08         13.66         3.32 o                         
   6   1  11         32.00         32.91         5.26 o                         
  -9   2  11          1.26          2.83         3.23 o                         
  -8   2  11         35.40         31.83         3.78 o                         
  -7   2  11         66.61         66.22         4.22 o                         
  -6   2  11          7.40         10.63         2.32 o                         
  -5   2  11         13.88         11.16         3.75 o                         
  -4   2  11        140.52        145.63         6.04 o                         
  -3   2  11         14.78         19.56         4.92 o                         
  -2   2  11         43.54         51.89         3.02 o                         
  -1   2  11          3.89          1.47         1.34 o                         
   0   2  11          1.68         -0.05         1.47 o                         
   1   2  11          4.85          7.01         1.84 o                         
   2   2  11         12.85         12.88         2.60 o                         
   3   2  11         66.04         73.73         3.89 o                         
   4   2  11         38.59         39.72         3.37 o                         
   5   2  11         14.66          6.17         3.23 o                         
  -9   3  11          0.59         -3.22         3.22 o                         
  -8   3  11          6.75          5.92         2.71 o                         
  -7   3  11          2.59          7.88         2.48 o                         
  -6   3  11         41.67         41.09         4.54 o                         
  -5   3  11         14.78         14.98         7.34 o                         
  -4   3  11         30.55         28.66         3.36 o                         
  -3   3  11         21.67         20.35         3.87 o                         
  -2   3  11         61.51         56.35         3.26 o                         
  -1   3  11        141.96        152.99         7.15 o                         
   0   3  11          0.25          0.88         1.38 o                         
   1   3  11         16.19         16.37         2.19 o                         
   2   3  11         12.64         13.70         3.63 o                         
   3   3  11          2.19         -2.25         5.30 o                         
   4   3  11          4.79         -2.35         2.68 o                         
   5   3  11         13.37         13.22         4.59 o                         
  -8   4  11         19.66         16.95         3.56 o                         
  -7   4  11          1.42         -2.16         2.16 o                         
  -6   4  11         10.39         12.19         2.73 o                         
  -5   4  11         39.64         47.22         4.81 o                         
  -4   4  11         77.07         86.72         4.84 o                         
  -3   4  11         94.80         99.67         4.88 o                         
  -2   4  11         27.04         22.89         3.20 o                         
  -1   4  11          0.03         -0.57         2.10 o                         
   0   4  11         34.18         31.58         8.41 o                         
   1   4  11         48.85         51.54         3.73 o                         
   2   4  11          6.34          7.78         5.80 o                         
   3   4  11         10.96          8.36         3.50 o                         
   4   4  11         27.80         22.64         3.85 o                         
  -8   5  11         12.16         12.90         3.39 o                         
  -7   5  11         32.58         36.48         4.06 o                         
  -6   5  11         18.80         23.45         3.41 o                         
  -5   5  11          0.24          0.78         2.00 o                         
  -4   5  11          9.57          9.89         2.23 o                         
  -3   5  11         11.71         14.16         2.60 o                         
  -2   5  11         19.86         22.12         2.58 o                         
  -1   5  11         81.89         88.16         6.10 o                         
   0   5  11         62.88         65.57         7.52 o                         
   1   5  11        202.42        189.39         7.66 o                         
   2   5  11          3.36         -1.63         9.22 o                         
   3   5  11          6.80          1.87         3.13 o                         
  -7   6  11          0.67         -1.96         2.74 o                         
  -6   6  11         77.57         83.42         5.28 o                         
  -5   6  11         32.65         31.02         3.66 o                         
  -4   6  11         14.88         16.37         3.04 o                         
  -3   6  11         34.41         30.52         3.78 o                         
  -2   6  11          6.17          3.55         2.38 o                         
  -1   6  11         30.34         29.71         4.54 o                         
   0   6  11          0.68         -1.50         2.38 o                         
   1   6  11          9.91         -0.46         2.89 o                         
   2   6  11         78.25         81.90         6.70 o                         
  -6   7  11         12.00         14.07         3.65 o                         
  -5   7  11         23.46         18.57         3.39 o                         
  -4   7  11          3.31          2.12         2.62 o                         
  -3   7  11         16.56         16.26         3.28 o                         
  -2   7  11         58.92         57.76         5.56 o                         
  -1   7  11         23.25         20.54         4.03 o                         
   0   7  11          0.50         -3.03         3.03 o                         
   1   7  11         10.41         11.35         4.19 o                         
  -3   8  11          0.01         -3.21         3.21 o                         
  -2   8  11          3.07          2.63         3.91 o                         
  -3 -11  12         13.45         15.80         6.18 o                         
  -2 -11  12         73.33         75.15         7.18 o                         
  -1 -11  12         16.46         18.28         3.81 o                         
   0 -11  12         23.51         20.21         3.64 o                         
   1 -11  12          7.14          8.94         2.92 o                         
   2 -11  12         10.22          7.46         3.77 o                         
   3 -11  12         45.09         42.56         4.91 o                         
  -4 -10  12         27.88         30.00         4.26 o                         
  -3 -10  12          1.76          1.47         3.06 o                         
  -2 -10  12          7.67          8.31         2.75 o                         
  -1 -10  12         89.13         87.06         5.62 o                         
   0 -10  12         71.04         72.46         5.13 o                         
   1 -10  12         46.93         48.30         4.44 o                         
   2 -10  12          1.48         -0.06         2.64 o                         
   3 -10  12          9.49         13.91         3.57 o                         
   4 -10  12          0.78         -3.42         4.60 o                         
  -5  -9  12         15.71         18.27         3.47 o                         
  -4  -9  12        105.35        114.57         6.92 o                         
  -3  -9  12         88.13         81.46         5.31 o                         
  -2  -9  12        112.87        116.44         5.80 o                         
  -1  -9  12          4.63          3.24         6.63 o                         
   0  -9  12          9.03          8.75         5.58 o                         
   1  -9  12          5.37          5.26         2.49 o                         
   2  -9  12         49.12         46.10         3.68 o                         
   3  -9  12         59.78         53.16         4.38 o                         
   4  -9  12         20.33         13.16         4.00 o                         
   5  -9  12          1.08         -0.20         3.17 o                         
  -6  -8  12         42.53         51.96         5.44 o                         
  -5  -8  12         57.20         51.75         4.91 o                         
  -4  -8  12          0.37          3.22         2.47 o                         
  -3  -8  12         13.59         16.13         3.88 o                         
  -2  -8  12          0.91          2.33         3.39 o                         
  -1  -8  12        280.02        291.92         7.41 o                         
   0  -8  12         14.07         14.08         3.77 o                         
   1  -8  12          0.15         -0.63         2.72 o                         
   2  -8  12         17.15         19.81         3.38 o                         
   3  -8  12          1.79          2.61         2.20 o                         
   4  -8  12         18.64         16.08         2.79 o                         
   5  -8  12         12.59         10.64         2.52 o                         
  -7  -7  12          1.26          1.45         3.77 o                         
  -6  -7  12          0.64         -2.33         2.33 o                         
  -5  -7  12        110.83        103.13         6.39 o                         
  -4  -7  12         90.95        100.10         9.07 o                         
  -3  -7  12          8.15         10.49         3.33 o                         
  -2  -7  12         47.91         41.99         3.29 o                         
  -1  -7  12         59.05         48.13         5.14 o                         
   0  -7  12         32.44         33.76         3.05 o                         
   1  -7  12         32.37         35.75         2.91 o                         
   2  -7  12         75.32         64.97         3.85 o                         
   3  -7  12         16.20         17.61         3.07 o                         
   4  -7  12         15.06         18.18         3.72 o                         
   5  -7  12          1.42         -3.10         3.10 o                         
   6  -7  12         13.61         18.47         5.92 o                         
  -8  -6  12         39.13         34.01         5.32 o                         
  -7  -6  12          1.25         -0.79         2.53 o                         
  -6  -6  12          3.88         -2.66         2.66 o                         
  -5  -6  12         52.12         48.72         5.43 o                         
  -4  -6  12         32.22         33.79         4.54 o                         
  -3  -6  12         33.63         34.02         4.88 o                         
  -2  -6  12         81.14         87.99         6.38 o                         
  -1  -6  12          2.21         -1.28         2.49 o                         
   0  -6  12        124.61        130.41         4.29 o                         
   1  -6  12         13.00         13.16         2.60 o                         
   2  -6  12          6.51          3.36         2.59 o                         
   3  -6  12        107.57         96.94         5.14 o                         
   4  -6  12         73.28         75.36         5.07 o                         
   5  -6  12         41.98         50.17         4.40 o                         
   6  -6  12         15.54         13.61         3.64 o                         
  -8  -5  12         15.50         11.85         4.16 o                         
  -7  -5  12        123.26        124.60         6.70 o                         
  -6  -5  12        101.37        109.31         9.58 o                         
  -5  -5  12         39.53         43.63         4.72 o                         
  -4  -5  12         24.98         32.12         3.43 o                         
  -3  -5  12          7.27          7.77         3.25 o                         
  -2  -5  12         30.26         34.16         3.64 o                         
  -1  -5  12          2.09          0.98         2.02 o                         
   0  -5  12         36.77         45.35         3.01 o                         
   1  -5  12        274.11        289.50         5.88 o                         
   2  -5  12         51.11         57.71         3.50 o                         
   3  -5  12         37.11         34.59         3.23 o                         
   4  -5  12         36.79         32.17         3.41 o                         
   5  -5  12         15.00          5.39         5.85 o                         
   6  -5  12         25.82         29.88         5.56 o                         
  -8  -4  12          4.23          5.70         3.08 o                         
  -7  -4  12         19.86         24.62         6.87 o                         
  -6  -4  12         10.20          8.07         8.59 o                         
  -5  -4  12          5.92          7.02         3.81 o                         
  -4  -4  12         90.67        106.81         5.35 o                         
  -3  -4  12        140.61        164.20         6.48 o                         
  -2  -4  12         84.39         87.86         5.65 o                         
  -1  -4  12        157.23        176.41         5.83 o                         
   0  -4  12        215.71        223.14         6.54 o                         
   1  -4  12          0.96          0.87         1.33 o                         
   2  -4  12         98.06         99.48         4.58 o                         
   3  -4  12        203.19        205.23         6.91 o                         
   4  -4  12          6.51          4.26         2.99 o                         
   5  -4  12          4.61          1.67         2.32 o                         
   6  -4  12          0.26          2.58         3.15 o                         
  -9  -3  12          0.03          0.47         3.92 o                         
  -8  -3  12         75.53         83.07         5.61 o                         
  -7  -3  12         57.18         56.04         5.39 o                         
  -6  -3  12         30.49         34.03         4.91 o                         
  -5  -3  12         99.88        106.95         5.35 o                         
  -4  -3  12          3.59         -0.83         4.59 o                         
  -3  -3  12          0.89         12.06         1.94 o                         
  -2  -3  12          2.24          1.47         1.91 o                         
  -1  -3  12          2.93          1.97         1.12 o                         
   0  -3  12        106.29        115.79         4.15 o                         
   1  -3  12        105.43        101.07         3.95 o                         
   2  -3  12         33.29         35.38         2.89 o                         
   3  -3  12         96.28         96.99         4.34 o                         
   4  -3  12         39.16         44.29         3.61 o                         
   5  -3  12        120.79        123.20         6.15 o                         
   6  -3  12         43.93         38.44         4.84 o                         
  -9  -2  12         22.69         19.96         3.71 o                         
  -8  -2  12         17.59         15.52         2.88 o                         
  -7  -2  12          0.95         -0.16         1.98 o                         
  -6  -2  12         11.05         14.76         2.57 o                         
  -5  -2  12         39.86         52.63         4.44 o                         
  -4  -2  12        101.04        107.78         7.52 o                         
  -3  -2  12          5.76          4.16         1.71 o                         
  -2  -2  12         22.88         25.28         2.43 o                         
  -1  -2  12        174.36        185.57         7.15 o                         
   0  -2  12         31.26         35.78         2.58 o                         
   1  -2  12        345.35        378.52         7.79 o                         
   2  -2  12        406.55        437.12         8.79 o                         
   3  -2  12          0.41         -1.89         1.89 o                         
   4  -2  12         24.28         26.77         3.35 o                         
   5  -2  12          0.01         -1.96         1.96 o                         
   6  -2  12          0.07         -2.77         2.77 o                         
  -9  -1  12          0.05          1.84         3.25 o                         
  -8  -1  12         70.40         66.78         4.30 o                         
  -7  -1  12          8.29          5.66         2.81 o                         
  -6  -1  12         13.07         15.99         2.69 o                         
  -5  -1  12          1.86          2.27         1.89 o                         
  -4  -1  12         12.48         10.29         3.35 o                         
  -3  -1  12        685.60        701.85        11.68 o                         
  -2  -1  12          0.26          0.18         2.20 o                         
  -1  -1  12         40.52         44.13         4.15 o                         
   0  -1  12        243.97        261.35         6.91 o                         
   1  -1  12         35.50         42.61         4.93 o                         
   2  -1  12          1.98          2.78         3.73 o                         
   3  -1  12         60.97         56.25         5.11 o                         
   4  -1  12        223.43        227.68         8.30 o                         
   5  -1  12         88.79         89.47         5.06 o                         
   6  -1  12          1.26         -2.12         3.05 o                         
  -9   0  12          0.41         -2.41         2.78 o                         
  -8   0  12          0.18          1.35         2.07 o                         
  -7   0  12         54.40         44.72         3.65 o                         
  -6   0  12         28.21         30.63         3.29 o                         
  -5   0  12         52.88         55.62         5.18 o                         
  -4   0  12          1.33          2.79         4.96 o                         
  -3   0  12        316.66        335.84         9.11 o                         
  -2   0  12         11.69         11.85         1.76 o                         
  -1   0  12         16.53         13.75         2.56 o                         
   0   0  12        259.89        276.00         7.23 o                         
   1   0  12        225.11        243.57         6.52 o                         
   2   0  12         75.30         77.28         4.15 o                         
   3   0  12          0.63         -3.41         4.45 o                         
   4   0  12         34.43         30.41         3.25 o                         
   5   0  12          7.16          3.71         2.56 o                         
   6   0  12         21.60         21.04         4.01 o                         
  -9   1  12          3.43          1.86         3.38 o                         
  -8   1  12          3.22          1.19         2.74 o                         
  -7   1  12         55.48         45.33         4.01 o                         
  -6   1  12          1.38          0.40         3.83 o                         
  -5   1  12         16.55         13.55         2.92 o                         
  -4   1  12         45.88         50.03         3.75 o                         
  -3   1  12         27.73         26.68         5.63 o                         
  -2   1  12         17.79         16.48         2.97 o                         
  -1   1  12         32.03         32.40         3.55 o                         
   0   1  12        109.85        105.43         4.69 o                         
   1   1  12          3.17          3.13         4.78 o                         
   2   1  12         51.93         56.51         5.84 o                         
   3   1  12         13.83          8.74         1.90 o                         
   4   1  12         26.63         20.94         3.31 o                         
   5   1  12          7.30          7.20         3.16 o                         
  -8   2  12         10.97          8.58         3.19 o                         
  -7   2  12          0.38          0.84         2.54 o                         
  -6   2  12         51.78         52.42         4.31 o                         
  -5   2  12         18.44         21.63         3.14 o                         
  -4   2  12         35.43         35.72         4.15 o                         
  -3   2  12          2.65          1.15         9.29 o                         
  -2   2  12         13.59         11.73         3.29 o                         
  -1   2  12         72.40         90.92         7.59 o                         
   0   2  12          3.16          3.05         4.07 o                         
   1   2  12         33.61         32.01         3.77 o                         
   2   2  12          4.91          4.47         5.66 o                         
   3   2  12         13.38          9.44         2.65 o                         
   4   2  12          8.92          1.18         2.79 o                         
   5   2  12         10.48          3.23         3.85 o                         
  -8   3  12          3.28          2.53         3.41 o                         
  -7   3  12         23.61         19.80         2.93 o                         
  -6   3  12          1.06         -2.14         2.14 o                         
  -5   3  12         11.69          7.60         4.37 o                         
  -4   3  12         25.06         31.31         4.68 o                         
  -3   3  12         42.49         53.20         3.30 o                         
  -2   3  12         65.53         68.22         4.62 o                         
  -1   3  12          0.78         -0.27         2.05 o                         
   0   3  12          2.57          1.20         2.33 o                         
   1   3  12         63.23         52.14         3.90 o                         
   2   3  12         33.72         32.20         3.53 o                         
   3   3  12         11.40          7.41         2.72 o                         
   4   3  12         22.36         15.59         3.94 o                         
  -8   4  12          6.56          5.75         3.15 o                         
  -7   4  12          9.15          5.65         2.60 o                         
  -6   4  12         11.27         12.61         2.80 o                         
  -5   4  12          6.89          7.33         2.50 o                         
  -4   4  12         13.68         18.10         4.59 o                         
  -3   4  12         84.56         92.18         5.30 o                         
  -2   4  12         10.10         11.37         2.58 o                         
  -1   4  12         96.36         90.32         5.02 o                         
   0   4  12         28.84         24.38         3.06 o                         
   1   4  12        143.40        141.39         7.70 o                         
   2   4  12          7.50          5.31         4.05 o                         
   3   4  12          0.13         -2.99         2.99 o                         
  -7   5  12          1.62          2.44         3.75 o                         
  -6   5  12         40.89         40.02         3.88 o                         
  -5   5  12         47.83         51.07         4.27 o                         
  -4   5  12         67.72         76.98         7.28 o                         
  -3   5  12         85.75         81.52         5.23 o                         
  -2   5  12          0.03         -0.40         3.23 o                         
  -1   5  12          3.99          5.24         5.31 o                         
   0   5  12         39.27         39.93         8.32 o                         
   1   5  12          1.34          1.07         2.72 o                         
   2   5  12         50.92         52.27         5.30 o                         
  -6   6  12         15.45         16.23         4.25 o                         
  -5   6  12          8.73          7.05         2.80 o                         
  -4   6  12         14.47         21.15         3.34 o                         
  -3   6  12         17.48         24.12         3.68 o                         
  -2   6  12         56.18         47.09         6.58 o                         
  -1   6  12          4.08         -0.96         3.02 o                         
   0   6  12         67.75         53.76         4.72 o                         
   1   6  12          5.12         -0.40         3.41 o                         
  -5   7  12         37.43         37.11         4.09 o                         
  -4   7  12          7.58          3.98         3.96 o                         
  -3   7  12          3.28         -2.59         3.44 o                         
  -2   7  12          4.47         -1.64         3.91 o                         
  -1   7  12         61.40         59.55         8.54 o                         
  -2 -11  13          4.90          4.68         3.66 o                         
  -1 -11  13         21.33         18.56         4.34 o                         
   0 -11  13         24.74         26.90         4.63 o                         
   1 -11  13         23.98         23.73         5.11 o                         
   2 -11  13          2.61         -0.15         2.67 o                         
  -4 -10  13         83.58         82.69         7.64 o                         
  -3 -10  13         46.92         46.47         4.44 o                         
  -2 -10  13         55.65         50.01         4.19 o                         
  -1 -10  13          2.85          1.23         2.85 o                         
   0 -10  13          3.64          1.03         2.44 o                         
   1 -10  13          7.47          4.75         3.28 o                         
   2 -10  13         10.73          5.92         2.70 o                         
   3 -10  13         47.91         33.02         4.67 o                         
  -5  -9  13          7.20          8.18         3.52 o                         
  -4  -9  13         12.97          7.17         3.45 o                         
  -3  -9  13          3.47          2.63         2.44 o                         
  -2  -9  13         28.21         26.32         3.10 o                         
  -1  -9  13        294.70        337.73        10.13 o                         
   0  -9  13         72.11         82.59         5.70 o                         
   1  -9  13         18.63         16.27         3.60 o                         
   2  -9  13          0.02         -0.95         2.13 o                         
   3  -9  13          1.38         -1.42         3.41 o                         
   4  -9  13          1.98          2.59         3.04 o                         
  -6  -8  13          8.84         14.41         4.12 o                         
  -5  -8  13        198.55        199.16         9.14 o                         
  -4  -8  13          3.64          2.12         3.87 o                         
  -3  -8  13          1.42         -1.03         2.41 o                         
  -2  -8  13          0.51         -1.56         2.59 o                         
  -1  -8  13         47.01         38.92         3.86 o                         
   0  -8  13          2.49         -1.84         3.85 o                         
   1  -8  13          6.13          0.75         3.08 o                         
   2  -8  13         65.09         64.20         4.38 o                         
   3  -8  13         62.33         65.21         8.02 o                         
   4  -8  13         15.39          8.89         3.08 o                         
   5  -8  13          0.07         -2.18         3.88 o                         
  -7  -7  13         41.08         36.63         4.98 o                         
  -6  -7  13         11.68         13.24         3.41 o                         
  -5  -7  13         69.09         74.16         5.38 o                         
  -4  -7  13         49.14         46.09         5.53 o                         
  -3  -7  13         31.11         30.55         4.49 o                         
  -2  -7  13        156.11        167.01         8.50 o                         
  -1  -7  13         12.44          9.50         3.02 o                         
   0  -7  13          0.22         -3.93         3.93 o                         
   1  -7  13        131.00        119.06         5.83 o                         
   2  -7  13         15.62          9.07         2.42 o                         
   3  -7  13          7.86          8.72         2.90 o                         
   4  -7  13          5.42          0.53         2.52 o                         
   5  -7  13         13.48         10.96         3.69 o                         
  -7  -6  13          6.34          2.57         2.94 o                         
  -6  -6  13          8.37          3.23         2.67 o                         
  -5  -6  13         28.69         28.79         4.69 o                         
  -4  -6  13          2.35          3.24         3.45 o                         
  -3  -6  13          0.06         -1.48         6.75 o                         
  -2  -6  13         56.75         55.31         3.52 o                         
  -1  -6  13         39.67         38.47         3.24 o                         
   0  -6  13        155.95        159.72         7.50 o                         
   1  -6  13         59.14         61.65         4.69 o                         
   2  -6  13         51.27         50.59         3.68 o                         
   3  -6  13         25.74         27.61         3.96 o                         
   4  -6  13          7.44          4.66         3.40 o                         
   5  -6  13          3.54         -1.93         2.61 o                         
  -8  -5  13         14.69         17.23         4.27 o                         
  -7  -5  13          0.95         -2.64         2.64 o                         
  -6  -5  13         21.08         14.70         4.23 o                         
  -5  -5  13         14.85         16.75         2.71 o                         
  -4  -5  13          5.21          7.06         2.84 o                         
  -3  -5  13        100.62        112.56         5.47 o                         
  -2  -5  13         17.73         16.17         5.03 o                         
  -1  -5  13        100.67        101.05         4.74 o                         
   0  -5  13         86.23         89.10         4.30 o                         
   1  -5  13         16.20         12.65         2.78 o                         
   2  -5  13          0.55          0.33         2.67 o                         
   3  -5  13         87.01         90.28         5.08 o                         
   4  -5  13        105.12         84.32         5.62 o                         
   5  -5  13          1.67          1.10         3.25 o                         
   6  -5  13          7.50         12.54         3.98 o                         
  -8  -4  13         32.18         24.43         4.32 o                         
  -7  -4  13         75.29         77.85        10.25 o                         
  -6  -4  13         64.82         70.11         5.65 o                         
  -5  -4  13         31.37         41.70         4.37 o                         
  -4  -4  13          0.05         -0.81         3.89 o                         
  -3  -4  13          5.07          7.57         5.46 o                         
  -2  -4  13          0.20          3.16         1.94 o                         
  -1  -4  13        168.51        189.43         8.23 o                         
   0  -4  13         21.45         15.74         2.07 o                         
   1  -4  13         59.10         56.28         3.45 o                         
   2  -4  13         53.50         53.98         3.71 o                         
   3  -4  13        106.27        106.06         5.40 o                         
   4  -4  13          3.37          3.35         2.54 o                         
   5  -4  13         32.72         29.09         4.12 o                         
   6  -4  13         31.95         22.92         4.54 o                         
  -8  -3  13         13.87          8.95         3.01 o                         
  -7  -3  13          0.52         -2.49         3.33 o                         
  -6  -3  13          0.14          1.12         4.14 o                         
  -5  -3  13         21.27         25.91         5.03 o                         
  -4  -3  13         26.94         35.86         3.49 o                         
  -3  -3  13        209.06        231.87         7.86 o                         
  -2  -3  13         75.32         69.79         3.19 o                         
  -1  -3  13        143.17        133.54         6.07 o                         
   0  -3  13        124.33        123.60         5.34 o                         
   1  -3  13         49.31         45.31         5.84 o                         
   2  -3  13        209.55        228.05         6.47 o                         
   3  -3  13         15.57         15.49         3.56 o                         
   4  -3  13         27.22         27.23         2.95 o                         
   5  -3  13          0.30          0.12         2.46 o                         
   6  -3  13          9.49          3.99         4.32 o                         
  -8  -2  13         18.78         16.60         3.24 o                         
  -7  -2  13          4.09          8.48         2.67 o                         
  -6  -2  13          1.64          1.82         1.98 o                         
  -5  -2  13          4.68          3.48         2.17 o                         
  -4  -2  13         32.51         26.45         4.24 o                         
  -3  -2  13          5.53          5.15         4.51 o                         
  -2  -2  13        132.60        137.57         6.58 o                         
  -1  -2  13         80.65         85.50         6.47 o                         
   0  -2  13        199.94        211.65         6.28 o                         
   1  -2  13          4.39          1.65         2.71 o                         
   2  -2  13         11.69         16.15         3.54 o                         
   3  -2  13        249.13        275.95        12.88 o                         
   4  -2  13         87.52         92.27         4.84 o                         
   5  -2  13         67.87         70.92         4.71 o                         
   6  -2  13          0.94         -3.73         3.73 o                         
  -8  -1  13          0.24          0.39         2.52 o                         
  -7  -1  13        104.18         93.87         5.86 o                         
  -6  -1  13          9.38          6.59         2.25 o                         
  -5  -1  13          2.38          3.91         2.72 o                         
  -4  -1  13         21.13         18.23         5.05 o                         
  -3  -1  13          3.19          2.87         1.60 o                         
  -2  -1  13         21.15         16.16         4.83 o                         
  -1  -1  13         30.33         29.92         3.61 o                         
   0  -1  13        157.21        160.70         5.48 o                         
   1  -1  13        157.79        170.86         6.25 o                         
   2  -1  13         34.04         34.97         3.72 o                         
   3  -1  13        122.23        131.53         5.57 o                         
   4  -1  13          0.43          1.89         2.29 o                         
   5  -1  13          5.13          8.52         2.81 o                         
  -8   0  13         10.01          7.80         3.08 o                         
  -7   0  13         63.83         55.90         4.91 o                         
  -6   0  13          0.27          2.60         5.14 o                         
  -5   0  13         14.06         13.87         6.90 o                         
  -4   0  13         20.99         26.66         2.79 o                         
  -3   0  13        384.12        404.49        14.63 o                         
  -2   0  13         78.11         73.91         6.38 o                         
  -1   0  13         20.36         20.60         3.19 o                         
   0   0  13          0.93          0.87         3.08 o                         
   1   0  13          3.90          0.46         3.03 o                         
   2   0  13         90.69         76.74         4.61 o                         
   3   0  13          3.75         -0.48         2.09 o                         
   4   0  13         33.12         33.09         4.11 o                         
   5   0  13         10.11          1.04         2.87 o                         
  -8   1  13          8.99          5.05         3.08 o                         
  -7   1  13         14.87         14.36         3.19 o                         
  -6   1  13          4.50          5.55         2.45 o                         
  -5   1  13          6.22          9.01         4.47 o                         
  -4   1  13        152.51        152.85         7.20 o                         
  -3   1  13         20.05         21.38         5.24 o                         
  -2   1  13          0.56         -1.73         1.73 o                         
  -1   1  13         28.82         25.05         3.33 o                         
   0   1  13        183.89        199.06         6.75 o                         
   1   1  13         52.49         54.77         3.79 o                         
   2   1  13          0.10         -1.18         3.96 o                         
   3   1  13          0.48         -1.99         2.03 o                         
   4   1  13         34.36         28.39         3.76 o                         
   5   1  13         12.18          7.31         3.75 o                         
  -8   2  13         15.31         13.52         4.05 o                         
  -7   2  13         11.85          7.33         3.13 o                         
  -6   2  13          5.85          0.94         2.54 o                         
  -5   2  13         22.19         29.41         3.33 o                         
  -4   2  13          1.17          2.87         4.82 o                         
  -3   2  13         19.60         18.34         5.74 o                         
  -2   2  13         22.52         19.39         2.94 o                         
  -1   2  13          6.84          4.41         4.25 o                         
   0   2  13         32.50         25.13         3.97 o                         
   1   2  13          2.82          3.17         3.92 o                         
   2   2  13         59.75         58.54         5.36 o                         
   3   2  13          0.16         -1.04         2.20 o                         
   4   2  13         42.07         34.98         4.50 o                         
  -8   3  13          2.58          5.85         3.24 o                         
  -7   3  13         27.01         26.73         3.74 o                         
  -6   3  13         11.48         15.19         3.16 o                         
  -5   3  13          5.17          1.55         4.86 o                         
  -4   3  13          0.77         -4.30         6.19 o                         
  -3   3  13         23.50         23.44         7.37 o                         
  -2   3  13         16.42         14.81         4.65 o                         
  -1   3  13         62.71         60.23         4.27 o                         
   0   3  13          2.01          5.17         2.26 o                         
   1   3  13         22.47         22.30         4.29 o                         
   2   3  13          2.40         -0.68         4.70 o                         
   3   3  13          6.98         -2.85         2.85 o                         
  -7   4  13          1.62         -2.99         2.99 o                         
  -6   4  13         43.03         49.52         5.98 o                         
  -5   4  13         15.75         15.95         3.23 o                         
  -4   4  13         56.33         50.62         3.68 o                         
  -3   4  13         52.26         50.77         6.09 o                         
  -2   4  13          8.73          8.09         3.06 o                         
  -1   4  13         20.78         17.97         5.43 o                         
   0   4  13         45.52         47.30         4.02 o                         
   1   4  13         22.25         19.68         7.61 o                         
   2   4  13         17.49         19.82         3.79 o                         
   3   4  13         33.68         28.84         4.34 o                         
  -6   5  13          4.11          2.64         3.02 o                         
  -5   5  13          4.11          5.09         2.62 o                         
  -4   5  13          1.19          2.29         2.43 o                         
  -3   5  13          6.84          7.83         2.79 o                         
  -2   5  13         70.19         65.71         4.86 o                         
  -1   5  13         52.82         60.66         5.91 o                         
   0   5  13         56.56         55.07         4.26 o                         
   1   5  13          7.85          4.27         3.05 o                         
  -5   6  13          4.86          9.32         3.49 o                         
  -4   6  13         17.32         23.27         4.25 o                         
  -3   6  13          0.69          5.87         3.26 o                         
  -2   6  13         16.88         16.14         3.99 o                         
  -1   6  13          9.64          5.56         4.40 o                         
   0   6  13          0.14          0.00         3.29 o                         
  -3 -10  14          1.46         -3.41         3.41 o                         
  -2 -10  14         33.42         26.49         5.57 o                         
  -1 -10  14         35.78         30.97         4.06 o                         
   0 -10  14         76.62         72.48         5.56 o                         
   1 -10  14          4.53          2.64         3.56 o                         
   2 -10  14          5.68          6.52         3.76 o                         
  -5  -9  14         40.94         41.93         5.98 o                         
  -4  -9  14         37.56         33.99         4.33 o                         
  -3  -9  14         54.27         47.84         4.47 o                         
  -2  -9  14         34.54         35.75         3.68 o                         
  -1  -9  14          3.94          6.60         2.35 o                         
   0  -9  14          1.10         -1.04         2.36 o                         
   1  -9  14         45.04         50.02         5.34 o                         
   2  -9  14         47.89         39.72         4.51 o                         
   3  -9  14         23.84         19.40         4.30 o                         
  -5  -8  14         12.71         12.70         4.22 o                         
  -4  -8  14          3.03         -0.10         2.56 o                         
  -3  -8  14         16.94         14.72         3.18 o                         
  -2  -8  14         73.08         73.13         4.81 o                         
  -1  -8  14         46.19         50.59         4.76 o                         
   0  -8  14          8.29          7.23         2.34 o                         
   1  -8  14         10.73          9.38         8.04 o                         
   2  -8  14          8.00          1.78         2.78 o                         
   3  -8  14          4.74          4.57         3.44 o                         
   4  -8  14          6.67         -2.04         3.78 o                         
  -6  -7  14          0.41         -0.41         3.11 o                         
  -5  -7  14        119.52        123.24        10.24 o                         
  -4  -7  14         27.90         30.83         3.89 o                         
  -3  -7  14          0.79         -2.51         2.57 o                         
  -2  -7  14          1.66          4.59         7.76 o                         
  -1  -7  14         14.08         11.68         4.89 o                         
   0  -7  14         39.95         41.35         3.31 o                         
   1  -7  14         10.51          4.87         3.58 o                         
   2  -7  14         85.62         82.41         5.96 o                         
   3  -7  14          2.24         -1.16         2.55 o                         
   4  -7  14          1.20         -1.80         2.60 o                         
   5  -7  14          1.76         -3.27         3.27 o                         
  -7  -6  14          3.09          0.93         3.14 o                         
  -6  -6  14         17.14         15.00         3.43 o                         
  -5  -6  14          0.77         -0.66         2.21 o                         
  -4  -6  14         29.16         26.64         3.35 o                         
  -3  -6  14         95.76         81.29         8.31 o                         
  -2  -6  14         42.89         41.38         5.95 o                         
  -1  -6  14          5.52          4.36         3.44 o                         
   0  -6  14          0.59         -1.81         5.24 o                         
   1  -6  14         41.56         43.25         2.98 o                         
   2  -6  14          0.16          0.64         3.07 o                         
   3  -6  14         24.96         23.95         3.58 o                         
   4  -6  14         44.89         52.64         4.99 o                         
   5  -6  14          6.78          2.10         5.44 o                         
  -7  -5  14         59.10         63.81         5.35 o                         
  -6  -5  14         25.44         27.18         3.64 o                         
  -5  -5  14        109.89        108.83         7.86 o                         
  -4  -5  14          0.93         -0.42         3.22 o                         
  -3  -5  14         78.07         80.62        10.21 o                         
  -2  -5  14         25.26         24.96         2.92 o                         
  -1  -5  14         38.28         42.30         3.71 o                         
   0  -5  14         56.75         60.78         3.72 o                         
   1  -5  14         30.47         31.45         5.05 o                         
   2  -5  14         19.37         24.52         2.94 o                         
   3  -5  14         57.57         62.91         4.33 o                         
   4  -5  14          0.02         -2.78         2.91 o                         
   5  -5  14         25.27         22.58         4.23 o                         
  -8  -4  14          0.05         -2.61         3.13 o                         
  -7  -4  14          1.54          0.94        15.06 o                         
  -6  -4  14          0.08         -3.85         3.85 o                         
  -5  -4  14         11.33         11.76         6.67 o                         
  -4  -4  14        213.10        236.19         7.78 o                         
  -3  -4  14        118.76        137.65         8.63 o                         
  -2  -4  14          4.63          4.47         3.28 o                         
  -1  -4  14         54.37         58.16         5.86 o                         
   0  -4  14          0.61         -1.33         2.04 o                         
   1  -4  14         16.76         15.16         3.22 o                         
   2  -4  14         55.94         57.87         4.02 o                         
   3  -4  14          6.35          5.40         2.42 o                         
   4  -4  14         65.54         67.30         4.90 o                         
   5  -4  14          5.83          9.27         4.25 o                         
  -8  -3  14         65.46         55.22         6.20 o                         
  -7  -3  14         11.31          9.74         2.73 o                         
  -6  -3  14         77.05         70.95         5.73 o                         
  -5  -3  14          0.17         -1.84         6.81 o                         
  -4  -3  14          0.20          1.19         2.89 o                         
  -3  -3  14         65.55         66.43         5.71 o                         
  -2  -3  14         29.40         29.64         4.36 o                         
  -1  -3  14          0.59          0.74         1.52 o                         
   0  -3  14         10.36          7.61         4.99 o                         
   1  -3  14         34.12         33.07         4.29 o                         
   2  -3  14         10.80         11.39         2.75 o                         
   3  -3  14          0.30          0.04         2.18 o                         
   4  -3  14         17.31         21.71         3.05 o                         
   5  -3  14         54.29         52.73         5.93 o                         
  -8  -2  14          0.99         -2.75         2.75 o                         
  -7  -2  14         10.54          7.83         2.73 o                         
  -6  -2  14          0.21         -2.41         3.88 o                         
  -5  -2  14         70.00         62.77         6.33 o                         
  -4  -2  14         30.64         32.65         5.71 o                         
  -3  -2  14          0.37          3.05         6.26 o                         
  -2  -2  14          4.38          1.55         2.18 o                         
  -1  -2  14          3.81          4.70         3.99 o                         
   0  -2  14        146.85        153.57         6.89 o                         
   1  -2  14         45.93         48.80         3.67 o                         
   2  -2  14         37.25         40.73         3.55 o                         
   3  -2  14         16.38         19.53         3.14 o                         
   4  -2  14          1.20         -1.60         2.34 o                         
   5  -2  14         10.93          5.60         4.31 o                         
  -8  -1  14          8.41          1.30         3.12 o                         
  -7  -1  14          0.55          3.09         2.59 o                         
  -6  -1  14          0.46         -2.43         3.40 o                         
  -5  -1  14          2.53          2.07         2.57 o                         
  -4  -1  14         49.52         45.67         3.58 o                         
  -3  -1  14         60.38         62.24         7.95 o                         
  -2  -1  14          5.94          5.75         4.89 o                         
  -1  -1  14         44.40         46.04         4.12 o                         
   0  -1  14          6.42          4.54         5.64 o                         
   1  -1  14          0.57          1.72         1.97 o                         
   2  -1  14          9.65          9.52         2.20 o                         
   3  -1  14         52.39         54.18         4.19 o                         
   4  -1  14         79.36         79.91         5.55 o                         
   5  -1  14         39.05         32.01         4.21 o                         
  -8   0  14          6.88          9.08         3.45 o                         
  -7   0  14         18.86         13.70         3.25 o                         
  -6   0  14          6.28          2.52         2.42 o                         
  -5   0  14         13.39         15.70         5.60 o                         
  -4   0  14         50.04         55.64         3.97 o                         
  -3   0  14          0.88          0.75         2.29 o                         
  -2   0  14          0.10         -2.39         4.11 o                         
  -1   0  14          5.02          0.84         4.33 o                         
   0   0  14        195.03        214.77         8.73 o                         
   1   0  14         58.94         60.22         4.75 o                         
   2   0  14          2.21         -1.06         4.62 o                         
   3   0  14         43.42         42.71         3.92 o                         
   4   0  14         10.23         10.41         2.90 o                         
  -8   1  14          6.74          6.72         3.32 o                         
  -7   1  14          3.60         -1.25         2.73 o                         
  -6   1  14          1.02         -2.23         2.23 o                         
  -5   1  14          0.90         -0.71         3.47 o                         
  -4   1  14         56.41         40.97         8.83 o                         
  -3   1  14         46.30         45.90         3.50 o                         
  -2   1  14         23.88         25.81         3.91 o                         
  -1   1  14          3.11          3.08         3.41 o                         
   0   1  14         46.75         40.39         5.80 o                         
   1   1  14          8.77          6.86         2.23 o                         
   2   1  14         53.41         50.76         3.92 o                         
   3   1  14          2.86         -2.32         2.51 o                         
   4   1  14         22.50         22.41         4.31 o                         
  -7   2  14         31.45         27.99         4.08 o                         
  -6   2  14         10.66         15.74         3.28 o                         
  -5   2  14          1.54         -1.36         6.69 o                         
  -4   2  14         74.65         71.75         4.90 o                         
  -3   2  14          4.29          1.89         1.89 o                         
  -2   2  14         22.37         21.36         2.57 o                         
  -1   2  14         31.59         30.97         3.52 o                         
   0   2  14         19.65         26.05         5.42 o                         
   1   2  14         30.16         34.52         4.73 o                         
   2   2  14          4.63          4.74         2.53 o                         
   3   2  14         11.36          8.90         3.57 o                         
  -7   3  14          8.04          3.37         2.91 o                         
  -6   3  14          9.95         12.60         3.07 o                         
  -5   3  14         21.55         21.69         3.90 o                         
  -4   3  14         28.80         30.71         3.06 o                         
  -3   3  14         27.46         29.64         3.33 o                         
  -2   3  14          5.14          3.73         4.10 o                         
  -1   3  14          3.14          7.40         7.24 o                         
   0   3  14         11.94         12.36         6.04 o                         
   1   3  14         59.06         57.35         4.13 o                         
   2   3  14         20.74         18.99         4.04 o                         
  -6   4  14          3.50          0.55         3.31 o                         
  -5   4  14          1.39         -3.62         3.62 o                         
  -4   4  14         23.25         21.30         3.67 o                         
  -3   4  14         30.50         35.04         3.47 o                         
  -2   4  14         45.78         45.95         3.96 o                         
  -1   4  14         32.27         34.85         3.76 o                         
   0   4  14         25.77         22.35         3.62 o                         
   1   4  14          4.56          4.14         3.77 o                         
  -5   5  14         16.28         14.26         3.57 o                         
  -4   5  14         36.35         41.79         5.40 o                         
  -3   5  14          0.01         -2.35         2.35 o                         
  -2   5  14          6.81          7.60         3.00 o                         
  -1   5  14          7.10         15.93         4.61 o                         
   0   5  14         42.90         43.92         4.57 o                         
  -2 -10  15          4.58          8.00         5.06 o                         
  -1 -10  15          2.37         -1.29         3.17 o                         
   0 -10  15         10.48          2.61         3.81 o                         
   1 -10  15         26.59         26.26         4.37 o                         
  -4  -9  15          1.57         -3.11         3.11 o                         
  -3  -9  15          0.20         -2.92         2.92 o                         
  -2  -9  15         62.59         60.89         4.73 o                         
  -1  -9  15        120.03        124.62         7.70 o                         
   0  -9  15         32.90         34.90         4.75 o                         
   1  -9  15          4.03         -2.85         3.20 o                         
   2  -9  15         11.03          8.24         5.24 o                         
  -5  -8  15         44.29         42.84         5.43 o                         
  -4  -8  15          0.34         -2.32         2.99 o                         
  -3  -8  15          8.80          4.00         2.92 o                         
  -2  -8  15          0.21          0.64         2.55 o                         
  -1  -8  15          8.69          1.69         2.62 o                         
   0  -8  15          0.18         -2.12         2.12 o                         
   1  -8  15          0.53         -0.30         3.18 o                         
   2  -8  15         86.26         93.62         7.14 o                         
   3  -8  15         22.55         17.81         4.08 o                         
  -6  -7  15         52.69         44.53         6.48 o                         
  -5  -7  15          8.92          6.50         3.55 o                         
  -4  -7  15         22.10         17.11         3.82 o                         
  -3  -7  15          4.12          1.74         2.55 o                         
  -2  -7  15        128.30        139.18         6.36 o                         
  -1  -7  15          6.37          6.43         2.35 o                         
   0  -7  15         47.84         35.94         5.19 o                         
   1  -7  15          2.96         -0.60         2.37 o                         
   2  -7  15          0.77         -2.89         2.89 o                         
   3  -7  15         14.22         14.66         3.17 o                         
   4  -7  15          6.27          8.02         4.07 o                         
  -6  -6  15         12.49         15.01         3.96 o                         
  -5  -6  15         39.52         42.46         4.22 o                         
  -4  -6  15          0.04         -1.84         2.54 o                         
  -3  -6  15          5.24          5.32         7.18 o                         
  -2  -6  15         12.16          9.70         5.41 o                         
  -1  -6  15         45.98         44.43         3.64 o                         
   0  -6  15        128.14        141.70         8.72 o                         
   1  -6  15         31.43         30.93         2.98 o                         
   2  -6  15         23.96         17.59         3.60 o                         
   3  -6  15          2.50          0.92         3.22 o                         
   4  -6  15         20.76         17.97         4.48 o                         
  -7  -5  15          0.03         -3.21         3.21 o                         
  -6  -5  15          7.84          8.18         3.21 o                         
  -5  -5  15         18.58         16.40         4.19 o                         
  -4  -5  15         51.58         48.96         4.19 o                         
  -3  -5  15         23.66         26.62         6.83 o                         
  -2  -5  15         21.57         20.43         3.96 o                         
  -1  -5  15         28.19         31.75         6.01 o                         
   0  -5  15          0.53         -0.25         1.98 o                         
   1  -5  15          0.84          0.28         4.40 o                         
   2  -5  15         45.38         49.79         4.32 o                         
   3  -5  15        102.81        103.16         6.04 o                         
   4  -5  15         24.82         15.78         4.50 o                         
  -7  -4  15         63.41         67.01         5.67 o                         
  -6  -4  15         46.39         48.58         6.29 o                         
  -5  -4  15          5.10          4.99         3.75 o                         
  -4  -4  15          0.10         -0.98         3.45 o                         
  -3  -4  15         52.69         53.38         4.16 o                         
  -2  -4  15         12.20         10.10         2.29 o                         
  -1  -4  15         37.57         38.20         4.05 o                         
   0  -4  15         26.64         26.17         3.60 o                         
   1  -4  15         35.10         37.66         3.60 o                         
   2  -4  15          3.94          5.68         2.25 o                         
   3  -4  15         18.49         10.22         2.66 o                         
   4  -4  15         37.04         31.60         5.05 o                         
  -7  -3  15          0.46         -2.02         2.78 o                         
  -6  -3  15         20.06         15.55         6.21 o                         
  -5  -3  15         77.13         82.51         6.45 o                         
  -4  -3  15         23.35         24.90         4.22 o                         
  -3  -3  15         34.68         32.46         4.63 o                         
  -2  -3  15          2.26          1.38         4.75 o                         
  -1  -3  15          7.40          4.50         3.31 o                         
   0  -3  15         28.31         28.94         3.63 o                         
   1  -3  15         14.86         21.41         2.99 o                         
   2  -3  15         92.24         85.45         5.24 o                         
   3  -3  15          1.78         -1.09         2.34 o                         
   4  -3  15          0.01         -3.74         3.74 o                         
  -7  -2  15          0.04          0.62         2.83 o                         
  -6  -2  15          2.71         -0.95         2.40 o                         
  -5  -2  15          0.21         -0.35         7.47 o                         
  -4  -2  15          3.65          5.40         2.34 o                         
  -3  -2  15         14.38         18.11         3.63 o                         
  -2  -2  15         19.76         17.45         2.50 o                         
  -1  -2  15         48.67         49.93         4.02 o                         
   0  -2  15          0.22          0.53         3.07 o                         
   1  -2  15          1.26          0.06         2.19 o                         
   2  -2  15          0.62         -0.07         2.17 o                         
   3  -2  15        101.78        106.91         6.34 o                         
   4  -2  15         64.82         52.95         4.61 o                         
  -7  -1  15         48.68         43.96         4.52 o                         
  -6  -1  15         12.10         12.32         3.27 o                         
  -5  -1  15          5.84          2.30         3.79 o                         
  -4  -1  15         15.40          8.24         7.15 o                         
  -3  -1  15          3.55          7.11         2.02 o                         
  -2  -1  15          0.01          1.54         3.36 o                         
  -1  -1  15          1.33         -2.97         7.81 o                         
   0  -1  15         69.62         69.60         4.32 o                         
   1  -1  15         54.22         54.75         4.24 o                         
   2  -1  15          1.28          1.57         3.30 o                         
   3  -1  15         36.04         32.73         4.13 o                         
   4  -1  15          2.56         -3.31         3.31 o                         
  -7   0  15          4.15          4.29         3.64 o                         
  -6   0  15          2.43          1.66         2.21 o                         
  -5   0  15          0.93          0.26         2.54 o                         
  -4   0  15        311.56        323.54        12.62 o                         
  -3   0  15          6.57          8.81         5.02 o                         
  -2   0  15          9.15          6.06         6.48 o                         
  -1   0  15          0.13         -2.65         2.65 o                         
   0   0  15          0.96         -0.47         5.14 o                         
   1   0  15          3.64          0.77         3.24 o                         
   2   0  15          0.22         -2.26         2.26 o                         
   3   0  15         18.82         13.57         3.03 o                         
  -7   1  15         12.75         10.47         3.71 o                         
  -6   1  15          5.55         -0.94         3.18 o                         
  -5   1  15          6.54          1.02         2.65 o                         
  -4   1  15        182.37        161.68         7.40 o                         
  -3   1  15          0.87         -4.86         4.86 o                         
  -2   1  15          3.07          1.52         3.49 o                         
  -1   1  15         62.28         61.59         4.11 o                         
   0   1  15         36.19         37.87         7.94 o                         
   1   1  15         40.19         33.79         3.46 o                         
   2   1  15          9.53          3.91         2.53 o                         
   3   1  15          3.44          4.50         3.21 o                         
  -7   2  15          0.56         -3.20         3.20 o                         
  -6   2  15          7.66         10.48         3.13 o                         
  -5   2  15         24.31         20.52         3.89 o                         
  -4   2  15          0.08          1.04         2.02 o                         
  -3   2  15         10.82          7.86         5.74 o                         
  -2   2  15          4.01          4.41         2.94 o                         
  -1   2  15         15.91          8.55         4.57 o                         
   0   2  15          1.36         -1.53         3.82 o                         
   1   2  15          8.07          5.39         2.76 o                         
   2   2  15         21.40         24.97         4.37 o                         
  -6   3  15          1.24         -1.32         2.46 o                         
  -5   3  15          1.97          1.76         2.73 o                         
  -4   3  15          5.17          1.60         2.72 o                         
  -3   3  15         12.29         11.84         2.80 o                         
  -2   3  15         71.89         79.02         5.16 o                         
  -1   3  15          3.46          1.45         2.62 o                         
   0   3  15          5.32          4.99         2.63 o                         
   1   3  15          3.77         -2.75         2.75 o                         
  -5   4  15         11.88         12.47         3.59 o                         
  -4   4  15         18.47         12.34         4.00 o                         
  -3   4  15         13.68         10.00         3.28 o                         
  -2   4  15          2.94          2.63         2.98 o                         
  -1   4  15         39.43         33.15         5.41 o                         
   0   4  15         60.96         51.41         4.72 o                         
  -3  -9  16         49.70         34.85         4.73 o                         
  -2  -9  16          4.08          4.92         3.86 o                         
  -1  -9  16          0.01         -3.53         3.53 o                         
   0  -9  16          9.05          5.34         4.12 o                         
   1  -9  16         43.57         42.66         5.30 o                         
  -4  -8  16          1.50         -0.96         3.05 o                         
  -3  -8  16          0.48          3.02         3.06 o                         
  -2  -8  16        160.82        162.21        10.07 o                         
  -1  -8  16         18.15         14.73         4.73 o                         
   0  -8  16          3.62          3.72         5.39 o                         
   1  -8  16          0.05         -3.91         4.53 o                         
   2  -8  16         12.35          5.21         4.28 o                         
  -5  -7  16         12.30          8.80         4.37 o                         
  -4  -7  16         14.60         17.18         3.53 o                         
  -3  -7  16          8.00          3.63         3.06 o                         
  -2  -7  16          9.38          7.86         2.95 o                         
  -1  -7  16         33.70         29.17         3.37 o                         
   0  -7  16          8.14         11.82         2.85 o                         
   1  -7  16         35.66         34.50         4.99 o                         
   2  -7  16          0.45         -0.10         4.03 o                         
   3  -7  16          0.01         -3.14         3.14 o                         
  -6  -6  16         27.32         16.38         4.28 o                         
  -5  -6  16          6.13          2.16         3.15 o                         
  -4  -6  16         19.27         13.31         3.66 o                         
  -3  -6  16         82.94         85.53         6.59 o                         
  -2  -6  16         12.21          8.92         2.66 o                         
  -1  -6  16          9.81         12.79         3.14 o                         
   0  -6  16         70.54         65.43         4.51 o                         
   1  -6  16          1.52         -2.38         2.38 o                         
   2  -6  16         44.83         46.79         4.34 o                         
   3  -6  16         12.44          5.29         4.07 o                         
  -6  -5  16          5.48         -0.84         4.71 o                         
  -5  -5  16          9.33          5.26         3.39 o                         
  -4  -5  16          2.17         -0.05         2.67 o                         
  -3  -5  16         11.04         13.98         2.67 o                         
  -2  -5  16         33.45         26.88         3.38 o                         
  -1  -5  16         68.96         72.56         5.17 o                         
   0  -5  16         80.95         78.70         4.61 o                         
   1  -5  16          2.08          0.95         2.47 o                         
   2  -5  16          0.00         -2.42         2.42 o                         
   3  -5  16          0.61         -1.38         3.25 o                         
  -7  -4  16          0.29         -2.77         3.45 o                         
  -6  -4  16          6.04          6.63         2.64 o                         
  -5  -4  16         20.35         23.99         3.41 o                         
  -4  -4  16         85.93         81.92         7.33 o                         
  -3  -4  16         10.92          9.35         3.42 o                         
  -2  -4  16          7.33          4.29         2.60 o                         
  -1  -4  16          4.07          2.08         3.27 o                         
   0  -4  16         13.32          5.67         2.49 o                         
   1  -4  16         34.41         31.61         3.34 o                         
   2  -4  16         58.37         54.90         4.41 o                         
   3  -4  16          5.07          4.34         2.81 o                         
  -7  -3  16          3.07          3.81         3.44 o                         
  -6  -3  16         12.95          9.11         3.28 o                         
  -5  -3  16          0.18         -4.78         5.39 o                         
  -4  -3  16          3.84          4.30         4.22 o                         
  -3  -3  16         17.19         16.04         7.16 o                         
  -2  -3  16         26.91         19.93         5.51 o                         
  -1  -3  16          4.11          0.20         2.31 o                         
   0  -3  16          0.04         -0.34         2.59 o                         
   1  -3  16          0.66         -1.07         2.15 o                         
   2  -3  16         13.45          8.30         2.64 o                         
   3  -3  16         11.96         11.43         3.02 o                         
  -7  -2  16          0.80         -1.51         3.32 o                         
  -6  -2  16          8.67          3.16         2.83 o                         
  -5  -2  16         18.31         16.61         2.90 o                         
  -4  -2  16          0.20          0.43         7.62 o                         
  -3  -2  16          0.39         -3.19         3.19 o                         
  -2  -2  16          5.15          1.49         4.47 o                         
  -1  -2  16         37.44         32.01         4.50 o                         
   0  -2  16         37.79         34.79         3.36 o                         
   1  -2  16         82.20         69.86         5.20 o                         
   2  -2  16          8.92          0.65         2.55 o                         
   3  -2  16          0.42         -3.04         3.04 o                         
  -7  -1  16          0.05          0.24         3.01 o                         
  -6  -1  16          0.17          0.72         2.71 o                         
  -5  -1  16          0.28         -2.60         4.99 o                         
  -4  -1  16        113.06        110.42         8.56 o                         
  -3  -1  16          1.31         -2.32        10.87 o                         
  -2  -1  16          1.20         -1.77         6.55 o                         
  -1  -1  16         17.30         13.92         3.88 o                         
   0  -1  16          0.18         -2.26         2.26 o                         
   1  -1  16          1.76         -0.96         2.70 o                         
   2  -1  16         29.45         26.19         3.50 o                         
   3  -1  16         65.50         58.69         6.33 o                         
  -7   0  16          7.23          3.10         4.44 o                         
  -6   0  16          6.60          6.55         3.19 o                         
  -5   0  16          2.69          2.76         2.73 o                         
  -4   0  16         18.82         16.54        12.03 o                         
  -3   0  16          4.86         -1.58         3.27 o                         
  -2   0  16          5.76          2.30         8.94 o                         
  -1   0  16         30.33         28.60         6.00 o                         
   0   0  16         38.78         41.51         3.73 o                         
   1   0  16         11.22         12.34         3.08 o                         
   2   0  16          3.70         -0.72         3.22 o                         
  -6   1  16          4.10         -1.13         3.75 o                         
  -5   1  16         15.05         22.58         3.63 o                         
  -4   1  16         50.67         58.28         4.75 o                         
  -3   1  16          8.18          5.54        11.29 o                         
  -2   1  16          0.96         -0.19         3.42 o                         
  -1   1  16         21.98         17.11         6.42 o                         
   0   1  16          0.12         -0.80         2.45 o                         
   1   1  16         33.75         26.05         4.29 o                         
   2   1  16          1.33         -0.29         4.47 o                         
  -6   2  16          0.85         -2.07         3.28 o                         
  -5   2  16         11.08          5.80         3.69 o                         
  -4   2  16          0.34          4.46         2.73 o
[truncated: 11,341 more chars]
